# Supplementary material for: Habituation to thaxtomin A in hybrid poplar cell suspensions provides enhanced and durable resistance to inhibitors of cellulose synthesis
Source: BMC Plant Biol. 2010 Dec 10;10:272. doi: 10.1186/1471-2229-10-272 (PMC3016406; doi:10.1186/1471-2229-10-272)
Supplement: Additional file 2 — Table S2 - Fold-change (FC) in gene expression in TA(-)hab hybrid poplar cells compared with non-habituated cells detected using Affymetrix GeneChip Poplar Genome Array. [file 1471-2229-10-272-S2.XLS]

## Sheet: Table S2
Table S2. Fold-change (FC) in gene expression in TA(-)hab hybrid poplar cells compared with non-habituated cells detected using Affymetrix GeneChip Poplar Genome Array. Data analyses and gene annotations were performed as described in Methods. Only genes with a FC >2.5 (P value < 0.05) are indicated. The putative function of the closest Arabidopsis gene is indicated, unless otherwise specified. E…
Affymetrix Probeset ID	Gene models	AGI match	Putative function	Gene Name	FC	P value	BinCode	DESCRIPTION	FC IXBhab cells
PtpAffx.22318.1.S1_at	estExt_fgenesh4_pg.C_LG_VIII0315	AT3G54890.1	Light-harvesting complex I protein (Lhca1-2) [Populus trichocarpa]	Lhca1-2	-2.84637	0.00567307	1.1.1.1	PS.lightreaction.photosystem II.LHC-II	5.74
Ptp.2148.1.S1_at	estExt_Genewise1_v1.C_LG_I8285	AT1G31330.1	Photosystem I subunit F (PSAF)	POPTRDRAFT_709002	2.7856	0.00930096	1.1.2.2	PS.lightreaction.photosystem I.PSI polypeptide subunits	3.3
PtpAffx.201040.1.S1_s_at	fgenesh4_pm.C_scaffold_422000001, gw1.I.3053.1, fgenesh4_pm.C_scaffold_376000002, gw1.10732.4.1	ATCG00270.1	Photosystem II (PSII) D2 protein (PSBD)	POPTRDRAFT_812196 /// POPTRDRAFT_812234 /// POPTRDRAFT_838076	-2.88993	0.0038526	1.1.2.2	PS.lightreaction.photosystem II.PSII polypeptide subunits
PtpAffx.71066.5.A1_s_at	eugene3.00100819	AT1G03130.1	Photosystem I subunit D-2 (PSAD-2) / photosystem I reaction center subunit II	POPTRDRAFT_566261	-4.48781	0.00122124	1.1.2.2	PS.lightreaction.photosystem I.PSI polypeptide subunits
Ptp.6102.1.S1_s_at	eugene3.00040033	AT4G04640.1	ATP synthase gamma chain 1 (ATPC1) / chloroplast	POPTRDRAFT_555320	-4.67163	0.00426783	1.1.4	PS.lightreaction.ATP synthase	4.51
PtpAffx.100093.1.A1_s_at	fgenesh4_pm.C_scaffold_376000004	ATMG00513.1	Mitochondrial NADH dehydrogenase subunit 5 (NAD5.1)	POPTRDRAFT_812198	-4.42299	0.000320779	1.1.40	PS.lightreaction.cyclic electron flow-chlororespiration	-2.12
PtpAffx.16052.1.S1_a_at	gw1.XI.1685.1	AT4G22260.1	Alternative oxidase / immutans protein (IM)	POPTRDRAFT_1093171	-2.85306	0.000667611	1.1.40	PS.lightreaction.cyclic electron flow-chlororespiration
PtpAffx.70709.1.S1_at	estExt_Genewise1_v1.C_LG_IX1717	AT4G39210.1	ADP-glucose pyrophophorylase, large subunit	POPTRDRAFT_721986	3.15473	0.00042662	2.1.2.1	major CHO metabolism.synthesis.starch.agpase
PtpAffx.36845.1.S1_s_at	estExt_fgenesh4_pg.C_LG_III0902	AT1G12240.1	Beta-fructofuranosidase (BETAFRUCT4) / hydrolase, hydrolyzing O-glycosyl compounds / vacuolar invertase (VAC-INV) /glycosyl hydrolases family 32	POPTRDRAFT_817289	2.69243	0.000467328	2.2.1.3.3	major CHO metabolism.degradation.sucrose.invertases.vacuolar
PtpAffx.154303.1.S1_s_at	eugene3.00290124	AT4G17090.	Beta-amylase	POPTRDRAFT_589941	3.35789	0.0012131	2.2.2.1	major CHO metabolism.degradation.starch.starch cleavage
PtpAffx.157136.1.S1_at	estExt_fgenesh4_pm.C_LG_VIII0731, gw1.X.4692.1	AT3G23920.1	Beta-amylase 1 (BAM1)	POPTRDRAFT_832848	3.47474	0.00114634	2.2.2.1	major CHO metabolism.degradation.starch.starch cleavage
PtpAffx.3724.1.A1_s_at	estExt_fgenesh4_pm.C_LG_XIII0025	AT1G56600.1	Galactinol synthase	POPTRDRAFT_834449	-4.35352	0.000817417	3.1.1	minor CHO metabolism.raffinose family.galactinol synthases
PtpAffx.3724.2.A1_at	gw1.XIII.547.1	AT1G56600.1	Galactinol synthase	POPTRDRAFT_893502	-3.3224	0.00574308	3.1.1	minor CHO metabolism.raffinose family.galactinol synthases
PtpAffx.214563.1.S1_at	fgenesh4_pg.C_LG_XVIII001087	AT5G20250.3	Hydrolase, hydrolyzing O-glycosyl compounds (DIN10) / glycosyl hydrolase family 36 / raffinose synthase	POPTRDRAFT_779719	3.67996	0.000773452	3.1.2.2	minor CHO metabolism.raffinose family.raffinose synthases.putative
PtpAffx.201916.1.S1_at	gw1.II.1542.1	AT5G65140.1	Trehalose-6-phosphate phosphatase	POPTRDRAFT_410207	-2.9248	0.00558025	3.2.2	minor CHO metabolism.trehalose.TPP
Ptp.5264.1.S1_s_at	estExt_fgenesh4_pm.C_LG_V0078	AT2G22240.2	Myo-inositol-1-phosphate synthase 2 (MIPS2) /inositol-3-phosphate synthase	POPTRDRAFT_831371	2.57672	0.00132057	3.4.3	minor CHO metabolism.myo-inositol.INSP synthases
PtpAffx.36446.1.A1_at	estExt_fgenesh4_pm.C_LG_VII0202	AT2G22240.2	Myo-inositol-1-phosphate synthase 2 (MIPS2) /inositol-3-phosphate synthase	POPTRDRAFT_832275	3.89149	0.00107469	3.4.3	minor CHO metabolism.myo-inositol.INSP synthases
Ptp.1721.1.S1_at	gw1.VIII.2.1	AT1G14520.1	Myo-inositol oxygenase 1 (MIOX1) / oxidoreductase	POPTRDRAFT_418574	6.7896	0.000141664	3.4.4	minor CHO metabolism.myo-inositol.myo inositol oxygenases
PtpAffx.162311.1.S1_at	estExt_Genewise1_v1.C_1450155	AT2G19800.1	Myo-inositol oxygenase 2 (MIOX2) / oxidoreductase	POPTRDRAFT_745185	-5.29116	0.00111051	3.4.4	minor CHO metabolism.myo-inositol.myo inositol oxygenases
PtpAffx.6502.1.A1_at	estExt_fgenesh4_pg.C_1480042	AT1G05570.1	Callose synthase 1 / glucan synthase-like 6 / glycosyl transferase family 48 protein	POPTRDRAFT_828302	3.47745	0.00193933	3.6	minor CHO metabolism.callose	-3.21
PtpAffx.208912.1.S1_at	eugene3.00101110	AT5G08370.2	Alpha-galactosidase 2 (AGAL2)	POPTRDRAFT_566552	-15.1053	0.000297982	3.8.2	minor CHO metabolism.galactose.alpha-galactosidases
Ptp.5443.1.S1_s_at	gw1.XI.1644.1	AT1G12000.1	Pyrophosphate-fructose-6-phosphate 1-phosphotransferase beta subunit / pyrophosphate-dependent 6-phosphofructose-1-kinase	POPTRDRAFT_1093153	-2.75688	0.000679009	4.5	glycolysis.pyrophosphate-fructose-6-P phosphotransferase
Ptp.5206.1.S1_x_at	estExt_Genewise1_v1.C_LG_I6144	AT4G26530.2	Fructose-bisphosphate aldolase	POPTRDRAFT_708143	-5.70333	0.000428248	4.7	glycolysis.aldolase
PtpAffx.126071.1.S1_at	gw1.XI.3391.1	AT4G33070.1	Pyruvate decarboxylase	POPTRDRAFT_1094038	-3.83874	0.00253692	5.2	fermentation.PDC
PtpAffx.126071.1.S1_s_at	estExt_fgenesh4_pg.C_LG_IV0428, eugene3.01840014, gw1.XI.3391.1, grail3.19782000101	AT4G33070.1	Pyruvate decarboxylase	POPTRDRAFT_1094038 /// POPTRDRAFT_585869 /// POPTRDRAFT_674593 /// POPTRDRAFT_817822	-2.81692	0.00260368	5.2	fermentation.PDC
PtpAffx.58733.1.A1_s_at	estExt_fgenesh4_pg.C_LG_II0121	AT5G42250.1	Alcohol dehydrogenase	POPTRDRAFT_815974	-3.18193	0.00127335	5.3	fermentation.ADH
PtpAffx.71061.1.S1_at	estExt_Genewise1_v1.C_LG_VII1362, gw1.VII.1374.1	AT1G77120.1	Alcohol dehydrogenase	POPTRDRAFT_718546	-2.53054	0.00447951	5.3	fermentation.ADH
Ptp.2379.2.S1_a_at	estExt_fgenesh4_pg.C_LG_XII0768	AT3G48000.1	(NAD+) aldehyde dehydrogenase (ALDH2)	POPTRDRAFT_823362	-4.20454	0.000459186	5.10	fermentation.aldehyde dehydrogenase
PtpAffx.137981.1.S1_at	grail3.0005008802	AT3G48000.1	(NAD+) aldehyde dehydrogenase (ALDH2)	POPTRDRAFT_666446	-3.93179	0.00125543	5.10	fermentation.aldehyde dehydrogenase
PtpAffx.201970.1.S1_s_at	estExt_fgenesh4_pg.C_LG_II0983	AT4G37870.1	Phosphoenolpyruvate carboxykinase (ATP)	POPTRDRAFT_816402	4.6159	0.001472	6.4	gluconeogenese/ glyoxylate cycle.PEPCK	5.15
PtpAffx.215178.1.S1_s_at	fgenesh4_pm.C_scaffold_376000004, gw1.119.16.1	ATMG00513.1	Mitochondrial NADH dehydrogenase subunit 5 (NAD5.1)	POPTRDRAFT_812198	-6.03685	0.00056177	9.1.2	mitochondrial electron transport / ATP synthesis.NADH-DH.localisation not clear	-2.12
PtpAffx.217508.1.S1_at	gw1.169.19.1	AT2G07689.1	NADH-ubiquinone oxidoreductase	---	-2.69856	0.00195398	9.1.2	mitochondrial electron transport / ATP synthesis.NADH-DH.localisation not clear
PtpAffx.222151.1.S1_at	grail3.0635000201	ATMG00070.1	NADH dehydrogenase, subunit 9 (NAD9)	POPTRDRAFT_679463	-2.93956	0.00329409	9.1.2	mitochondrial electron transport / ATP synthesis.NADH-DH.localisation not clear
PtpAffx.225495.1.S1_s_at	fgenesh4_pg.C_scaffold_375000003, gw1.286.28.1	ATMG01360.1	Cytochrome c oxidase subunit 1 (COX1)	POPTRDRAFT_282779 /// POPTRDRAFT_788744	-2.86003	0.00262322	9.7	mitochondrial electron transport / ATP synthesis.cytochrome c oxidase
PtpAffx.219581.1.S1_at	eugene3.28120001	ATMG00480.1	Subunit 8, mitochondrial F(O) ATP synthase complex (ATP8)	POPTRDRAFT_589114	-2.69036	0.0039617	9.9	mitochondrial electron transport / ATP synthesis.F1-ATPase
PtpAffx.22734.1.S1_s_at	eugene3.00160140	AT1G30620.1	UDP-arabinose 4-epimerase (MUR4)	POPTRDRAFT_576005	-3.34594	0.00271767	10.1.9	cell wall.precursor synthesis.mur4
PtpAffx.17071.1.A1_at	eugene3.00031149	AT4G23990.1	Cellulose synthase-like G3 (CSLG3) / transferase, transferring glycosyl groups	---	-2.76462	0.000542231	10.2	cell wall.cellulose synthesis
PtpAffx.203312.1.S1_at	eugene3.00031146	AT4G23990.1	Cellulose synthase-like G3 (CSLG3) / transferase, transferring glycosyl groups	POPTRDRAFT_1121281 /// POPTRDRAFT_554513	-5.73139	8.1416e-05	10.2	cell wall.cellulose synthesis
PtpAffx.200110.1.S1_at	gw1.I.6923.1	AT2G03220.1	Glycosyl transferase family 37 [Populus trichocarpa]	POPTRDRAFT_750606	-3.27608	0.00124729	10.3	cell wall.hemicellulose synthesis
Ptp.963.1.A1_s_at	gw1.41.17.1	AT5G44130.1	Fasciclin-like arabinogalactan-protein 13 (FLA13)	POPTRDRAFT_287532	-4.90475	0.00652468	10.5.1	cell wall.cell wall proteins.AGPS	-2.58
PtpAffx.211930.1.S1_at	gw1.XIV.3805.1	AT4G12730.1	Fasciclin-like arabinogalactan protein [Populus trichocarpa]	POPTRDRAFT_247062	-2.78425	0.0013222	10.5.1	cell wall.cell wall proteins.AGPS
PtpAffx.36865.1.A1_at	grail3.0048017501	AT5G44130.1	Fasciclin-like arabinogalactan protein p.2 (PtrFLA9-2) [Populus trichocarpa]	PtrFLA9-2	-7.60328	0.000140036	10.5.1	cell wall.cell wall proteins.AGPS	-2.58
PtpAffx.204647.1.S1_at	gw1.IX.2015.1	AT3G19020.1	Extensin family protein / leucine-rich repeat family protein	POPTRDRAFT_877036	-2.63703	0.00168368	10.5.3	cell wall.cell wall proteins.LRR
PtpAffx.53076.1.S1_at	estExt_fgenesh4_pg.C_LG_XIX0430	AT5G20950.1	Glycosyl hydrolase family 3 protein	POPTRDRAFT_826149	-4.74984	0.000605735	10.6.1	cell wall.degradation.cellulases and beta -1,4-glucanases	4.48
PtpAffx.14180.1.S1_at	fgenesh4_pg.C_LG_II001817, fgenesh4_pm.C_LG_XIV000298	AT1G02640.1	Beta-xylosidase 2 (BXL2) / glycosyl hydrolase family 3 protein	POPTRDRAFT_755637	3.48021	0.00430202	10.6.2	cell wall.degradation.mannan-xylose-arabinose-fucose
PtpAffx.201645.1.S1_at	gw1.II.1863.1	AT5G66460.1	(1-4)-beta-mannan endohydrolase	---	-2.79825	0.00325338	10.6.2	cell wall.degradation.mannan-xylose-arabinose-fucose
PtpAffx.202369.1.S1_at	fgenesh4_pg.C_LG_II001818	AT1G02640.1	Beta-xylosidase 2 (BXL2) / glycosyl hydrolase family 3 protein	POPTRDRAFT_755638	3.43975	0.00565353	10.6.2	cell wall.degradation.mannan-xylose-arabinose-fucose
PtpAffx.26414.2.A1_a_at	grail3.0019022001, gw1.57.340.1	AT5G66460.1	(1-4)-beta-mannan endohydrolase	POPTRDRAFT_1111552 /// POPTRDRAFT_655340	2.77063	0.000832071	10.6.2	cell wall.degradation.mannan-xylose-arabinose-fucose
Ptp.1677.1.A1_at	eugene3.00770058	AT3G16850.1	Polygalacturonase (pectinase) family protein / glycoside hydrolase family 28 protein	POPTRDRAFT_596084	-3.2192	0.00160064	10.6.3	cell wall.degradation.pectate lyases and polygalacturonases
Ptp.1739.1.A1_at	eugene3.00770058, gw1.X.3724.1	AT3G16850.1	Polygalacturonase (pectinase) family protein / glycoside hydrolase family 28 protein	---	-4.29217	0.00213635	10.6.3	cell wall.degradation.pectate lyases and polygalacturonases
PtpAffx.120767.1.A1_at	gw1.VIII.2124.1	AT1G48100.1	Polygalacturonase (pectinase) family protein / glycoside hydrolase family 28 protein	---	3.16713	0.000216566	10.6.3	cell wall.degradation.pectate lyases and polygalacturonases
PtpAffx.1759.1.S1_at	estExt_fgenesh4_pg.C_LG_IX0498	AT1G49320.1	BURP-domain containing protein	POPTRDRAFT_821190	2.86424	0.00182697	10.6.3	cell wall.degradation.pectate lyases and polygalacturonases
PtpAffx.201982.1.S1_at	eugene3.00021016	AT1G09910.1	Lyase	POPTRDRAFT_551701	9.109	0.000641558	10.6.3	cell wall.degradation.pectate lyases and polygalacturonases
PtpAffx.213309.1.S1_at	grail3.0004011501	AT5G06860.1	Polygalacturonase inhibiting protein (PGIP1)	POPTRDRAFT_667401	-11.4754	4.72213e-05	10.6.3	cell wall.degradation.pectate lyases and polygalacturonases	4.55
PtpAffx.27652.1.S1_at	eugene3.26080001, grail3.0029003101, gw1.11179.3.1	AT4G20050.1	Polygalacturonase degrading the pollen mother cell wall during microspore development / Quartet 3 (QRT3)	POPTRDRAFT_588705 /// POPTRDRAFT_676368 /// POPTRDRAFT_948016	-2.92531	0.00320942	10.6.3	cell wall.degradation.pectate lyases and polygalacturonases
Ptp.3050.1.S1_s_at	estExt_Genewise1_v1.C_LG_XIV2162	AT1G10550.1	Xyloglucan endotransglucosylase/hydrolase (XTH33)	POPTRDRAFT_731607	-6.5829	0.000265416	10.7	cell wall.modification
Ptp.4442.1.S1_at	eugene3.00140931	AT3G23730.1	Xyloglucan endotransglucosylase/hydrolase	POPTRDRAFT_572886	-5.15828	0.000293097	10.7	cell wall.modification
Ptp.584.1.A1_at	eugene3.00140870	AT5G13870.1	Xyloglucan endotransglucosylase/hydrolase (EXGT-A4)	POPTRDRAFT_572825	-10.7447	9.44425e-05	10.7	cell wall.modification
Ptp.6595.1.S1_s_at	gw1.XIX.2748.1	AT4G03210.1	Xyloglucan endotransglucosylase/hydrolase (XTH9)	POPTRDRAFT_915608	-6.09889	0.000157947	10.7	cell wall.modification	20.79
Ptp.6928.1.A1_at	estExt_fgenesh4_pg.C_LG_IX0014	AT4G38210.1	Expansin (PtrEXPA21) [Populus trichocarpa]	PtrEXPA21	4.10835	0.000548744	10.7	cell wall.modification
Ptp.7376.1.S1_a_at	gw1.XVIII.2850.1, gw1.XVIII.2856.1	AT4G25810.1	Xyloglucan endotransglycosylase/hydrolase (XTR6/XTH23)	---	-2.78624	0.00457721	10.7	cell wall.modification	-5.56
Ptp.7506.1.S1_s_at	estExt_Genewise1_v1.C_LG_I8040	AT5G13870.1	Xyloglucan endotransglycosylase/hydrolase precursor (XTH-27) [Populus trichocarpa]	POPTRDRAFT_708892	-3.62317	0.000340319	10.7	cell wall.modification
PtpAffx.111.1.A1_at	estExt_fgenesh4_pg.C_LG_XVI0885, gw1.28.766.1	AT2G36870.1	Xyloglucan endotransglycosylase/hydrolase (XTH32)	POPTRDRAFT_282192	-2.65762	0.00133685	10.7	cell wall.modification
PtpAffx.114391.1.A1_at	fgenesh4_pg.C_LG_X001844	AT2G39700.1	Expansin	---	6.6173	0.000928142	10.7	cell wall.modification	7.1
PtpAffx.132592.1.S1_at	estExt_fgenesh4_pm.C_LG_IX0135	AT4G38400.1	Expansin-like A2 precursor (PtrEXLA2) [Populus trichocarpa]	PtrEXLA2	-3.34069	0.00122938	10.7	cell wall.modification
PtpAffx.146912.1.A1_at	gw1.XI.2640.1	AT3G23730.1	Xyloglucan endotransglucosylase/hydrolase	POPTRDRAFT_888987	-2.96514	0.0017423	10.7	cell wall.modification
PtpAffx.56651.1.A1_at	gw1.1681.2.1, gw1.V.599.1, gw1.V.601.1	AT4G14130.1	Xyloglucan endotransglucosylase/hydrolase-related (XTR7)	---	-3.60245	0.00132708	10.7	cell wall.modification	2.08
PtpAffx.57260.1.S1_at	--	AT1G11545.1	Xyloglucan endotransglucosylase/hydrolase (XTH8)	---	-3.963	0.000161204	10.7	cell wall.modification
PtpAffx.88446.1.A1_at	fgenesh4_pg.C_LG_XIII000294	AT1G26770.1	Expansin (PtrEXPA11) [Populus trichocarpa]	PtrEXPA11	-6.76052	3.25664e-05	10.7	cell wall.modification
PtpAffx.95130.1.A1_s_at	estExt_fgenesh4_pg.C_LG_VI1270	AT2G18660.1	Expansin-like B3 precursor	POPTRDRAFT_819386	-4.99663	6.51328e-05	10.7	cell wall.modification	-16.1
Ptp.7635.1.S1_at	eugene3.00140717	AT1G02810.1	Pectinesterase family protein	---	-2.66514	0.00939541	10.8.1	cell wall.pectinesterases.PME
PtpAffx.132383.1.A1_s_at	eugene3.00280097	AT3G43270.1	Pectinesterase family protein	POPTRDRAFT_589361	4.34877	0.00148828	10.8.1	cell wall.pectinesterases.PME	2.93418
PtpAffx.219727.1.S1_at	eugene3.00280096	AT2G26440.1	Pectinesterase family protein	POPTRDRAFT_589360	-2.91306	0.00243922	10.8.1	cell wall.pectinesterases.PME	-2.78
Ptp.289.1.S1_at	estExt_fgenesh4_pg.C_860138	AT5G45280.2	Pectinacetylesterase	POPTRDRAFT_827491	-4.92339	0.000330549	10.8.2	cell wall.pectinesterases.acetyl esterase	-2.33
PtpAffx.210733.1.S1_at	eugene3.00121097	AT5G23870.2	Pectinacetylesterase family protein	POPTRDRAFT_570444	-3.14804	0.00538811	10.8.2	cell wall.pectinesterases.acetyl esterase
PtpAffx.221625.1.S1_s_at	gw1.125.81.1, gw1.4513.2.1	AT5G16370.1	Acyl:CoA ligase / acetate-CoA synthetase-like protein (ACLL3) [Populus trichocarpa]	ACLL3 /// POPTRDRAFT_289915	-6.85029	5.69912e-05	11.1.8	lipid metabolism.fa synthesis and FA elongation.acyl CoA ligase
PtpAffx.205630.1.S1_at	gw1.V.460.1	AT4G09760.1	Choline synthase	POPTRDRAFT_1078850	3.14969	0.00217543	11.3.2	lipid metabolism.Phospholipid synthesis.choline kinase
PtpAffx.219295.1.S1_s_at	eugene3.25690001, gw1.XVII.642.1	AT5G40610.1	Glycerol-3-phosphate dehydrogenase (NAD+) (GPDH)	POPTRDRAFT_588643 /// POPTRDRAFT_908191	2.70762	0.0032029	11.5.2	lipid metabolism.glyceral metabolism.Glycerol-3-phosphate dehydrogenase (NAD+)	2.39
PtpAffx.215493.1.S1_at	eugene3.01240027	AT4G04930.1	Fatty acid desaturase 1-like (DES-1-LIKE) / oxidoreductase	POPTRDRAFT_580886	-3.76496	0.00065947	11.8.1	lipid metabolism.'exotics' (steroids, squalene etc).sphingolipids
PtpAffx.205857.1.S1_at	fgenesh4_pg.C_LG_V001623	AT2G38010.1	Ceramidase family protein	POPTRDRAFT_761571	-2.90312	0.00115448	11.8.1.1	lipid metabolism.'exotics' (steroids, squalene etc).sphingolipids.ceramidase	3.01
Ptp.7575.1.S1_s_at	estExt_fgenesh4_pg.C_LG_VII0739	AT5G37600.1	Glutamine synthetase	POPTRDRAFT_819912	3.1303	0.000480354	12.2.2	N-metabolism.ammonia metabolism.glutamine synthase
PtpAffx.249.322.S1_a_at	estExt_fgenesh4_pg.C_LG_VIII1790	AT5G35630.1	Glutamine synthetase	POPTRDRAFT_820914	2.72357	0.00892808	12.2.2	N-metabolism.ammonia metabolism.glutamine synthase
Ptp.6470.1.S1_at	grail3.0038018902, grail3.0044016002	AT5G17330.1	Glutamate decarboxylase 1 (GAD) / calmodulin binding	POPTRDRAFT_648236	-11.1531	0.000188885	13.1.1.1.1	amino acid metabolism.synthesis.central amino acid metabolism.GABA.Glutamate decarboxylase
PtpAffx.80804.1.S1_s_at	grail3.0038018902	AT5G17330.1	Glutamate decarboxylase 1 (GAD) / calmodulin binding	POPTRDRAFT_648236	-11.7569	5.21062e-05	13.1.1.1.1	amino acid metabolism.synthesis.central amino acid metabolism.GABA.Glutamate decarboxylase
PtpAffx.3635.1.S1_x_at	estExt_Genewise1_v1.C_LG_IX3694	AT2G13360.2	Alanine-glyoxylate aminotransferase (AGT1)	POPTRDRAFT_723016	2.82751	0.00227802	13.1.1.3.11	amino acid metabolism.synthesis.central amino acid metabolism.alanine.alanine-glyoxylate aminotransferase
PtpAffx.12730.1.S1_at	gw1.V.2753.1, gw1.VII.1742.1	AT4G39980.1	3-deoxy-D-arabino-heptulosonate 7-phosphate (DAHP) synthase (DHS1) [Populus trichocarpa]	DHS1	-2.93655	0.000776709	13.1.6.1.1	amino acid metabolism.synthesis.aromatic aa.chorismate.3-deoxy-D-arabino-heptulosonate 7-phosphate synthase
PtpAffx.140097.1.A1_a_at	estExt_fgenesh4_pg.C_LG_XI0043	AT1G11790.1	Arogenate/prephenate dehydratase (PDT3) [Populus trichocarpa]	PDT3	-2.68144	0.00480029	13.1.6.3.1	amino acid metabolism.synthesis.aromatic aa.phenylalanine.arogenate dehydratase / prephenate dehydratase
Ptp.4360.1.S1_s_at	estExt_Genewise1_v1.C_LG_IV1582	AT1G11840.4	Lactoylglutathione lyase / glyoxalase I	---	-2.52812	0.000797877	13.2.3.2	amino acid metabolism.degradation.aspartate family.threonine
PtpAffx.204015.1.S1_at	fgenesh4_pg.C_LG_IV000783	AT1G01580.1	Ferric-chelate reductase / ferric reduction oxidase 2 (FRD1/FRO2)	POPTRDRAFT_759155	-5.99282	0.000229593	15.1	metal handling.acquisition
PtpAffx.30973.1.S1_at	fgenesh4_pg.C_LG_XV000042	AT5G24580.2	Copper-binding family protein	POPTRDRAFT_775614	3.46665	0.00187094	15.2	metal handling.binding, chelation and storage
PtpAffx.212534.1.S1_at	fgenesh4_pm.C_LG_XV000015	AT4G27590.1	Copper-binding protein related	POPTRDRAFT_807804	18.7984	0.000309381	15.2	metal handling.binding, chelation and storage
Ptp.4050.2.S1_x_at	eugene3.00110909	AT3G15353.1	Metallothionein 3a [P. trichocarpa x P. deltoides]	POPTRDRAFT_568895	6.73144	0.000262159	15.2	metal handling.binding, chelation and storage	3.01
Ptp.6087.1.S1_at	estExt_fgenesh4_pg.C_LG_XVI1139, estExt_Genewise1_v1.C_13540001, eugene3.97260001	AT5G01600.1	Ferritin / ferric ion binding protein	POPTRDRAFT_825375	-2.92878	0.000434761	15.2	metal handling.binding, chelation and storage
PtpAffx.221958.1.S1_at	eugene3.00570059	AT5G66110.1	Metal ion binding	POPTRDRAFT_593815	2.80914	0.00097862	15.2	metal handling.binding, chelation and storage	2.2
PtpAffx.210097.1.S1_at	estExt_fgenesh4_pm.C_LG_XI0390	AT1G76490.1	3-hydroxy-3-methylglutaryl coenzyme A reductase 1 (HMG1)	POPTRDRAFT_834149	-3.09852	0.00137267	16.1.2.3	secondary metabolism.isoprenoids.mevalonate pathway.HMG-CoA reductase
PtpAffx.214226.1.S1_at	gw1.XVIII.1796.1	AT2G18950.1	Homogentisate phytyltransferase / prenyltransferase	POPTRDRAFT_261255	-3.9972	0.000249133	16.1.3.2	secondary metabolism.isoprenoids.tocopherol biosynthesis.homogentisate phytyltransferase	-2.18
PtpAffx.201731.1.S1_at	fgenesh4_pm.C_LG_II000250	AT4G02780.1	Copalyl diphosphate synthase (CPS1) [Populus trichocarpa]	CPS1	-3.63962	0.000718089	16.1.5	secondary metabolism.isoprenoids.terpenoids
PtpAffx.224583.1.S1_at	gw1.VII.221.1	AT1G78955.1	Beta-amyrin synthase	POPTRDRAFT_870932	-5.8708	0.000508036	16.1.5	secondary metabolism.isoprenoids.terpenoids
PtpAffx.225828.1.S1_s_at	fgenesh4_pm.C_LG_I000149, gw1.830.3.1	AT1G78950.1	Beta-amyrin synthase / lupeol synthase	POPTRDRAFT_296752 /// POPTRDRAFT_797146	-3.82616	0.000454301	16.1.5	secondary metabolism.isoprenoids.terpenoids
PtpAffx.114321.1.A1_at	fgenesh4_pm.C_LG_I000960, c1	AT5G41040.2	Hydroxycinnamoyl CoA shikimate/quinate hydroxycinnamoyltransferase-like protein (HCQL6) [Populus trichocarpa]	HCQL6 /// POPTRDRAFT_797957	-3.49632	0.000827186	16.2	secondary metabolism.phenylpropanoids
PtpAffx.2057.1.S1_s_at	fgenesh4_pg.C_scaffold_133000007, eugene3.81200001	AT5G48930.1	Hydroxycinnamoyl CoA shikimate/quinate hydroxycinnamoyltransferase (PtrHCT7 / HCQ2) [Populus trichocarpa]	PtrHCT7 /// HCQ2 /// POPTRDRAFT_596311	-3.10504	0.000696921	16.2	secondary metabolism.phenylpropanoids
PtpAffx.205785.1.S1_at	gw1.V.1448.1	AT1G27620.1	Transferase family protein / similar to hypersensitivity-related gene product hsr201	POPTRDRAFT_206047	4.3705	0.00112843	16.2	secondary metabolism.phenylpropanoids
PtpAffx.214461.1.S1_at	estExt_fgenesh4_pm.C_LG_XVIII0344	AT5G48930.1	Hydroxycinnamoyl CoA shikimate/quinate hydroxycinnamoyltransferase (PtrHCT2 / HCQ6) [Populus trichocarpa]	PtrHCT2 // HCQ6	-3.49661	0.00025239	16.2	secondary metabolism.phenylpropanoids
PtpAffx.218010.1.S1_s_at	fgenesh4_pg.C_scaffold_133000007, eugene3.18780002	AT5G48930.1	Hydroxycinnamoyl CoA shikimate/quinate hydroxycinnamoyltransferase (PtrHCT5 / PtrHCT7 / HCQ1 / HCQ2) [Populus trichocarpa]	PtrHCT5 /// PtrHCT7 /// HCQ1 /// HCQ2	-3.78661	0.00173742	16.2	secondary metabolism.phenylpropanoids
PtpAffx.221469.1.S1_s_at	estExt_fgenesh4_pm.C_LG_XVIII0344, fgenesh4_pg.C_scaffold_4470000001	AT5G48930.1	Hydroxycinnamoyl CoA shikimate/quinate hydroxycinnamoyltransferase (PtrHCT2 / HCQ6) [Populus trichocarpa]	PtrHCT2 // HCQ6 /// POPTRDRAFT_792691	-3.26574	0.000447788	16.2	secondary metabolism.phenylpropanoids
PtpAffx.208619.1.S1_at	fgenesh4_pg.C_LG_X000472	AT5G63380.1	Acyl:CoA ligase (Ptr4CL14 / ACLL15) [Populus trichocarpa]	Ptr4CL14 /// ACLL15	2.64453	0.000521062	16.2.1.3	secondary metabolism.phenylpropanoids.lignin biosynthesis.4CL
PtpAffx.218009.1.S1_s_at	eugene3.18780001	AT5G48930.1	Hydroxycinnamoyl-Coenzyme A shikimate/quinate hydroxycinnamoyltransferase (HCT)	POPTRDRAFT_586044	-3.40128	0.00375816	16.2.1.4	secondary metabolism.phenylpropanoids.lignin biosynthesis.HCT
Ptp.3608.1.S1_s_at	estExt_fgenesh4_pm.C_LG_I1023	AT4G34050.1	trans-caffeoyl-CoA 3-O-methyltransferase 2 (PtrCCoAOMT2 / CAM2) [Populus trichocarpa]	PtrCCoAOMT2 /// CAM2	-5.59415	0.000240991	16.2.1.6	secondary metabolism.phenylpropanoids.lignin biosynthesis.CCoAOMT
PtpAffx.11239.1.S1_s_at	grail3.0001059501	AT4G34050.1	trans-caffeoyl-CoA 3-O-methyltransferase (PtrCCoAOMT1 / CAM1) [Populus trichocarpa]	PtrCCoAOMT1 // CAM1	-5.04152	0.000778337	16.2.1.6	secondary metabolism.phenylpropanoids.lignin biosynthesis.CCoAOMT
PtpAffx.210121.1.S1_s_at	fgenesh4_pm.C_LG_XI000417, gw1.XVI.3248.1	AT5G54160.1	Caffeic acid 3-O-methyltransferase (PtrCOMT6 / COMTL1) [Populus trichocarpa]	PtrCOMT6 /// COMTL1	-3.07097	0.000799505	16.2.1.9	secondary metabolism.phenylpropanoids.lignin biosynthesis.COMT	-2.22
Ptp.5683.1.S1_s_at	gw1.XI.816.1	AT1G72680.1	Cinnamyl-alcohol dehydrogenase (PtrCAD15)	PtrCAD15 (Shi 2010)	-2.75435	0.000877664	16.2.1.10	secondary metabolism.phenylpropanoids.lignin biosynthesis.CAD
PtpAffx.140553.1.A1_at	estExt_fgenesh4_pg.C_LG_XVI0159, gw1.11132.1.1	AT1G72680.1	Cinnamyl-alcohol dehydrogenase-like protein (PtrCAD14 / CADL3) [Populus trichocarpa]	PtrCAD14 /// CADL3 /// POPTRDRAFT_947992	-2.82721	0.00276326	16.2.1.10	secondary metabolism.phenylpropanoids.lignin biosynthesis.CAD
PtpAffx.70645.1.S1_at	--	No significant match	Cinnamyl alcohol dehydrogenase-like protein (CADL8) [Populus trichocarpa]	CADL8	5.28699	0.000148177	16.2.1.10	secondary metabolism.phenylpropanoids.lignin biosynthesis.CAD
Ptp.3206.1.S1_at	eugene3.00160315	AT2G41290.1	Strictosidine synthase family protein	POPTRDRAFT_576180	-3.72748	0.00578868	16.4.1	secondary metabolism.N misc.alkaloid-like
PtpAffx.4650.1.A1_at	estExt_fgenesh4_pm.C_LG_XIII0114	AT2G29150.1	Tropinone reductase / tropine dehydrogenase	POPTRDRAFT_834497	-4.12767		16.4.1	secondary metabolism.N misc.alkaloid-like
PtpAffx.114878.1.A1_s_at	estExt_fgenesh4_pg.C_LG_XVIII0863	AT5G57800.2	Cuticle biosynthesis protein (CER3)	POPTRDRAFT_825921	-3.67967	0.000530832	16.7	secondary metabolism.wax
PtpAffx.200436.1.S1_at	eugene3.00010928	AT3G51970.1	Sterol O-acyltransferase 1 (SAT1) / long-chain-alcohol O-fatty-acyltransferase family protein / wax synthase family protein	POPTRDRAFT_548487	-2.65027	0.000889063	16.7	secondary metabolism.wax
PtpAffx.7896.4.A1_a_at	eugene3.00031462	AT5G13930.1	Chalcone synthase (CHS6) [Populus trichocarpa]	CHS6	-2.72275	0.00148014	16.8.2	secondary metabolism.flavonoids.chalcones
PtpAffx.5092.2.S1_a_at	estExt_fgenesh4_pm.C_LG_IV0055	AT1G61720.1	Anthocyanidin reductase (ANR / BAN1) [Populus trichocarpa]	ANR/BAN1	-3.52101	0.00139384	16.8.3	secondary metabolism.flavonoids.dihydroflavonols
PtpAffx.121052.1.A1_at	--	AT5G08640.1	Flavonol synthase	---	-4.19602	0.000599222	16.8.4	secondary metabolism.flavonoids.flavonols
Ptp.4219.1.S1_s_at	eugene3.00110271	No significant match	Polyphenol oxidase (PPO3) [Populus balsamifera subsp. trichocarpa x Populus deltoides]	PPO3	-3.75001	0.000854868	16.10	secondary metabolism.simple phenols
PtpAffx.204443.1.S1_s_at	fgenesh4_pg.C_LG_IX000157, eugene3.27080003	AT3G43600.1	Aldehyde oxidase (AAO1 / AAO3) [Populus trichocarpa]	AAO1 /// AAO3	2.74905	0.00228453	17.1.1	hormone metabolism.abscisic acid.synthesis-degradation	3.62
PtpAffx.16626.1.A1_at	eugene3.00110845	AT3G14440.1	9-cis-epoxycarotenoid dioxygenase	POPTRDRAFT_1116639	11.5884	4.23363e-05	17.1.1.1.10	hormone metabolism.abscisic acid.synthesis-degradation.synthesis.9-cis-epoxycarotenoid dioxygenase
PtpAffx.204451.1.S1_s_at	eugene3.61860001, gw1.IX.600.1, gw1.IX.609.1, gw1.IX.617.1, gw1.1095.4.1	AT4G19170.1	9-cis-epoxycarotenoid dioxygenase (NCED4)	POPTRDRAFT_594189 /// POPTRDRAFT_876388 /// POPTRDRAFT_877453 /// POPTRDRAFT_879748 /// POPTRDRAFT_941222	13.142	7.00178e-05	17.1.1.1.10	hormone metabolism.abscisic acid.synthesis-degradation.synthesis.9-cis-epoxycarotenoid dioxygenase
PtpAffx.216536.1.S1_at	gw1.146.74.1	AT3G14440.1	9-cis-epoxycarotenoid dioxygenase	POPTRDRAFT_1116639	6.00487	0.00118867	17.1.1.1.10	hormone metabolism.abscisic acid.synthesis-degradation.synthesis.9-cis-epoxycarotenoid dioxygenase
PtpAffx.63065.1.A1_s_at	eugene3.00110318	AT3G62980.1	F-box family protein (FBL6) [Populus trichocarpa]	FBL6	-3.00516	0.00175533	17.2.2	hormone metabolism.auxin.signal transduction
Ptp.4007.1.A1_at	grail3.0012028301	AT5G35735.1	Auxin-responsive family protein	POPTRDRAFT_664838	-8.69921	0.00484751	17.2.3	hormone metabolism.auxin.induced-regulated-responsive-activated
PtpAffx.132894.1.S1_at	estExt_fgenesh4_pg.C_LG_II1531	AT2G46370.2	Jasmonate-amido synthetase / Jasmonate resistant 1 (JAR1) / auxin-responsive GH3 family protein	---	-4.24926	0.000123752	17.2.3	hormone metabolism.auxin.induced-regulated-responsive-activated
PtpAffx.17581.1.A1_at	--	AT2G46370.1	GH3 family protein (GH3-12) [Populus trichocarpa]	GH3-12	-3.36576	0.000942797	17.2.3	hormone metabolism.auxin.induced-regulated-responsive-activated
PtpAffx.204564.1.S1_at	gw1.IX.1435.1	AT5G18060.1	SAUR family protein (SAUR79) [Populus trichocarpa]	SAUR79	-5.86443	0.000527576	17.2.3	hormone metabolism.auxin.induced-regulated-responsive-activated
PtpAffx.211340.1.S1_at	fgenesh4_pg.C_LG_XIII000498	AT5G54510.1	GH3 family protein (GH3-4) [Populus trichocarpa]	GH3-4	4.93991	0.00147526	17.2.3	hormone metabolism.auxin.induced-regulated-responsive-activated
PtpAffx.222723.1.S1_at	eugene3.00700116	AT2G38050.1	Steroid-5-alpha-reductase / brassinolide biosynthetic pathway	POPTRDRAFT_595475	-4.29976	0.000884178	17.3.1.1.1	hormone metabolism.brassinosteroid.synthesis-degradation.BRS.DET2
PtpAffx.212998.1.S1_s_at	fgenesh4_pg.C_scaffold_418000002, gw1.XV.2734.1	AT4G37760.1	Squalene epoxidase	POPTRDRAFT_253298 /// POPTRDRAFT_788926	-4.13313	0.013445	17.3.1.2.99	hormone metabolism.brassinosteroid.synthesis-degradation.sterols.other
PtpAffx.201634.1.S1_at	fgenesh4_pg.C_LG_II000281	AT1G75450.1	Cytokinin oxidase [Populus trichocarpa]	POPTRDRAFT_754101	-4.53931	0.00536206	17.4.1	hormone metabolism.cytokinin.synthesis-degradation
Ptp.4827.1.S1_a_at	eugene3.00051288	AT1G06620.1	2-oxoglutarate-dependent dioxygenase	POPTRDRAFT_559673	3.19718	0.00248482	17.5.1	hormone metabolism.ethylene.synthesis-degradation	-3.8
PtpAffx.159115.1.A1_at	--	AT1G06620.1	2-oxoglutarate-dependent dioxygenase	---	-2.6872	0.00162181	17.5.1	hormone metabolism.ethylene.synthesis-degradation	-3.8
PtpAffx.160390.3.A1_s_at	eugene3.00120332	AT5G24530.1	Oxidoreductase, 2OG-Fe(II) oxygenase family protein / downy mildew resistant (DMR6)	POPTRDRAFT_569679	2.74699	0.00203703	17.5.1	hormone metabolism.ethylene.synthesis-degradation	-14.64
PtpAffx.201414.1.S1_at	gw1.I.5597.1	AT4G10500.1	Oxidoreductase, 2OG-Fe(II) oxygenase family protein	POPTRDRAFT_840490	-5.59182	0.000569912	17.5.1	hormone metabolism.ethylene.synthesis-degradation
PtpAffx.202003.1.S1_at	fgenesh4_pg.C_LG_II001052	AT4G37770.1	1-aminocyclopropane-1-carboxylate (ACS8) [Populus trichocarpa]	ACS8	-2.73907	0.0021852	17.5.1	hormone metabolism.ethylene.synthesis-degradation
PtpAffx.206393.1.S1_s_at	fgenesh4_pg.C_LG_VI000988	AT2G19590.1	1-aminocyclopropane-1-carboxylate (ACO5) [Populus trichocarpa]	ACO5	-3.09389	0.00693501	17.5.1	hormone metabolism.ethylene.synthesis-degradation
PtpAffx.216043.1.S1_s_at	eugene3.01330126, gw1.133.251.1	AT5G24530.1	Oxidoreductase, 2OG-Fe(II) oxygenase family protein / downy mildew resistant (DMR6)	POPTRDRAFT_268809	-37.5205	0.000166089	17.5.1	hormone metabolism.ethylene.synthesis-degradation	-14.64
PtpAffx.216044.1.S1_at	gw1.133.251.1	AT5G24530.1	Oxidoreductase, 2OG-Fe(II) oxygenase family protein / downy mildew resistant (DMR6)	POPTRDRAFT_268809	-33.3786	0.000361487	17.5.1	hormone metabolism.ethylene.synthesis-degradation	-14.64
PtpAffx.216797.1.S1_at	fgenesh4_pm.C_scaffold_152000026	AT5G20400.1	Oxidoreductase, 2OG-Fe(II) oxygenase family protein / flavonone-3-hydroxylase	POPTRDRAFT_811543	-5.24247	0.000372885	17.5.1	hormone metabolism.ethylene.synthesis-degradation	-2.18
PtpAffx.217753.1.S1_s_at	gw1.I.5597.1, gw1.1798.2.1	AT4G10500.1	Oxidoreductase, 2OG-Fe(II) oxygenase family protein	POPTRDRAFT_275984 /// POPTRDRAFT_840490	-4.94856	0.00020354	17.5.1	hormone metabolism.ethylene.synthesis-degradation
PtpAffx.23558.1.S1_at	estExt_fgenesh4_pg.C_35850001, eugene3.01400057	AT4G10500.1	Oxidoreductase, 2OG-Fe(II) oxygenase family protein	POPTRDRAFT_829125	-5.13255	0.00081416	17.5.1	hormone metabolism.ethylene.synthesis-degradation
PtpAffx.37785.1.A1_s_at	eugene3.00012919	AT4G10490.1	Oxidoreductase, 2OG-Fe(II) oxygenase family protein	POPTRDRAFT_550478	-6.84229	0.000284956	17.5.1	hormone metabolism.ethylene.synthesis-degradation
PtpAffx.59867.2.S1_s_at	estExt_fgenesh4_pm.C_LG_XII0236	AT3G19000.1	Oxidoreductase, 2OG-Fe(II) oxygenase family protein	POPTRDRAFT_834303	-6.03558	3.74514e-05	17.5.1	hormone metabolism.ethylene.synthesis-degradation	3.49
PtpAffx.71066.1.A1_x_at	eugene3.00141061	AT1G05010.1	1-aminocyclopropane-1-carboxylate (ACO3) [Populus trichocarpa]	ACO3	-3.78103	9.28142e-05	17.5.1	hormone metabolism.ethylene.synthesis-degradation	-2.52
Ptp.5913.1.S1_at	eugene3.00040481	AT1G28360.1	AP2/ERF domain-containing transcription factor (ERF43) [Populus trichocarpa]	ERF43	2.85829	0.00314754	17.5.2	hormone metabolism.ethylene.signal transduction
PtpAffx.1161.1.A1_at	grail3.0187001701	AT3G23240.1	AP2/ERF domain-containing transcription factor (ERF25) [Populus tricocharpa]	ERF25	-2.6602	0.00152736	17.5.2	hormone metabolism.ethylene.signal transduction
PtpAffx.203341.1.S1_s_at	gw1.III.1595.1	AT2G44840.1	AP2/ERF domain-containing transcription factor (ERF13) [Populus trichocarpa]	ERF13	-2.66934	0.00310358	17.5.2	hormone metabolism.ethylene.signal transduction
PtpAffx.203857.1.S1_at	gw1.IV.2909.1	AT4G18450.1	AP2/ERF domain-containing transcription factor (ERF22) [Populus trichocarpa]	ERF22	-4.90485	0.000783222	17.5.2	hormone metabolism.ethylene.signal transduction
PtpAffx.218026.1.S1_at	gw1.187.90.1	AT4G18450.1	AP2/ERF domain-containing transcription factor (ERF23) [Populus trichocarpa]	ERF23	-4.66257	0.00332014	17.5.2	hormone metabolism.ethylene.signal transduction
PtpAffx.76393.1.A1_at	fgenesh4_pm.C_LG_III000623	AT5G25190.1	AP2/ERF domain-containing transcription factor (DREB22) [Populus trichocarpa]	DREB22	17.1858	0.000170974	17.5.2	hormone metabolism.ethylene.signal transduction	7.01
PtpAffx.95377.1.A1_at	--	AT5G57390.1	AP2 domain-containing transcription factor (RAP16) [Populus trichocarpa]	RAP16	2.53685	0.0042548	17.5.2	hormone metabolism.ethylene.signal transduction
PtpAffx.201339.1.S1_at	eugene3.00012757, grail3.0032017101	AT1G78440.1	Gibberellin 2-oxidase (GA2ox1) [Populus trichocarpa]	GA2ox1 /// POPTRDRAFT_642398	-2.57344	0.00238386	17.6.1	hormone metabolism.gibberelin.synthesis-degradation
Ptp.6754.1.S1_s_at	estExt_Genewise1_v1.C_LG_XV1366	AT5G14920.1	Gibberellin-regulated family protein / structural constituent of cell wall	POPTRDRAFT_733223	-3.79696	0.000346832	17.6.3	hormone metabolism.gibberelin.induced-regulated-responsive-activated
PtpAffx.218538.1.S1_at	gw1.205.68.1	AT2G14900.1	Gibberellin-regulated family protein	POPTRDRAFT_934088	-4.72933	0.00141175	17.6.3	hormone metabolism.gibberelin.induced-regulated-responsive-activated
PtpAffx.24061.1.S1_at	eugene3.00020204	AT1G75750.1	Gibberellin-regulated protein (GASA1)	POPTRDRAFT_550889	-2.65574	0.00930422	17.6.3	hormone metabolism.gibberelin.induced-regulated-responsive-activated	-2.30636
PtpAffx.46665.1.S1_s_at	estExt_Genewise1_v1.C_LG_II1725	AT1G75750.1	Gibberellin-regulated protein (GASA1)	POPTRDRAFT_710485	-2.85234	0.0149464	17.6.3	hormone metabolism.gibberelin.induced-regulated-responsive-activated	-2.31
PtpAffx.201257.1.S1_at	fgenesh4_pg.C_LG_I002808	AT5G55250.1	S-adenosyl-L-methionine:carboxyl methyltransferase family protein (IAMT1) [Populus trichocarpa]	IAMT1	2.90582	0.000589452	17.8.1	hormone metabolism.salicylic acid.synthesis-degradation
PtpAffx.119471.1.A1_s_at	eugene3.00131118	AT1G03630.1	NADPH-protochlorophyllide oxidoreductase (PORC)	POPTRDRAFT_571754	-2.56526	0.00402032	19.14	tetrapyrrole synthesis.protochlorophyllide reductase
Ptp.4506.1.S1_s_at	estExt_Genewise1_v1.C_1970084, eugene3.01970025, eugene3.01970027	AT5G24090.1	Acidic endochitinase	POPTRDRAFT_586583 /// POPTRDRAFT_586585 /// POPTRDRAFT_746640	4.68156	0.000568284	20.1	stress.biotic
Ptp.5145.1.S1_at	grail3.0077002001, grail3.10953000101	No significant match	Pathogenesis-related protein [Populus deltoides x Populus maximowiczii]	POPTRDRAFT_670186 /// POPTRDRAFT_680672	-2.57323	0.00347321	20.1	stress.biotic
Ptp.6580.1.S1_a_at	estExt_Genewise1_v1.C_LG_VI1054	AT4G19810.1	Chitinase / glycosyl hydrolase family 18 protein	POPTRDRAFT_717157	-5.2436	0.00615342	20.1	stress.biotic
Ptp.7132.1.S1_at	estExt_fgenesh4_pg.C_1970027	AT5G24090.1	Acidic endochitinase / glycosyl hydrolase family 18 protein	POPTRDRAFT_828660	-6.2136	0.000125381	20.1	stress.biotic
Ptp.7170.1.S1_s_at	grail3.0008041901	AT1G64160.1	Disease resistance-responsive family protein / dirigent family protein	POPTRDRAFT_640410	-37.3083	2.93097e-05	20.1	stress.biotic
PtpAffx.202418.1.S1_at	estExt_fgenesh4_pm.C_LG_II0929	AT1G02520.1	Multidrug/pheromone exporter, MDR family, ABC transporter family [Populus trichocarpa]	POPTRDRAFT_830483	-3.01937	0.00317034	20.1	stress.biotic
PtpAffx.203094.1.S1_at	fgenesh4_pg.C_LG_III000737	AT4G25960.1	Multidrug/pheromone exporter, MDR family, ABC transporter family [Populus trichocarpa]	POPTRDRAFT_757195	-6.34611	0.000117239	20.1	stress.biotic
PtpAffx.204632.1.S1_at	fgenesh4_pg.C_LG_IX000531	AT1G45616.1	Disease resistance family protein / leucine rich-repeat family protein	POPTRDRAFT_767480	-2.9112	0.0023806	20.1	stress.biotic
PtpAffx.204858.1.S1_at	gw1.IX.3448.1	AT3G14470.1	Disease resistance protein (NBS-LRR class)	POPTRDRAFT_877802	-3.55845	0.00103073	20.1	stress.biotic
PtpAffx.209327.1.S1_at	gw1.X.2095.1	AT5G02140.1	Thaumatin-like protein	POPTRDRAFT_884102	5.85171	6.83894e-05	20.1	stress.biotic
PtpAffx.209581.1.S1_at	gw1.XI.1265.1	AT1G20030.1	Pathogenesis-related thaumatin family protein / receptor serine/threonine kinase	POPTRDRAFT_233285	-3.56982	0.00113494	20.1	stress.biotic
PtpAffx.209702.1.S1_at	grail3.0091001101	AT1G61100.1	Resistance protein (TIR class)	POPTRDRAFT_660393	-2.91045	0.00453976	20.1	stress.biotic	-2.01
PtpAffx.214484.1.S1_at	grail3.0020033001	AT4G19800.1	Chitinase class V / glycosyl hydrolase family 18 protein	POPTRDRAFT_669634	-2.918	0.00401055	20.1	stress.biotic
PtpAffx.216266.1.S1_s_at	fgenesh4_pg.C_LG_III000737, fgenesh4_pg.C_scaffold_13973000001	AT4G25960.1	Multidrug/pheromone exporter, MDR family, ABC transporter family [Populus trichocarpa]	POPTRDRAFT_757195 /// POPTRDRAFT_794805	-8.9547	0.000224708	20.1	stress.biotic
PtpAffx.216341.1.S1_s_at	fgenesh4_pg.C_LG_IX000531, fgenesh4_pg.C_scaffold_14215000001, fgenesh4_pg.C_scaffold_18994000001	AT1G45616.1	Disease resistance family protein / leucine rich-repeat family protein	POPTRDRAFT_767480 /// POPTRDRAFT_794837 /// POPTRDRAFT_795693	-3.60693	0.00102258	20.1	stress.biotic
PtpAffx.217582.1.S1_at	gw1.171.61.1	AT4G30320.1	V5/Tpx-1-related family protein / similar to pathogenesis-related protein PR-1 precursor	POPTRDRAFT_275423	-3.60969	0.00573169	20.1	stress.biotic
PtpAffx.218297.1.S1_s_at	eugene3.01970033, eugene3.01970034, eugene3.01970035, eugene3.01970037, eugene3.15830001, fgenesh4_pg.C_scaffold_6472000001, fgenesh4_pg.C_scaffold_742000001	AT2G34930.1	Disease resistance family protein / leucine-repeat rich domain	POPTRDRAFT_584072 /// POPTRDRAFT_586592 /// POPTRDRAFT_586593 /// POPTRDRAFT_586595 /// POPTRDRAFT_789670 /// POPTRDRAFT_793296	-3.67086	0.00389006	20.1	stress.biotic
PtpAffx.220089.1.S1_s_at	eugene3.00290263, fgenesh4_pg.C_scaffold_29000281, fgenesh4_pg.C_scaffold_29000285	AT3G07040.1	NBS-LRR resistance protein [Populus trichocarpa]	POPTRDRAFT_590080 /// POPTRDRAFT_796523 /// POPTRDRAFT_796527	-2.9356	0.0056177	20.1	stress.biotic
PtpAffx.221580.1.S1_at	fgenesh4_pg.C_scaffold_44000192	AT3G14470.1	CC-NBS resistance protein [Populus trichocarpa]	POPTRDRAFT_782062	4.19463	0.00200935	20.1	stress.biotic
PtpAffx.222016.1.S1_s_at	eugene3.04330005, eugene3.05830003, fgenesh4_pg.C_scaffold_583000002	AT4G10780.1	NBS type disease resistance protein [Populus trichocarpa]	POPTRDRAFT_592527 /// POPTRDRAFT_789315	-2.54883	0.00185466	20.1	stress.biotic
PtpAffx.224909.1.S1_s_at	gw1.XIX.119.1, gw1.XIX.137.1, gw1.XIX.314.1, gw1.XIX.319.1, gw1.XIX.335.1	AT5G36930.1	TIR-NBS-LRR resistance protein [Populus trichocarpa]	POPTRDRAFT_247719 /// POPTRDRAFT_247914 /// POPTRDRAFT_247919 /// POPTRDRAFT_247935	-2.8887	0.00301728	20.1	stress.biotic
PtpAffx.225298.1.S1_at	eugene3.01550060	AT5G17680.1	Disease resistance protein (TIR-NBS-LRR class)	POPTRDRAFT_838043	4.18188	0.00359207	20.1	stress.biotic
PtpAffx.2559.2.A1_at	eugene3.00031873, fgenesh4_pg.C_scaffold_3758000001	AT1G58170.1	Disease resistance-responsive protein-related / dirigent protein-related	POPTRDRAFT_792982	-3.01778	0.00109423	20.1	stress.biotic
PtpAffx.409.1.S1_at	gw1.8595.1.1, eugene3.00410223, eugene3.00410224, fgenesh4_pg.C_scaffold_1328000002	AT1G33590.1	Disease resistance protein-related / leucine-rich repeat family protein	POPTRDRAFT_297105 /// POPTRDRAFT_592380 /// POPTRDRAFT_592381 /// POPTRDRAFT_790563	-3.01704	0.000149805	20.1	stress.biotic	2.65
PtpAffx.5868.1.A1_at	--	AT1G58170.1	Disease resistance-responsive protein-related / dirigent protein-related	---	-3.30257	0.00492404	20.1	stress.biotic
PtpAffx.59940.1.S1_s_at	--	AT3G54420.1	Chitinase / glycosyl hydrolase family 19 protein	---	-4.22068	0.000368	20.1	stress.biotic
PtpAffx.6353.1.S1_at	estExt_Genewise1_v1.C_LG_III0308	AT1G64160.1	Disease resistance-responsive family protein / dirigent family protein	POPTRDRAFT_711753	-4.68462	0.000185628	20.1	stress.biotic
PtpAffx.8394.1.S1_at	estExt_fgenesh4_pm.C_LG_I0604	AT1G20030.2	Pathogenesis-related thaumatin family protein / receptor serine/threonine kinase	POPTRDRAFT_829594	-9.92229	6.51328e-06	20.1	stress.biotic
PtpAffx.216000.1.S1_at	eugene3.01330027	AT1G09090.2	Respiratory burst oxidase homolog B (RBOHB) / FAD binding / NADPH oxidase / calcium ion binding / iron ion binding / oxidoreductase	POPTRDRAFT_581871	-9.30006	0.00386563	20.1.1	stress.biotic.respiratory burst
PtpAffx.216713.1.S1_at	gw1.150.48.1	AT3G45290.1	Mildew resistance locus 3 / MLO-like protein 3 (MLO3) / family member of seven-transmembrane domain proteins	POPTRDRAFT_272233	-6.61794	0.000286584	20.1.3	stress.biotic.signalling
PtpAffx.207029.1.S1_at	eugene3.00070346	AT1G73260.1	Trypsin and protease inhibitor family protein / Kunitz family protein	POPTRDRAFT_562408	-3.08605	0.00177812	20.1.7.6	stress.biotic.PR-proteins.proteinase inhibitors
PtpAffx.12059.1.S1_at	estExt_fgenesh4_pg.C_LG_VIII0936	AT3G01420.1	Alpha-dioxygenase	POPTRDRAFT_820569	-5.2864	0.000118867	20.2	stress.abiotic
PtpAffx.212475.1.S1_at	grail3.0094004101	AT2G30370.1	Allergen-related	POPTRDRAFT_665938	-6.77774	0.000836956	20.2	stress.abiotic
Ptp.4014.1.S1_s_at	eugene3.00080557, eugene3.101950001	AT5G59720.1	Heat shock protein 18.2 (H18.2)	POPTRDRAFT_563962 /// POPTRDRAFT_579131	4.97229	0.000867894	20.2.1	stress.abiotic.heat
Ptp.7653.1.S1_a_at	estExt_Genewise1_v1.C_LG_IX3982	AT2G29500.1	17.6 kDa class I small heat shock protein (HSP17.6B-CI)	POPTRDRAFT_723183	2.5955	0.00058131	20.2.1	stress.abiotic.heat	4.2
PtpAffx.155976.1.S1_at	eugene3.00012051	AT1G53540.1	17.6 kda class I small heat shock protein (HSP17.6C-CI)	POPTRDRAFT_549610	10.8411	9.76992e-06	20.2.1	stress.abiotic.heat	2.13
PtpAffx.20898.1.A1_at	estExt_fgenesh4_pg.C_LG_XIII0447	AT4G10250.1	Endomembrane-localized small heat shock protein	POPTRDRAFT_823806	3.05199	0.00399264	20.2.1	stress.abiotic.heat
PtpAffx.209307.1.S1_s_at	grail3.0022018701	AT5G59720.1	Heat shock protein 18.2 (H18.2)	POPTRDRAFT_659595	12.029	1.95398e-05	20.2.1	stress.abiotic.heat
PtpAffx.209569.1.S1_at	gw1.XI.1195.1	AT4G21870.1	26.5 kDa class P-related heat shock protein (HSP26.5-P)	POPTRDRAFT_889877	-2.74658	0.00208425	20.2.1	stress.abiotic.heat
PtpAffx.491.1.S1_s_at	estExt_fgenesh4_pm.C_LG_VI0650	AT5G12020.1	17.6 kDa class II heat shock protein (HSP17.6II)	POPTRDRAFT_832078	2.5522	0.0037663	20.2.1	stress.abiotic.heat	4.54
PtpAffx.59631.1.S1_s_at	estExt_Genewise1_v1.C_LG_IX0700	AT2G29500.1	17.6 kDa class I small heat shock protein (HSP17.6B-CI)	---	2.7249	0.000830443	20.2.1	stress.abiotic.heat	4.2
PtpAffx.249.81.S1_x_at	eugene3.00130015	AT3G05880.1	Stress-induced hydrophobic peptide [Populus trichocarpa]	POPTRDRAFT_570651	-3.14962	0.00142315	20.2.2	stress.abiotic.cold
PtpAffx.148761.1.S1_at	estExt_fgenesh4_pm.C_LG_XI0023	AT4G22120.5	Early-responsive to dehydration (ERD) protein-related	POPTRDRAFT_833957	-2.7053	0.00231221	20.2.3	stress.abiotic.drought/salt	2.76
PtpAffx.202486.1.S1_at	fgenesh4_pg.C_LG_II002056	AT3G21620.1	Early-responsive to dehydration (ERD) protein-related	POPTRDRAFT_755876	4.21514	0.000967222	20.2.3	stress.abiotic.drought/salt
Ptp.3741.1.S1_s_at	estExt_Genewise1_v1.C_LG_VIII0153	AT1G70890.1	Major latex protein-like 43 (MLPL43)	POPTRDRAFT_719860	-29.1154	0.000433133	20.2.99	stress.abiotic.unspecified
PtpAffx.208945.1.S1_at	grail3.0006031901	AT3G25930.1	Universal stress protein (USP) family protein	POPTRDRAFT_658878	-3.05371	0.000524319	20.2.99	stress.abiotic.unspecified
PtpAffx.22588.1.S1_at	eugene3.00080177	AT3G10080.1	Germin-like protein	---	-5.31297	0.00121961	20.2.99	stress.abiotic.unspecified
PtpAffx.249.204.S1_s_at	estExt_fgenesh4_pg.C_LG_X1001	AT1G70830.5	Major latex protein-like 28 (MLPL28)	POPTRDRAFT_822077	-3.6493	0.000415222	20.2.99	stress.abiotic.unspecified
PtpAffx.78080.2.A1_s_at	gw1.131.45.1	AT3G62020.1	Germin-like protein (GLP10)	POPTRDRAFT_268043	-2.94526	0.000573169	20.2.99	stress.abiotic.unspecified
PtpAffx.7984.1.S1_s_at	gw1.28.53.1	AT5G20630.1	Germin-like protein (GLP3) / oxalate oxidase	POPTRDRAFT_281479	-5.09624	0.000429876	20.2.99	stress.abiotic.unspecified
PtpAffx.828.1.A1_x_at	grail3.0046017801	AT2G34700.1	Pollen Ole e 1 allergen / extensin family protein	POPTRDRAFT_647963	-4.093	0.00014492	20.2.99	stress.abiotic.unspecified
PtpAffx.209401.1.S1_at	fgenesh4_pg.C_LG_X002023	AT3G54960.1	Protein disulfide isomerase-like (PDIL) protein / thiol-disulfide exchange intermediate	POPTRDRAFT_770533	-2.98478	0.000675753	21.1	redox.thioredoxin
PtpAffx.201753.1.S1_at	estExt_Genewise1_v1.C_LG_II2031	AT4G18260.1	Cytochrome b561-related	POPTRDRAFT_710624	3.22263	0.00134662	21.2	redox.ascorbate and glutathione
Ptp.3277.1.S1_s_at	grail3.0011017901	AT4G39830.1	L-ascorbate oxidase	---	-4.24252	0.000315894	21.2.1	redox.ascorbate and glutathione.ascorbate
PtpAffx.9095.1.S1_at	eugene3.00011881, gw1.IX.2942.1, gw1.IX.2948.1	AT5G58530.1	Glutaredoxin family protein	POPTRDRAFT_549440	-3.21596	0.00156807	21.4	redox.glutaredoxins
Ptp.1994.1.S1_at	--	No significant match	Copper, zinc superoxide dismutase [Populus trichocarpa]	POPTRDRAFT_811643	2.87277	0.0106476	21.6	redox.dismutases and catalases
PtpAffx.46673.1.S1_at	grail3.0005009402	AT5G13700.1	Polyamine oxidase (PAO)	POPTRDRAFT_666455	-2.95778	0.00196701	22.2.1	polyamine metabolism.degradation.polyamin oxidase
PtpAffx.203366.1.S1_at	estExt_Genewise1_v1.C_LG_III0729	AT1G30820.1	CTP synthase / UTP-ammonia ligase	POPTRDRAFT_711917	-8.00588	0.000131894	23.1.1.10	nucleotide metabolism.synthesis.pyrimidine.CTP synthetase	2.13
PtpAffx.202461.1.S1_at	gw1.II.3111.1	AT3G07800.1	Thymidine kinase [Populus trichocarpa]	POPTRDRAFT_411776	2.87531	0.00571866	23.3.2.3	nucleotide metabolism.salvage.nucleoside kinases.thymidine kinase
PtpAffx.202461.1.S1_s_at	gw1.II.3111.1, gw1.VII.1289.1	AT3G07800.1	Thymidine kinase [Populus trichocarpa]	POPTRDRAFT_411776	2.9619	0.0046228	23.3.2.3	nucleotide metabolism.salvage.nucleoside kinases.thymidine kinase
PtpAffx.24672.2.A1_a_at	estExt_fgenesh4_pg.C_LG_II2596	AT3G46940.1	Deoxyuridine 5'-triphosphate nucleotidohydrolase family protein	POPTRDRAFT_816992	3.38954	0.00219172	23.5	nucleotide metabolism.deoxynucleotide metabolism	6.62
PtpAffx.73712.1.S1_s_at	gw1.XI.1974.1	AT3G51000.1	Epoxide hydrolase	POPTRDRAFT_233994	-8.61181	0.000294726	26.1	misc.misc2	-2.03
Ptp.1226.1.S1_at	--	AT1G19300.1	Glycosyl transferase family 8 protein (GT8) [Populus trichocarpa]	POPTRDRAFT_591841	-6.53419	0.00150294	26.2	misc.UDP glucosyl and glucoronyl transferases
Ptp.4733.1.S1_at	estExt_Genewise1_v1.C_LG_V2740	AT1G22360.1	UDP-glucosyltransferase 85A2 (UGT85A2) / glucuronosyltransferase	POPTRDRAFT_715868	-3.56737	0.00116913	26.2	misc.UDP glucosyl and glucoronyl transferases
PtpAffx.12220.1.A1_at	--	AT1G22380.1	UDP-glucosyltransferase 85A3 (UGT85A3) / glucuronosyltransferase	---	-3.56385	0.00157947	26.2	misc.UDP glucosyl and glucoronyl transferases
PtpAffx.136323.1.S1_at	gw1.40.461.1	AT1G19300.1	Glycosyl transferase family 8 protein (GT8) [Populus trichocarpa]	POPTRDRAFT_591841	-6.61583	0.000796248	26.2	misc.UDP glucosyl and glucoronyl transferases
PtpAffx.139063.1.S1_at	grail3.0021016401, grail3.0021016501	AT4G15550.1	UDP-glucose:indole-3-acetate beta-D-glucosyltransferase (IAGLU) / UDP-glycosyltransferase	POPTRDRAFT_645347 /// POPTRDRAFT_645348	3.47616	0.000993275	26.2	misc.UDP glucosyl and glucoronyl transferases
PtpAffx.145974.1.A1_at	--	AT1G22370.2	UDP-glucosyltransferase 85A5 (UGT85A5) / glucuronosyltransferase	---	-2.54412	0.00160878	26.2	misc.UDP glucosyl and glucoronyl transferases
PtpAffx.157532.1.S1_at	eugene3.00160087	AT3G21760.1	UDP-glucosyl / UDP-glucuronosyltransferase family protein	POPTRDRAFT_575952	-4.27528	0.00021331	26.2	misc.UDP glucosyl and glucoronyl transferases
PtpAffx.158231.1.A1_at	--	AT1G05560.1	UDP-glucosyl transferase 75B1 (UGT1)	POPTRDRAFT_645347	3.70775	0.000363115	26.2	misc.UDP glucosyl and glucoronyl transferases
PtpAffx.205059.1.S1_at	gw1.IX.4856.1	AT5G60700.1	Glycosyltransferase family protein 2	POPTRDRAFT_204391	-2.55931	0.00264439	26.2	misc.UDP glucosyl and glucoronyl transferases
PtpAffx.208384.1.S1_at	gw1.VIII.37.1	AT1G70090.1	Glycosyl transferase family 8 protein (GT8) [Populus trichocarpa]	POPTRDRAFT_803933	-3.20959	0.00303356	26.2	misc.UDP glucosyl and glucoronyl transferases
PtpAffx.216913.1.S1_at	fgenesh4_pg.C_scaffold_155000048	AT4G14090.1	UDP-glucosyl transferase family / anthocyanidin 5-O-glucosyltransferase	POPTRDRAFT_785827	5.71505	0.000179115	26.2	misc.UDP glucosyl and glucoronyl transferases
PtpAffx.225014.1.S1_x_at	eugene3.00160160, eugene3.00160169	AT1G22380.1	UDP-glucosyltransferase 85A3 (UGT85A3) / glucuronosyltransferase	POPTRDRAFT_576034	-3.12593	0.000553629	26.2	misc.UDP glucosyl and glucoronyl transferases
PtpAffx.225021.1.S1_at	eugene3.00160459	AT4G15550.1	UDP-glucose:indole-3-acetate beta-D-glucosyltransferase (IAGLU) / UDP-glycosyltransferase	POPTRDRAFT_576324	-3.01614	0.000543859	26.2	misc.UDP glucosyl and glucoronyl transferases
PtpAffx.2665.1.S1_at	eugene3.00060436	AT2G15490.1	UDP-glucosyltransferase 73B4 (UGT73B4) / glucuronosyltransferase	POPTRDRAFT_560477	-2.58116	0.000921629	26.2	misc.UDP glucosyl and glucoronyl transferases
PtpAffx.30951.1.A1_at	eugene3.00041395, eugene3.20500001, gw1.VII.465.1	AT1G05680.1	UDP-glucoronosyl/UDP-glucosyl transferase family protein	---	2.75571	0.00632765	26.2	misc.UDP glucosyl and glucoronyl transferases
PtpAffx.37919.1.A1_at	estExt_fgenesh4_pm.C_LG_X0707	AT5G49690.1	UDP-glucoronosyl/UDP-glucosyl transferase family protein	---	2.52955	0.00321267	26.2	misc.UDP glucosyl and glucoronyl transferases
PtpAffx.75804.1.A1_at	eugene3.00280250, gw1.XVI.3101.1	AT3G53150.1	UDP-glycosyltransferase	POPTRDRAFT_1103953	-12.516	6.18761e-05	26.2	misc.UDP glucosyl and glucoronyl transferases	-4.7431
PtpAffx.132767.1.S1_at	gw1.IX.1559.1	AT4G39010.1	Endo-1,4-beta-glucanase precursor / glycosyl hydrolase family 9	---	2.57241	0.00116099	26.3	misc.gluco-, galacto- and mannosidases
PtpAffx.142812.1.S1_s_at	gw1.VIII.713.1	AT1G26560.1	Beta-glucosidase like protein 40 (BGLU40) / glycosyl hydrolase family 1 protein	POPTRDRAFT_1084811	-6.37587	0.000156319	26.3	misc.gluco-, galacto- and mannosidases
PtpAffx.203906.1.S1_at	fgenesh4_pm.C_LG_IV000202	AT5G42260.1	Beta-glucosidase 12 (BGLU12) / 6-phospho-beta-galactosidase 3 / glycosyl hydrolase family 1	POPTRDRAFT_800515	-3.66794	0.00080439	26.3	misc.gluco-, galacto- and mannosidases
PtpAffx.210139.1.S1_s_at	eugene3.00111313, eugene3.08070002	AT5G11720.1	Alpha-glucosidase 1 (AGLU1)	POPTRDRAFT_569299 /// POPTRDRAFT_596283	-3.77766	0.00309706	26.3	misc.gluco-, galacto- and mannosidases
PtpAffx.99667.1.S1_s_at	estExt_Genewise1_v1.C_LG_V1511	AT4G36360.1	Beta-galactosidase 3 (BGL3)	POPTRDRAFT_715300	-3.06698	0.00307427	26.3	misc.gluco-, galacto- and mannosidases	7.45
PtpAffx.135403.1.S1_s_at	grail3.0045003902	AT4G34480.1	Glucan endo-1,3-beta-glucosidase 7 / glycosyl hydrolase family 17 protein	POPTRDRAFT_648596	-2.71406	0.00197352	26.4	misc.beta 1,3 glucan hydrolases
PtpAffx.32356.1.S1_at	estExt_Genewise1_v1.C_LG_XVI1825	AT3G57270.1	Beta-1,3-glucanase 1 (BG1) / glycosyl hydrolase family 17 protein	POPTRDRAFT_735049	-2.97823	0.00601013	26.4	misc.beta 1,3 glucan hydrolases
Ptp.6568.1.S1_at	estExt_fgenesh4_pg.C_1270047	AT4G12420.1	Multi-copper oxidase-related protein (SKU5)	POPTRDRAFT_827894	-2.56804	0.00126846	26.7	misc.oxidases - copper, flavone etc.
PtpAffx.2625.2.S1_a_at	estExt_Genewise1_v1.C_LG_VII0401	AT1G26320.1	Alcohol dehydrogenase / NADP-dependent oxidoreductase-like protein	POPTRDRAFT_718146	-4.67346	0.000431505	26.7	misc.oxidases - copper, flavone etc.
Ptp.3210.1.S1_at	eugene3.01250082	AT3G10870.1	Methyl indole-3-acetate methyltransferase / hydrolase, alpha/beta fold family protein	POPTRDRAFT_581084	-7.4569	0.000198655	26.8	misc.nitrilases, *nitrile lyases, berberine bridge enzymes, reticuline oxidases, troponine reductases
PtpAffx.12712.1.S1_at	estExt_Genewise1_v1.C_LG_VI1108	AT2G29150.1	Tropinone reductase / tropine dehydrogenase	POPTRDRAFT_717182	-10.6662	1.62832e-05	26.8	misc.nitrilases, nitrile lyases, berberine bridge enzymes, reticuline oxidases, troponine reductases
PtpAffx.146897.1.A1_at	fgenesh4_pg.C_LG_I003333	AT4G20820.1	FAD-binding domain-containing protein / berberine/berberine-like domain	POPTRDRAFT_753730	3.67743	0.00102747	26.8	misc.nitrilases, *nitrile lyases, berberine bridge enzymes, reticuline oxidases, troponine reductases
PtpAffx.205330.1.S1_at	eugene3.00050446	AT2G23620.1	Methylesterase (MES1)	POPTRDRAFT_558831	-2.5235	0.00245388	26.8	misc.nitrilases, *nitrile lyases, berberine bridge enzymes, reticuline oxidases, troponine reductases
PtpAffx.205330.1.S1_s_at	eugene3.00050446, eugene3.00110439	AT2G23620.1	Methylesterase (MES1)	POPTRDRAFT_558831 /// POPTRDRAFT_568425	-2.81953	0.00375328	26.8	misc.nitrilases, *nitrile lyases, berberine bridge enzymes, reticuline oxidases, troponine reductases
PtpAffx.206265.1.S1_at	eugene3.00060765	AT5G06060.1	Tropinone reductase / tropine dehydrogenase	POPTRDRAFT_560806	-3.44569	0.000291469	26.8	misc.nitrilases, nitrile lyases, berberine bridge enzymes, reticuline oxidases, troponine reductases
PtpAffx.222624.1.S1_at	fgenesh4_pg.C_LG_I003333, gw1.697.7.1	AT4G20820.1	FAD-binding domain-containing protein / berberine/berberine-like domain	POPTRDRAFT_753730 /// POPTRDRAFT_939422	3.49563	0.00167066	26.8	misc.nitrilases, *nitrile lyases, berberine bridge enzymes, reticuline oxidases, troponine reductases
PtpAffx.225247.1.S1_at	fgenesh4_pg.C_scaffold_140000067	AT4G20820.1	FAD-binding domain-containing protein / berberine/berberine-like domain	POPTRDRAFT_785160	3.29588	0.00319802	26.8	misc.nitrilases, *nitrile lyases, berberine bridge enzymes, reticuline oxidases, troponine reductases
PtpAffx.37311.1.A1_at	eugene3.01220004	AT2G34790.1	FAD-binding domain-containing protein / berberine/berberine-like domain	POPTRDRAFT_580571	-11.5864	1.46549e-05	26.8	misc.nitrilases, *nitrile lyases, berberine bridge enzymes, reticuline oxidases, troponine reductases
PtpAffx.121024.1.A1_at	eugene3.00060229, gw1.13302.2.1	AT3G09270.1	Glutathione S-transferase class tau 8 (GSTU8)	---	3.76768	0.00180906	26.9	misc.glutathione s transferases
PtpAffx.20731.1.A1_at	gw1.XVI.3350.1	AT3G09270.1	Glutathione S-transferase class tau 8 (GSTU8)	---	-2.69428	0.000952567	26.9	misc.glutathione s transferases
PtpAffx.217901.1.S1_x_at	gw1.1844.6.1	AT1G17170.1	Glutathione S-transferase class tau 24 (GSTU24)	POPTRDRAFT_276542	2.88633	0.00283165	26.9	misc.glutathione s transferases
PtpAffx.249.417.A1_a_at	estExt_fgenesh4_pg.C_LG_XI1201	AT1G78380.1	Glutathione S-transferase class tau 19 (GSTU19)	POPTRDRAFT_823067	-3.46334	0.000512921	26.9	misc.glutathione s transferases
PtpAffx.4246.2.S1_a_at	eugene3.00190948	AT1G17180.1	Glutathione S-transferase class tau 25 (GSTU25)	POPTRDRAFT_574474	3.96599	0.000753912	26.9	misc.glutathione s transferases
PtpAffx.50247.1.A1_at	gw1.XI.3684.1, gw1.XI.3695.1	AT1G17180.1	Glutathione S-transferase class tau 25 (GSTU25)	POPTRDRAFT_1094198	4.38462	0.00212007	26.9	misc.glutathione s transferases
Ptp.6131.1.S1_s_at	eugene3.01270031	AT4G12300.1	Tropinone reductase / tropine dehydrogenase	CYP706B3	-2.78007	0.00158924	26.10	misc.cytochrome p450
Ptp.7062.1.S1_at	gw1.VII.2359.1, gw1.VII.2366.1	AT3G26300.1	Cytochrome P450 (CYP71D43) [Populus trichocarpa]	CYP71D43	-6.07352	0.000405452	26.10	misc.cytochrome p450
PtpAffx.139165.1.S1_at	eugene3.00050527, gw1.VII.1198.1	AT4G37370.1	Cytochrome P450 (CYP81S13 / CYP81S8) [Populus trichocarpa]	CYP81S13 /// CYP81S8	-3.78069	0.000236106	26.10	misc.cytochrome p450
PtpAffx.202042.1.S1_s_at	gw1.II.3673.1, eugene3.10470001, gw1.1047.1.1	AT4G37340.1	Cytochrome P450 (CYP81B4 / CYP81B6v1 / CYP81B6v2) [Populus trichocarpa]	CYP81B4 /// CYP81B6v1 /// CYP81B6v2	-3.66157	0.000631788	26.10	misc.cytochrome p450
PtpAffx.203219.1.S1_at	fgenesh4_pm.C_LG_III000386	AT1G12740.1	Cytochrome P450 (CYP87A8) [Populus trichocarpa]	CYP87A8	-4.18122	0.00318174	26.10	misc.cytochrome p450
PtpAffx.203433.1.S1_at	gw1.III.388.1	AT1G74110.1	Cytochrome P450 (CYP78D2) [Populus trichocarpa]	CYP78D2	3.35583	0.000566655	26.10	misc.cytochrome p450
PtpAffx.205377.1.S1_at	grail3.0027010302	AT4G37370.1	Cytochrome P450 (CYP81S7) [Populus trichocarpa]	CYP81S7	-6.43257	0.000325664	26.10	misc.cytochrome p450
PtpAffx.211478.1.S1_at	eugene3.00140177	AT2G45510.1	Cytochrome P450 [Populus trichocarpa]	POPTRDRAFT_56982	-2.64421	0.00128963	26.10	misc.cytochrome p450	-3.84
PtpAffx.216240.1.S1_s_at	gw1.1387.2.1, gw1.III.388.1	AT1G74110.1	Cytochrome P450 (CYP78D3v1 / CYP78D3v2) [Populus trichocarpa]	CYP78D3v1 /// CYP78D3v2	2.51515	0.00108446	26.10	misc.cytochrome p450
PtpAffx.219131.1.S1_at	eugene3.02360009	AT3G14690.1	Cytochrome P450 (CYP72A45Pv2) [Populus trichocarpa]	CYP72A45Pv2	-2.74119	0.00800482	26.10	misc.cytochrome p450
PtpAffx.22222.1.A1_at	eugene3.00070646	AT5G09970.1	Cytochrome P450 (CYP78A21v1) [Populus trichocarpa]	CYP78A21v1	16.2996	0.000177487	26.10	misc.cytochrome p450
PtpAffx.223327.1.S1_at	fgenesh4_pg.C_scaffold_86000151	AT4G19230.1	Cytochrome P450, family 707, subfamily A, polypeptide 1 (CYP707A1) / oxygen binding	POPTRDRAFT_783291	-3.44051	0.00521062	26.10	misc.cytochrome p450
PtpAffx.224778.1.S1_x_at	eugene3.07100003, gw1.XI.298.1	AT1G13080.1	Cytochrome P450 (CYP71D38-1 / CYP71D38-2) [Populus trichocarpa]	CYP71D38-1 /// CYP71D38-2	-2.70518	0.00135965	26.10	misc.cytochrome p450
PtpAffx.224780.1.S1_s_at	eugene3.07100003, gw1.XI.298.1, gw1.XI.303.1, gw1.XI.310.1	AT1G13080.1	Cytochrome P450 (CYP71D38-1 / CYP71D38-2 / CYP71D39 / CYP71D40P) [Populus trichocarpa]	CYP71D38-1 /// CYP71D38-2 /// CYP71D39 /// CYP71D40P	-2.84633	0.000929771	26.10	misc.cytochrome p450
PtpAffx.224872.1.S1_s_at	eugene3.00140177, gw1.XIV.869.1	AT2G45510.1	Cytochrome P450 [Populus trichocarpa]	POPTRDRAFT_56982	-3.74183	0.000481983	26.10	misc.cytochrome p450	-3.84
PtpAffx.224992.1.S1_at	estExt_fgenesh4_pm.C_LG_XV0238	AT1G13080.1	Cytochrome P450 (CYP71AP4) [Populus trichocarpa]	CYP71AP4	-2.6113	0.00204354	26.10	misc.cytochrome p450
PtpAffx.225598.1.S1_at	gw1.41.417.1	AT5G36110.1	Cytochrome P450 (CYP716B1) [Populus trichocarpa]	CYP716B1	-4.10147	3.41947e-05	26.10	misc.cytochrome p450
PtpAffx.22848.1.S1_at	eugene3.00040067	AT1G11600.1	Cytochrome P450 (CYP77B4) [Populus trichocarpa]	CYP77B4	-5.68927	1.79115e-05	26.10	misc.cytochrome p450
PtpAffx.56650.1.A1_s_at	estExt_Genewise1_v1.C_LG_V4159	AT4G37370.1	Cytochrome P450 (CYP81S9) [Populus trichocarpa]	CYP81S9	-6.54139	0.000366372	26.10	misc.cytochrome p450
Ptp.3978.1.S1_at	--	AT2G37130.1	Peroxidase (PER21)	---	-18.646	0.000175858	26.12	misc.peroxidases	4.66
Ptp.7068.1.S1_at	estExt_Genewise1_v1.C_LG_XVIII2665	AT4G30170.1	Peroxidase	POPTRDRAFT_737716	-9.95338	0.000499894	26.12	misc.peroxidases
PtpAffx.16117.1.A1_a_at	eugene3.00880077	AT5G67400.1	Peroxidase	POPTRDRAFT_597127	-8.22315	0.00203377	26.12	misc.peroxidases
PtpAffx.19154.1.S1_at	estExt_fgenesh4_pg.C_570040	AT5G42180.1	Peroxidase [Populus trichocarpa]	POPTRDRAFT_827034	8.39704	0.00039731	26.12	misc.peroxidases
PtpAffx.218457.1.S1_s_at	fgenesh4_pg.C_LG_VIII000188, fgenesh4_pm.C_LG_VIII000081, gw1.1266.10.1, gw1.2033.4.1, gw1.938.10.1	AT1G14540.1	Anionic peroxidase (PER4)	POPTRDRAFT_298611 /// POPTRDRAFT_765174 /// POPTRDRAFT_803126 /// POPTRDRAFT_941726	-4.77551	0.00109912	26.12	misc.peroxidases	-2.71
PtpAffx.29337.1.A1_at	eugene3.00030584	AT5G67400.1	Peroxidase (PER73)	POPTRDRAFT_553951	-6.8494	0.000109097	26.12	misc.peroxidases
PtpAffx.34213.1.S1_at	--	AT5G05340.1	Peroxidase	POPTRDRAFT_836853	5.83917	4.55929e-05	26.12	misc.peroxidases	8.91
PtpAffx.43372.1.A1_at	fgenesh4_pg.C_LG_XVI000455, gw1.1993.2.1	AT5G06720.1	Peroxidase (PER53)	POPTRDRAFT_277655 /// POPTRDRAFT_777213	-2.59205	0.000333806	26.12	misc.peroxidases
PtpAffx.86604.1.S1_at	eugene3.25120001, grail3.0025022201	AT5G64120.1	Cationic peroxidase PO7 [Populus tricocharpa]	POPTRDRAFT_668104	-4.81892	6.67611e-05	26.12	misc.peroxidases
PtpAffx.92412.1.S1_at	estExt_Genewise1_v1.C_LG_XI3560, fgenesh4_pm.C_LG_XI000259	AT1G78850.1	Curculin-like (mannose-binding) lectin family protein	POPTRDRAFT_728309 /// POPTRDRAFT_805984	-5.22824	0.000749027	26.16	misc.myrosinases-lectin-jacalin	-2.64
PtpAffx.92412.2.S1_a_at	estExt_Genewise1_v1.C_LG_XI3560	AT1G78850.1	Curculin-like (mannose-binding) lectin family protein	POPTRDRAFT_728309	-3.75745	0.000133522	26.16	misc.myrosinases-lectin-jacalin	-2.64
Ptp.6699.1.S1_s_at	eugene3.00280065	AT5G20740.1	Invertase / pectin methylesterase inhibitor family protein	POPTRDRAFT_589329	-8.30875	0.000369629	26.18	misc.invertase/pectin methylesterase inhibitor family protein
PtpAffx.9633.1.S1_at	estExt_fgenesh4_pm.C_400050	AT5G46940.1	Invertase / pectin methylesterase inhibitor family protein	POPTRDRAFT_836412	-2.91437	0.00564376	26.18	misc.invertase/pectin methylesterase inhibitor family protein
PtpAffx.200342.1.S1_at	estExt_Genewise1_v1.C_LG_I8383	AT1G64640.1	Plastocyanin-like domain-containing protein	POPTRDRAFT_709061	-3.57495	0.000976992	26.19	misc.plastocyanin-like
PtpAffx.203199.1.S1_at	fgenesh4_pg.C_LG_III000959	AT3G17675.1	Plantacyanin / Basic blue family protein	POPTRDRAFT_757417	-2.89696	0.00373374	26.19	misc.plastocyanin-like
PtpAffx.204522.1.S1_at	fgenesh4_pg.C_LG_IX000312	AT2G31050.1	Plastocyanin-like domain-containing protein	POPTRDRAFT_767261	-3.73289	0.0016674	26.19	misc.plastocyanin-like
PtpAffx.209511.1.S1_at	fgenesh4_pg.C_LG_X002247	AT5G20230.1	Blue-copper-binding protein (BCB) / plastocyanin-like domain-containing protein	POPTRDRAFT_770757	-2.95885	0.00257763	26.19	misc.plastocyanin-like
PtpAffx.211084.1.S1_at	gw1.XIII.2105.1	AT3G17675.1	Plantacyanin / Basic blue family protein	POPTRDRAFT_241856	-4.68103	0.000206797	26.19	misc.plastocyanin-like
PtpAffx.213160.1.S1_at	eugene3.00160099	AT3G27200.1	Plastocyanin-like domain-containing protein	POPTRDRAFT_575964	-2.99728	0.000876036	26.19	misc.plastocyanin-like
Ptp.4182.1.S1_at	grail3.0116008201	AT2G44290.1	Lipid transfer protein-related	POPTRDRAFT_639672	-5.00331	7.32744e-05	26.21	misc.protease inhibitor/seed storage/lipid transfer protein (LTP) family protein
PtpAffx.1257.3.A1_at	gw1.III.2711.1	AT1G62500.1	Protease inhibitor / seed storage / lipid transfer protein (LTP) family protein	POPTRDRAFT_415608	-5.26804	0.00407243	26.21	misc.protease inhibitor/seed storage/lipid transfer protein (LTP) family protein
PtpAffx.249.118.S1_s_at	grail3.0029004201	AT1G62510.1	Protease inhibitor / seed storage / lipid transfer protein (LTP) family protein	POPTRDRAFT_676382	-9.46745	0.000838585	26.21	misc.protease inhibitor/seed storage/lipid transfer protein (LTP) family protein
Ptp.3749.1.S1_at	--	AT3G61220.1	Short-chain dehydrogenase/reductase (SDR) family protein	POPTRDRAFT_742665	3.08376	0.00022308	26.22	misc.short chain dehydrogenase/reductase (SDR)
Ptp.3815.1.S1_at	estExt_fgenesh4_pg.C_LG_IX0114	AT2G24190.2	Short-chain dehydrogenase/reductase (SDR) family protein	---	-2.61788	0.00103724	26.22	misc.short chain dehydrogenase/reductase (SDR)
Ptp.7126.1.S1_at	eugene3.00061405	AT1G52340.1	Short-chain dehydrogenase/reductase (SDR) / conversion of xanthoxin to ABA-aldehyde during ABA biosynthesis	POPTRDRAFT_561446	-2.56728	0.00439646	26.22	misc.short chain dehydrogenase/reductase (SDR)
Ptp.7446.1.S1_s_at	estExt_fgenesh4_pm.C_LG_XII0384	AT2G47140.1	Short-chain dehydrogenase/reductase (SDR) family protein	POPTRDRAFT_834366	-2.78254	0.000491753	26.22	misc.short chain dehydrogenase/reductase (SDR)
PtpAffx.14429.1.A1_a_at	estExt_Genewise1_v1.C_LG_XI1696	AT4G05530.1	Short-chain dehydrogenase/reductase (SDR) family protein	POPTRDRAFT_727523	-2.83664	0.000692036	26.22	misc.short chain dehydrogenase/reductase (SDR)
PtpAffx.200349.1.S1_at	gw1.I.8456.1	AT4G24050.1	Short-chain dehydrogenase/reductase (SDR) family protein	POPTRDRAFT_179856	-4.12731	0.00188559	26.22	misc.short chain dehydrogenase/reductase (SDR)
PtpAffx.32661.2.S1_a_at	estExt_Genewise1_v1.C_860386	AT3G61220.1	Short-chain dehydrogenase/reductase SDR family protein	POPTRDRAFT_742669	5.88323	0.000136779	26.22	misc.short chain dehydrogenase/reductase (SDR)
PtpAffx.72191.1.A1_at	grail3.0005035201	AT2G47140.1	Short-chain dehydrogenase/reductase (SDR) family protein	POPTRDRAFT_666749	-6.28621	7.97877e-05	26.22	misc.short chain dehydrogenase/reductase (SDR)
PtpAffx.5585.1.S1_at	estExt_fgenesh4_pg.C_LG_XV0080	AT4G27700.1	Rhodanese-like domain containing protein	POPTRDRAFT_824509	2.50701	0.00362301	26.23	misc.rhodanese
PtpAffx.219657.1.S1_at	fgenesh4_pg.C_scaffold_286000005	No significant match	Aminotransferase [Populus trichocarpa]	POPTRDRAFT_788342	-4.89637	0.0017651	26.26	misc.aminotransferases
PtpAffx.162370.1.S1_at	estExt_fgenesh4_pg.C_LG_VIII0748	AT2G02990.1	Ribonuclease 1 (RNS1) / endoribonuclease	POPTRDRAFT_820480	-3.20481	0.00609317	27.1.19	RNA.processing.ribonucleases
PtpAffx.202485.1.S1_at	fgenesh4_pg.C_LG_II002055	AT4G15417.1	Ribonuclease III family protein	POPTRDRAFT_755875	2.70025	0.000688779	27.1.19	RNA.processing.ribonucleases
PtpAffx.201417.1.S1_s_at	gw1.I.5616.1, gw1.XI.848.1	AT2G46870.1	Transcription factor (NGA1)	---	-3.66575	0.00146549	27.3.1	RNA.regulation of transcription.ABI3/VP1-related B3-domain-containing transcription factor family
PtpAffx.210115.1.S1_x_at	gw1.XI.848.1	AT2G46870.1	Transcription factor (NGA1)	---	-3.67654	0.000810903	27.3.1	RNA.regulation of transcription.ABI3/VP1-related B3-domain-containing transcription factor family
Ptp.6619.1.S1_s_at	estExt_Genewise1_v1.C_LG_X3745	AT3G16770.1	AP2/ERF domain-containing transcription factor (ERF34) [Populus trichocarpa]	ERF34	2.51464	0.0010291	27.3.3	RNA.regulation of transcription.AP2/EREBP, apetala2/ethylene-responsive element binding protein family
PtpAffx.202247.1.S1_at	gw1.II.2522.1	AT4G23750.2	AP2/ERF domain-containing transcription factor (ERF83) [Populus trichocarpa]	ERF83	2.73417	0.0031622	27.3.3	RNA.regulation of transcription.AP2/EREBP, apetala2/ethylene-responsive element binding protein family
PtpAffx.203287.1.S1_at	fgenesh4_pg.C_LG_III001141	AT4G23750.2	AP2/ERF domain-containing transcription factor (ERF88) [Populus trichocarpa]	ERF88	2.88381	0.00367186	27.3.3	RNA.regulation of transcription.AP2/EREBP, apetala2/ethylene-responsive element binding protein family
PtpAffx.215566.1.S1_s_at	gw1.125.100.1, gw1.5929.2.1	AT5G25810.1	AP2/ERF domain-containing transcription factor (DREB53 / DREB55) [Populus trichocarpa]	DREB54 /// DREB55	-3.52596	0.000517806	27.3.3	RNA.regulation of transcription.AP2/EREBP, apetala2/ethylene-responsive element binding protein family
PtpAffx.7270.1.S1_at	gw1.XIV.2445.1	AT2G47520.	AP2/ERF domain-containing transcription factor (ERF37) [Populus trichocarpa]	ERF37	-4.41798	0.0211356	27.3.3	RNA.regulation of transcription.AP2/EREBP, apetala2/ethylene-responsive element binding protein family
PtpAffx.214032.1.S1_at	fgenesh4_pg.C_LG_XVIII000045	AT5G20730.1	Auxin-regulated transcriptional activator (ARF7/TIR5)	POPTRDRAFT_778677	2.68088	0.00172765	27.3.4	RNA.regulation of transcription.ARF, Auxin Response Factor family
PtpAffx.75760.1.A1_at	estExt_Genewise1_v1.C_LG_I7064	AT3G57040.1	Two component response regulator	---	2.53091	0.00206634	27.3.5	RNA.regulation of transcription.ARR
Ptp.1886.1.S1_at	eugene3.00041191	AT4G34530.1	Cryptochrome-interacting basic helix-loop-helix (bHLH) transcription factor (CIB1)	POPTRDRAFT_556478	6.48573	0.000423363	27.3.6	RNA.regulation of transcription.BHLH,basic helix-loop-helix family
PtpAffx.134385.1.A1_at	gw1.IV.4338.1, gw1.XVII.1021.1	AT5G39860.1	Basic helix-loop-helix (bHLH) transcription factor / paclobutrazol resistant (PRE1)	POPTRDRAFT_1076150	4.8022	0.000343575	27.3.6	RNA.regulation of transcription.BHLH,basic helix-loop-helix family
PtpAffx.201216.1.S1_at	gw1.I.4254.1	AT4G37850.1	Basic helix-loop-helix (bHLH) transcription factor	POPTRDRAFT_175654	-3.09904	0.000280071	27.3.6	RNA.regulation of transcription.BHLH,basic helix-loop-helix family
PtpAffx.205159.1.S1_at	gw1.V.2676.1	AT1G72210.1	Basic helix-loop-helix (bHLH) transcription factor	POPTRDRAFT_861488	-8.13006	1.30266e-05	27.3.6	RNA.regulation of transcription.BHLH,basic helix-loop-helix family
PtpAffx.32299.1.S1_at	estExt_Genewise1_v1.C_570087	AT4G38960.1	Zinc finger (B-box type) transcription factor	POPTRDRAFT_741179	-3.46702	0.00392099	27.3.7	RNA.regulation of transcription.C2C2(Zn) CO-like, constans-like zinc finger family
PtpAffx.7040.1.S1_at	eugene3.00102348	AT3G21150.1	Zinc finger (B-box type) transcription factor	POPTRDRAFT_567790	5.55635	0.000299611	27.3.7	RNA.regulation of transcription.C2C2(Zn) CO-like, constans-like zinc finger family
Ptp.2386.1.A1_at	--	AT1G47655.1	F-box family protein [Populus trichocarpa]	POPTRDRAFT_826765	4.67276	0.00123915	27.3.8	RNA.regulation of transcription.C2C2(Zn) dof zinc finger family
PtpAffx.1108.2.A1_a_at	--	AT1G07640.2	F-box family protein [Populus trichocarpa]	POPTRDRAFT_558834	11.2045	0.000110726	27.3.8	RNA.regulation of transcription.C2C2(Zn) dof zinc finger family
PtpAffx.1108.3.A1_a_at	gw1.V.3854.1	AT1G07640.2	F-box family protein [Populus trichocarpa]	POPTRDRAFT_558834	3.2121	0.00556071	27.3.8	RNA.regulation of transcription.C2C2(Zn) dof zinc finger family
PtpAffx.149060.1.A1_at	eugene3.00570057	AT4G35930.1	F-box family protein	POPTRDRAFT_593813	2.82084	0.00218032	27.3.8	RNA.regulation of transcription.C2C2(Zn) dof zinc finger family
PtpAffx.58064.1.S1_at	gw1.XII.1049.1	AT4G24060.1	F-box family protein [Populus trichocarpa]	POPTRDRAFT_661556	2.55271	0.005209	27.3.8	RNA.regulation of transcription.C2C2(Zn) dof zinc finger family	-2.21144
PtpAffx.114905.1.A1_at	eugene3.00130585	AT5G25830.1	Zinc finger (GATA type) family protein	POPTRDRAFT_571221	-2.95574	0.00118379	27.3.9	RNA.regulation of transcription.C2C2(Zn) gata transcription factor family
PtpAffx.18760.1.S1_at	fgenesh4_pg.C_LG_II002197	AT1G66140.1	C2H2-type zinc finger family protein (ZFP4)	POPTRDRAFT_756017	3.41454	0.000680638	27.3.11	RNA.regulation of transcription.C2C2(Zn) gata transcription factor family	2.06
PtpAffx.208025.1.S1_at	eugene3.00081145	AT1G68360.1	C2H2-type zinc finger family protein (ZFP6)	POPTRDRAFT_564550	5.61417	0.000115611	27.3.11	RNA.regulation of transcription.C2C2(Zn) gata transcription factor family
PtpAffx.43906.1.A1_at	eugene3.00160925	AT2G28200.1	C2H2-type zinc finger family protein	POPTRDRAFT_576790	-3.00278	0.00304821	27.3.11	RNA.regulation of transcription.C2C2(Zn) gata transcription factor family
PtpAffx.202905.1.S1_at	fgenesh4_pg.C_LG_III000313	AT3G19360.1	C2H2-type zinc finger family protein	POPTRDRAFT_756771	-2.70557	0.00101444	27.3.12	RNA.regulation of transcription.C3H zinc finger family
Ptp.7526.1.S1_at	estExt_fgenesh4_pm.C_LG_II0461	AT2G22430.1	Homeodomain-leucine zipper (HD-ZIP1) protein 6 (HB6) / transcription factor	POPTRDRAFT_830237	2.63838	0.00340482	27.3.22	RNA.regulation of transcription.HB,homeobox transcription factor family
PtpAffx.19246.1.S1_at	estExt_Genewise1_v1.C_LG_VI1097, gw1.XVI.2211.1	AT2G35940.1	BEL1-like homeodomain transcription factor (BLH1)	POPTRDRAFT_256272	2.5899	0.000845098	27.3.22	RNA.regulation of transcription.HB,homeobox transcription factor family	-3.29
PtpAffx.222526.1.S1_at	eugene3.00660282	AT2G27990.1	BEL1-like homeodomain transcription factor (BLH8)	POPTRDRAFT_595088	-2.55608	0.00205982	27.3.22	RNA.regulation of transcription.HB,homeobox transcription factor family
PtpAffx.27897.1.A1_at	estExt_Genewise1_v1.C_LG_V4715	AT2G22430.1	Homeodomain-leucine zipper (HD-ZIP1) protein 6 (HB6) / transcription factor	POPTRDRAFT_716449	2.89102	0.00146874	27.3.22	RNA.regulation of transcription.HB,homeobox transcription factor family
PtpAffx.54684.1.A1_at	estExt_fgenesh4_pg.C_570090	AT2G17950.1	Homeobox transcription factor Wuschel (WUS)	POPTRDRAFT_827060	3.97662	0.000669239	27.3.22	RNA.regulation of transcription.HB,homeobox transcription factor family
PtpAffx.9623.1.S1_s_at	estExt_fgenesh4_pm.C_LG_VI0713, fgenesh4_pg.C_LG_XVIII000250	AT4G32880.1	Homeodomain-leucine zipper (HD-ZIP1) protein 8 (HB8) / transcription factor	---	7.08796	4.39646e-05	27.3.22	RNA.regulation of transcription.HB,homeobox transcription factor family	2.55
PtpAffx.223571.1.S1_s_at	fgenesh4_pg.C_scaffold_124000023, gw1.934.1.1	AT5G16820.2	Heat shock factor 3 (HSF3) / transcription factor	POPTRDRAFT_784255 /// POPTRDRAFT_940628	-3.17593	0.00124241	27.3.23	RNA.regulation of transcription.HSF,Heat-shock transcription factor family
Ptp.5993.1.S1_a_at	eugene3.00150771	AT4G22950.1	MIKC MADS-box transcription factor (MADS2) [Populus trichocarpa]	MADS2	3.47225	0.00233501	27.3.24	RNA.regulation of transcription.MADS box transcription factor family
PtpAffx.11040.1.A1_a_at	fgenesh4_pg.C_LG_IV000335, grail3.0081005702	AT4G18960.1	Agamous (AG) floral homeotic transcription factor	POPTRDRAFT_660583	-7.95251	0.000195398	27.3.24	RNA.regulation of transcription.MADS box transcription factor family
PtpAffx.11040.1.A1_at	fgenesh4_pg.C_LG_IV000335	AT4G18960.1	Agamous (AG) floral homeotic transcription factor	POPTRDRAFT_758707	-8.64663	0.000138407	27.3.24	RNA.regulation of transcription.MADS box transcription factor family
PtpAffx.205555.1.S1_at	grail3.0002017601	AT5G20240.1	Pistillata (PI) floral homeotic transcription factor	POPTRDRAFT_651468	-2.64865	0.00106655	27.3.24	RNA.regulation of transcription.MADS box transcription factor family
PtpAffx.205555.1.S1_s_at	estExt_Genewise1_v1.C_LG_II0440, grail3.0002017601	AT5G20240.1	MIKC MADS-box transcription factor (MADS11) [Populus trichocarpa]	MADS11 /// POPTRDRAFT_651468	-2.61724	0.00171788	27.3.24	RNA.regulation of transcription.MADS box transcription factor family
Ptp.4356.1.S1_at	estExt_fgenesh4_pm.C_LG_VI0283	AT2G37630.1	MYB-related transcription regulator (MYB224) [Populus trichocarpa]	MYB224	4.0208	0.000739257	27.3.25	RNA.regulation of transcription.MYB domain transcription factor family
PtpAffx.140558.1.A1_at	--	AT5G57620.1	MYB-related transcription regulator (MYB099) [Populus trichocarpa]	MYB099	-4.74434	0.00154853	27.3.25	RNA.regulation of transcription.MYB domain transcription factor family
PtpAffx.162211.2.S1_at	estExt_fgenesh4_pg.C_LG_IV1453	AT4G38620.1	MYB family transcription regulator (MYB221) [Populus trichocarpa]	MYB221	2.67219	0.00356602	27.3.25	RNA.regulation of transcription.MYB domain transcription factor family
PtpAffx.162546.1.A1_at	eugene3.00031167	AT2G47460.1	MYB family transcription regulator (MYB153) [Populus trichocarpa]	MYB153	-2.78837	0.00096885	27.3.25	RNA.regulation of transcription.MYB domain transcription factor family
PtpAffx.204158.1.S1_at	eugene3.00041079	AT3G28910.1	MYB family transcription regulator (MYB155) [Populus trichocarpa]	MYB155	-3.99783	0.00085324	27.3.25	RNA.regulation of transcription.MYB domain transcription factor family	4.56
PtpAffx.205272.1.S1_at	gw1.V.3468.1	AT1G16490.1	MYB family transcription regulator R2R3 type (MYB028) [Populus trichocarpa]	MYB028	-4.00531	0.00133848	27.3.25	RNA.regulation of transcription.MYB domain transcription factor family
PtpAffx.206149.1.S1_s_at	gw1.VI.1595.1, gw1.XVIII.136.1	AT5G52600.1	MYB family transcription regulator R2R3 type (MYB084 / MYB135) [Populus trichocarpa]	MYB084 /// MYB135	-2.62657	0.00762054	27.3.25	RNA.regulation of transcription.MYB domain transcription factor family
PtpAffx.214869.1.S1_s_at	eugene3.00160411, eugene3.74870001, fgenesh4_pg.C_scaffold_10942000001, fgenesh4_pg.C_scaffold_4671000001	AT5G06800.1	MYB family transcription factor	POPTRDRAFT_576276 /// POPTRDRAFT_595853 /// POPTRDRAFT_792763 /// POPTRDRAFT_794235	-4.93175	0.0362285	27.3.25	RNA.regulation of transcription.MYB domain transcription factor family
PtpAffx.215209.1.S1_at	eugene3.120770001	AT3G13540.1	MYB family transcription regulator (MYB051 / MYB107 / MYB169) [Populus trichocarpa]	MYB051 /// MYB107 /// MYB169	3.19018	0.000281699	27.3.25	RNA.regulation of transcription.MYB domain transcription factor family
PtpAffx.216627.1.S1_at	fgenesh4_pg.C_scaffold_148000026	AT5G06800.1	MYB family transcription factor	POPTRDRAFT_785537	-5.91853	0.00329735	27.3.25	RNA.regulation of transcription.MYB domain transcription factor family
PtpAffx.35610.1.A1_at	fgenesh4_pg.C_LG_V001386	AT3G23250.1	MYB family transcription regulator R2R3 type (MYB190) [Populus trichocarpa]	MYB190	-4.22491	0.000211682	27.3.25	RNA.regulation of transcription.MYB domain transcription factor family
PtpAffx.67814.1.A1_at	gw1.XII.23.1	AT1G68320.1	MYB family transcription regulator R2R3 type (MYB142) [Populus trichocarpa]	MYB142	-4.25224	0.00375653	27.3.25	RNA.regulation of transcription.MYB domain transcription factor family	-2.42
PtpAffx.151346.1.S1_at	gw1.I.2618.1	AT1G25580.1	NAC domain containing protein / transcription regulator (NAC119) [Populus trichocarpa]	NAC119	2.53406	0.00268347	27.3.27	RNA.regulation of transcription.NAC domain transcription factor family
PtpAffx.19078.1.S1_at	estExt_Genewise1_v1.C_LG_I3228	AT5G13180.1	NAC domain containing protein / transcription regulator (NAC115) [Populus trichocarpa]	NAC115	2.8183	0.000205168	27.3.27	RNA.regulation of transcription.NAC domain transcription factor family
PtpAffx.205765.1.S1_at	gw1.V.1294.1	AT4G28530.1	NAC domain containing protein / transcription regulator (NAC111) [Populus trichocarpa]	NAC111	3.47278	0.00293098	27.3.27	RNA.regulation of transcription.NAC domain transcription factor family	-3.51
PtpAffx.216588.1.S1_at	gw1.147.150.1	AT2G24430.2	NAC domain containing protein / transcription regulator (NAC013) [Populus trichocarpa]	NAC013	-6.7247	0.00150782	27.3.27	RNA.regulation of transcription.NAC domain transcription factor family
PtpAffx.223291.1.S1_at	gw1.86.239.1	AT2G02450.2	NAC domain containing protein / transcription regulator (NAC100) [Populus trichocarpa]	NAC100	-2.73648	0.00205494	27.3.27	RNA.regulation of transcription.NAC domain transcription factor family
PtpAffx.37663.1.S1_at	gw1.XIX.955.1	AT3G04070.1	NAC domain containing protein / transcription regulator (NAC027) [Populus trichocarpa]	NAC027	-3.29054	0.000941169	27.3.27	RNA.regulation of transcription.NAC domain transcription factor family
Ptp.3786.1.S1_at	grail3.0018034701	AT4G01250.1	WRKY family transcription factor (WRKY22)	---	-3.57633	0.00166903	27.3.32	RNA.regulation of transcription.WRKY domain transcription factor family
PtpAffx.10586.2.S1_at	estExt_fgenesh4_pm.C_LG_III0624	AT1G80840.1	WRKY family transcription factor (WRKY40)	POPTRDRAFT_830963	-2.61634	0.00155016	27.3.32	RNA.regulation of transcription.WRKY domain transcription factor family	-3.58
PtpAffx.160252.2.A1_at	--	AT2G03340.1	WRKY family transcription factor (WRKY3)	POPTRDRAFT_256681	-3.15488	0.00504128	27.3.32	RNA.regulation of transcription.WRKY domain transcription factor family
PtpAffx.162664.1.S1_s_at	eugene3.00400105	AT2G44745.1	WRKY family transcription factor (WRKY12)	POPTRDRAFT_591760	-5.3245	0.000496638	27.3.32	RNA.regulation of transcription.WRKY domain transcription factor family
PtpAffx.205219.1.S1_at	fgenesh4_pg.C_LG_V000253	AT5G64810.1	WRKY family transcription factor (WRKY51)	POPTRDRAFT_760201	-3.30836	0.00232036	27.3.32	RNA.regulation of transcription.WRKY domain transcription factor family
PtpAffx.37459.1.S1_at	grail3.0003036201	AT2G30590.1	WRKY family transcription factor (WRKY21)	---	2.51041	0.00139221	27.3.32	RNA.regulation of transcription.WRKY domain transcription factor family
PtpAffx.37459.3.S1_a_at	estExt_Genewise1_v1.C_LG_V1110	AT2G30590.1	WRKY family transcription factor (WRKY21)	POPTRDRAFT_715111	2.99228	0.00139547	27.3.32	RNA.regulation of transcription.WRKY domain transcription factor family
PtpAffx.68429.1.S1_at	gw1.IV.2659.1	AT1G29280.1	WRKY family transcription factor (WRKY65)	POPTRDRAFT_1075269	-2.94824	0.000975363	27.3.32	RNA.regulation of transcription.WRKY domain transcription factor family
PtpAffx.68429.2.S1_at	estExt_fgenesh4_pg.C_LG_XI0756, gw1.IV.2659.1	AT1G29280.1	WRKY family transcription factor (WRKY65)	POPTRDRAFT_1075269 /// POPTRDRAFT_822926	-9.23151	6.35045e-05	27.3.32	RNA.regulation of transcription.WRKY domain transcription factor family
Ptp.8066.1.S1_s_at	grail3.0006047901	AT5G49450.1	Basic leucine-sipper (bZIP) transcription factor family protein (BZIP1)	POPTRDRAFT_659068	2.8832	0.00282025	27.3.35	RNA.regulation of transcription.bZIP transcription factor family
PtpAffx.218368.1.S1_at	gw1.200.30.1	AT1G31280.1	Argonaute protein group (AGO908) [Populus trichocarpa]	AGO908	-2.76701	0.000781593	27.3.36	RNA.regulation of transcription.argonaute
PtpAffx.16882.1.A1_at	estExt_fgenesh4_pm.C_LG_III0099	AT3G15540.1	Indole-3-acetic acid induced protein 19 (IAA19 ) / transcription factor	POPTRDRAFT_830678	-9.22364	0.000255646	27.3.40	RNA.regulation of transcription.Aux/IAA family
PtpAffx.16882.2.S1_at	--	AT3G15540.1	Indole-3-acetic acid inducible protein 19 (IAA19 ) / transcription factor	POPTRDRAFT_829522	-3.83461	0.00190025	27.3.40	RNA.regulation of transcription.Aux/IAA family
PtpAffx.19997.1.A1_at	grail3.0037017201	AT3G16500.1	Phytochrome-associated protein 1 (PAP1) / auxin-responsive family protein (IAA26) / transcription factor	POPTRDRAFT_817134	9.13338	0.000457558	27.3.40	RNA.regulation of transcription.Aux/IAA family
PtpAffx.73583.1.S1_at	--	AT5G43700.1	Indole-3-acetic acid inducible protein 4 (IAA4) / transcription factor	---	-4.32013	0.000304496	27.3.40	RNA.regulation of transcription.Aux/IAA family
PtpAffx.215147.1.S1_at	gw1.118.266.1	AT5G43530.1	Chromatin remodeling complex subunit (CHR942) [Populus trichocarpa]	CHR942	2.82753	0.00539462	27.3.44	RNA.regulation of transcription.Chromatin Remodeling Factors
PtpAffx.65170.2.A1_a_at	eugene3.00031879	At1g69770.1	Cytosine-specific methyltransferase (DMT909) [Populus trichocarpa]	DMT909	2.69665	0.00266067	27.3.46	RNA.regulation of transcription.DNA methyltransferases
PtpAffx.5420.1.A1_at	estExt_fgenesh4_pg.C_LG_VII1313	AT5G23420.1	High mobility group family (HMGB907) [Populus trichocarpa]	HMGB907	2.57814	0.00315894	27.3.62	RNA.regulation of transcription.nucleosome/chromatin assembly factor group
PtpAffx.206421.1.S1_at	eugene3.00061112	AT3G11840.1	U-box domain-containing E3 ubiquitin ligase (PUB24)	POPTRDRAFT_561153	-2.60649	0.00216567	27.3.64	RNA.regulation of transcription.PHOR1	-2.31
PtpAffx.207031.1.S1_s_at	fgenesh4_pg.C_LG_VII000332, eugene3.00070350	AT5G09800.1	Photoperiod-response-like protein (PHOR1-1 / PHOR1-2) [Populus trichocarpa]	PHOR1-1 /// PHOR1-2	-5.80157	0.000552	27.3.64	RNA.regulation of transcription.PHOR1	-2.09
PtpAffx.222098.1.S1_s_at	eugene3.00061112, gw1.6180.1.1	AT3G11840.1	U-box domain-containing E3 ubiquitin ligase (PUB24)	POPTRDRAFT_561153	-2.91182	0.00169671	27.3.64	RNA.regulation of transcription.PHOR1	-2.31
PtpAffx.222680.1.S1_at	fgenesh4_pg.C_scaffold_70000028	AT5G09800.1	U-box domain-containing protein	POPTRDRAFT_782680	-2.73696	0.00714832	27.3.64	RNA.regulation of transcription.PHOR1	-2.09
PtpAffx.135854.2.S1_at	gw1.XVI.1724.1	AT2G41870.1	Remorin family protein	POPTRDRAFT_904989	2.83424	0.00247993	27.3.67	RNA.regulation of transcription.putative transcription regulator
PtpAffx.210292.1.S1_at	gw1.XII.888.1	AT5G24330.1	SET domain protein (SDG933) [Populus trichocarpa]	SDG933	2.51206	0.00452347	27.3.69	RNA.regulation of transcription.SET-domain transcriptional regulator family
Ptp.5843.1.S1_s_at	gw1.119.1.1	AT3G18490.1	Aspartyl protease family protein	POPTRDRAFT_264878	3.12847	0.000931399	27.3.99	RNA.regulation of transcription.unclassified	4.78
PtpAffx.133302.1.S1_at	gw1.145.66.1, gw1.VI.1028.1	AT2G26695.1	Zinc finger (Ran-binding) family protein	---	-4.26884	0.00323384	27.3.99	RNA.regulation of transcription.unclassified
PtpAffx.138184.1.S1_at	--	AT1G32540.3	Zinc finger protein / LSD-1 like 1 (LOL1)	---	2.52238	0.00176673	27.3.99	RNA.regulation of transcription.unclassified
PtpAffx.165.1.S1_at	eugene3.00061654	AT5G10770.1	Chloroplast nucleoid DNA-binding protein / aspartyl protease family protein	POPTRDRAFT_561695	-2.67176	0.0063993	27.3.99	RNA.regulation of transcription.unclassified
PtpAffx.18145.1.A1_at	eugene3.00031764	AT5G23570.1	Suppressor of gene silencing (SGS3)	POPTRDRAFT_555131	2.62789	0.00834514	27.3.99	RNA.regulation of transcription.unclassified
PtpAffx.204890.1.S1_at	eugene3.00091139	AT3G21100.2	RNA recognition motif (RRM)-containing protein	POPTRDRAFT_557879	8.52821	5.04779e-05	27.3.99	RNA.regulation of transcription.unclassified
PtpAffx.34370.1.S1_at	--	AT4G24660.1	Zinc finger homeobox(ZF-HD) family protein (HB22) / transcription factor	POPTRDRAFT_1110817	3.02564	0.00233013	27.3.99	RNA.regulation of transcription.unclassified
PtpAffx.3574.1.A1_at	estExt_Genewise1_v1.C_1370108	AT5G10770.1	Chloroplast nucleoid DNA-binding protein / aspartyl protease family protein	POPTRDRAFT_744819	-4.16618	0.00024262	27.3.99	RNA.regulation of transcription.unclassified
Ptp.1966.1.S1_at	estExt_Genewise1_v1.C_LG_X2499	AT3G54770.1	RNA recognition motif (RRM)-containing protein	POPTRDRAFT_724888	-5.51164	0.00017423	27.4	RNA.RNA binding
PtpAffx.148480.1.S1_s_at	estExt_fgenesh4_pm.C_880007	AT4G13850.2	Glycine-rich RNA-binding protein (GRP2)	POPTRDRAFT_836867	2.56323	0.00244411	27.4	RNA.RNA binding	2.25
PtpAffx.203462.1.S1_at	fgenesh4_pg.C_LG_III001518	AT1G80650.1	RNAse three-like protein 1 (RTL1) / double-stranded RNA binding	POPTRDRAFT_757976	3.37768	0.00361813	27.4	RNA.RNA binding
Ptp.2751.1.S1_at	estExt_fgenesh4_pg.C_290367, fgenesh4_pg.C_LG_III000862	AT5G62410.1	Condensin complex components subunit (CPE902) [Populus trichocarpa]	CPE902	3.01569	0.00265905	28.1	DNA.synthesis/chromatin structure	2.21
Ptp.3849.1.S1_at	fgenesh4_pg.C_scaffold_82000017	AT5G08020.1	Replication protein	POPTRDRAFT_783062	2.96715	0.00257274	28.1	DNA.synthesis/chromatin structure	4.85
Ptp.7776.1.S1_at	estExt_fgenesh4_pm.C_LG_VI0511, gw1.XVIII.3369.1	AT2G07690.1	Minichromosome maintenance (MCM) family protein	POPTRDRAFT_262828	2.8609	0.00159413	28.1	DNA.synthesis/chromatin structure	2.19
PtpAffx.202789.1.S1_s_at	eugene3.00030038, fgenesh4_pg.C_LG_III000057	AT1G10930.1	DNA helicase	POPTRDRAFT_553405 /// POPTRDRAFT_756515	3.09423	0.0018628	28.1	DNA.synthesis/chromatin structure
PtpAffx.214491.1.S1_at	gw1.XVIII.3369.1	AT2G07690.1	Minichromosome maintenance (MCM) family protein	POPTRDRAFT_262828	2.8481	0.000693664	28.1	DNA.synthesis/chromatin structure	2.19
PtpAffx.219062.1.S1_at	eugene3.00140663, gw1.2309.4.1	AT4G02060.1	Prolifera protein (PRL) / DNA-dependent ATPase	POPTRDRAFT_572618	2.67418	0.00184	28.1	DNA.synthesis/chromatin structure	3.34
PtpAffx.222725.1.S1_at	gw1.70.335.1	AT1G05460.1	RNA helicase silencing defective (SDE3)	RHEL902	-2.52914	0.00260043	28.1	DNA.synthesis/chromatin structure	2.04
PtpAffx.34799.1.S1_at	gw1.IX.1617.1	AT2G16440.1	DNA replication licensing factor / minichromosome maintenance (MCM) family protein	POPTRDRAFT_201152	3.24762	0.00111866	28.1	DNA.synthesis/chromatin structure
Ptp.4468.1.S1_at	grail3.0019029901	AT5G59690.1	Histone H4 ( HFO912) [Populus trichocarpa]	HFO912	3.17438	0.00418153	28.1.3	DNA.synthesis/chromatin structure.histone
Ptp.6669.1.S1_at	grail3.0121000801	AT5G59970.1	Histone H4 ( HFO903) [Populus trichocarpa]	HFO903	2.66747	0.00559328	28.1.3	DNA.synthesis/chromatin structure.histone
Ptp.6672.1.S1_s_at	estExt_fgenesh4_pg.C_LG_V1315, estExt_Genewise1_v1.C_LG_II0887	AT3G54560.1	Histone H2 (HTA904 / HTA905) [Populus trichocarpa]	HTA904 /// HTA905	2.5101	0.00412453	28.1.3	DNA.synthesis/chromatin structure.histone	7.54
Ptp.6744.1.S1_at	fgenesh4_kg.C_LG_XIV000011	AT5G65360.1	Histone H3	---	3.10317	0.00379724	28.1.3	DNA.synthesis/chromatin structure.histone
PtpAffx.11933.1.S1_at	grail3.0016024101	AT1G08880.1	Histone H2 (HTA912) [Populus trichocarpa]	HTA912	2.91438	0.00310032	28.1.3	DNA.synthesis/chromatin structure.histone
PtpAffx.140930.1.A1_at	--	AT2G30620.1	Histone H1.2	---	-2.68178	0.000289841	28.1.3	DNA.synthesis/chromatin structure.histone
PtpAffx.15275.1.S1_at	estExt_Genewise1_v1.C_6630004, eugene3.00031570	AT5G65360.1	Histone H3 (HTR910 / HTR914) [Populus trichocarpa]	HTR910 /// HTR914	2.81211	0.00585218	28.1.3	DNA.synthesis/chromatin structure.histone
PtpAffx.22228.2.S1_at	fgenesh4_pm.C_LG_X000419	AT1G14900.1	High mobility group family (HMGA904) [Populus trichocarpa]	HMGA904	3.16332	0.00305147	28.1.3	DNA.synthesis/chromatin structure.histone
PtpAffx.44010.1.A1_at	estExt_fgenesh4_pm.C_LG_X0271	AT1G06760.1	Histone H1 (HON901) [Populus trichocarpa]	HON901	2.53116	0.00524156	28.1.3	DNA.synthesis/chromatin structure.histone
PtpAffx.4633.2.S1_at	--	AT3G53730.1	Histone H4	---	3.93551	0.00118053	28.1.3	DNA.synthesis/chromatin structure.histone
PtpAffx.4633.3.S1_at	grail3.0020016401, estExt_fgenesh4_pm.C_LG_XVIII0287	AT5G59970.1	Histone H4 (HFO905 / HFO907) [Populus trichocarpa]	HFO905 /// HFO907	3.45805	0.00270464	28.1.3	DNA.synthesis/chromatin structure.histone
PtpAffx.58805.1.A1_s_at	estExt_fgenesh4_pm.C_LG_IV0058	AT1G08880.1	Histone H2 (HTA902) [Populus trichocarpa]	HTA902	2.88121	0.0043639	28.1.3	DNA.synthesis/chromatin structure.histone
Ptp.2097.1.S1_s_at	eugene3.00141365, eugene3.01960051, eugene3.02140018	AT3G07930.3	HhH-GPD base excision DNA repair family protein	POPTRDRAFT_573320 /// POPTRDRAFT_586524 /// POPTRDRAFT_587540	3.96433	0.000999788	28.2	DNA.repair
PtpAffx.220892.1.S1_s_at	gw1.376.46.1, gw1.422.14.1, gw1.499.12.1	AT2G34520.1	Mitochondrial ribosomal protein S14 (RPS14)	---	-3.06332	0.00124566	29.2.1.1.2.1.14	protein.synthesis.ribosomal protein.prokaryotic.mitochondrion.30S subunit.S14
PtpAffx.12201.1.S1_at	eugene3.01500073	AT1G61580.1	60S ribosomal protein L3-2 (ARP2/RPL3B)	POPTRDRAFT_583524	3.57604	0.00107632	29.2.1.2.2.3	protein.synthesis.ribosomal protein.eukaryotic.60S subunit.L3
PtpAffx.11802.2.S1_at	estExt_fgenesh4_kg.C_LG_VI0058	AT5G02610.1	60S ribosomal protein L35 (RPL35D)	POPTRDRAFT_813935	-2.72276	0.00356765	29.2.2	protein.synthesis.misc ribososomal protein	2.74229
Ptp.6359.1.S1_s_at	grail3.0141004801	AT1G10940.1	Serine/threonine protein kinase	POPTRDRAFT_665248	-4.16998	0.000488496	29.4	protein.postranslational modification
PtpAffx.118389.1.S1_at	gw1.IX.751.1	AT3G44610.1	Protein kinase family protein	POPTRDRAFT_1086219	2.71589	0.00438181	29.4	protein.postranslational modification
PtpAffx.151801.1.A1_at	gw1.IX.4548.1	AT1G14370.1	Protein kinase	POPTRDRAFT_878434	-2.71335	0.000705062	29.4	protein.postranslational modification	-2.97663
PtpAffx.18200.1.A1_a_at	eugene3.00011863	AT2G30020.1	Protein phosphatase 2C (PP2C)	POPTRDRAFT_549422	2.65199	0.000618761	29.4	protein.postranslational modification
PtpAffx.202887.1.S1_at	gw1.III.1256.1	AT2G05940.1	Protein kinase	POPTRDRAFT_852947	-2.75993	0.00158598	29.4	protein.postranslational modification	-6.68
PtpAffx.20351.1.S1_at	eugene3.00161376, estExt_Genewise1_v1.C_37120001	AT2G38620.2	Cyclin-dependent protein kinase (CDKB1;2)	POPTRDRAFT_577241 /// POPTRDRAFT_748306	3.25724	0.00189374	29.4	protein.postranslational modification	3.1
PtpAffx.203676.1.S1_at	gw1.IV.1685.1	AT4G04720.1	Calcium dependent protein kinase 15 (CPK15) [Populus trichocarpa]	CPK15	-2.5793	0.00390797	29.4	protein.postranslational modification
PtpAffx.207420.1.S1_at	gw1.VII.3988.1	AT1G09720.1	Kinase interacting protein-related	POPTRDRAFT_868351	-3.0019	0.00656701	29.4	protein.postranslational modification
PtpAffx.209263.1.S1_at	gw1.X.1659.1	AT5G05510.1	Protein kinase-related	POPTRDRAFT_226962	2.62205	0.00225685	29.4	protein.postranslational modification
PtpAffx.210779.1.S1_at	fgenesh4_pm.C_LG_XII000477	AT5G51760.1	Protein phosphatase 2C (PP2C) / ABA hypersensitive germination 1 (AHG1)	POPTRDRAFT_806657	3.0594	0.00117565	29.4	protein.postranslational modification
PtpAffx.212070.1.S1_at	gw1.XIV.405.1	AT1G03470.2	Kinase interacting family protein	---	4.02452	0.000822301	29.4	protein.postranslational modification
PtpAffx.213708.1.S1_at	eugene3.00161274	AT3G51710.1	Curculin-like (mannose-binding) lectin family protein / PAN domain-containing protein	POPTRDRAFT_577139	-3.49959	0.00214613	29.4	protein.postranslational modification
PtpAffx.33735.1.S1_s_at	estExt_Genewise1_v1.C_LG_VI2708	AT5G25110.1	CBL-interacting protein kinase 6 (CIPK6) [Populus trichocarpa]	CIPK6	-3.77218	0.00216078	29.4	protein.postranslational modification
PtpAffx.52589.1.S1_at	gw1.IV.1685.1, gw1.XI.1249.1	AT4G04720.1	Calcium dependent protein kinase 21 (CPK21) [Populus trichocarpa]	CPK21	-2.70682	0.000356602	29.4	protein.postranslational modification
PtpAffx.5657.1.S1_at	gw1.XII.1331.1	AT1G07430.1	Protein phosphatase 2C	POPTRDRAFT_422871	3.38959	0.00063016	29.4	protein.postranslational modification
PtpAffx.89145.1.A1_at	estExt_Genewise1_v1.C_LG_VIII0367	AT3G11410.1	Protein phosphatase 2C (PP2C)	POPTRDRAFT_719969	3.36778	0.000815788	29.4	protein.postranslational modification
PtpAffx.99859.1.A1_s_at	estExt_fgenesh4_pg.C_LG_XVIII0479	AT5G10930.1	CBL-interacting protein kinase 6 (CIPK20) [Populus trichocarpa]	CIPK20	2.53566	0.00218358	29.4	protein.postranslational modification	2.29
PtpAffx.207330.1.S1_at	eugene3.00071024	AT2G23770.1	Protein kinase family protein / peptidoglycan-binding LysM domain-containing protein	POPTRDRAFT_563086	-2.70944	0.000890691	29.4.1.57	protein.postranslational modification.kinase.receptor like cytoplasmatic kinase VII
PtpAffx.209397.1.S1_at	gw1.X.2625.1	AT2G39180.1	Protein kinase family protein (CCR2)	POPTRDRAFT_1092403	-3.55484	0.00217381	29.4.1.57	protein.postranslational modification.kinase.receptor like cytoplasmatic kinase VII
PtpAffx.209626.1.S1_at	fgenesh4_pg.C_LG_XI000107	AT4G22130.1	Strubbelig-receptor family 8 (SRF8) / leucine-rich repeat receptor-like kinase	POPTRDRAFT_770954	-2.79606	0.00243759	29.4.1.57	protein.postranslational modification.kinase.receptor like cytoplasmatic kinase VII
PtpAffx.209626.1.S1_s_at	fgenesh4_pg.C_LG_XI000107, gw1.166.85.1	AT4G22130.1	Strubbelig-receptor family 8 (SRF8) / leucine-rich repeat receptor-like kinase	POPTRDRAFT_1117743 /// POPTRDRAFT_770954	-3.14467	0.00124078	29.4.1.57	protein.postranslational modification.kinase.receptor like cytoplasmatic kinase VII
PtpAffx.213742.1.S1_at	fgenesh4_pg.C_LG_XVI001328	AT5G01950.1	Leucine-rich repeat receptor-like kinase	POPTRDRAFT_778086	-3.1932	0.00113331	29.4.1.57	protein.postranslational modification.kinase.receptor like cytoplasmatic kinase VII
PtpAffx.224653.1.S1_s_at	gw1.X.79.1, gw1.X.86.1	AT1G25390.1	Protein kinase family protein	POPTRDRAFT_225382	-3.52189	0.00182209	29.4.1.57	protein.postranslational modification.kinase.receptor like cytoplasmatic kinase VII
PtpAffx.210716.1.S1_s_at	eugene3.00121051, eugene3.00121053	AT1G02170.1	Metacaspase (MCP1b) / arginine/lysine-specific cysteine protease activity	POPTRDRAFT_570398 /// POPTRDRAFT_570400	-2.57946	0.00156481	29.5	protein.degradation
Ptp.3133.1.S1_s_at	eugene3.00090350	AT4G34980.1	Subtilisin-like serine protease (SLP2)	POPTRDRAFT_557090	3.00055	0.00324199	29.5.1	protein.degradation.subtilases
PtpAffx.39597.1.S1_s_at	eugene3.00021116	AT5G67360.1	Subtilisin-like serine protease (ARA12)	POPTRDRAFT_551801	-5.33717	0.000449416	29.5.1	protein.degradation.subtilases	2.13
Ptp.1959.1.S1_s_at	estExt_fgenesh4_pm.C_LG_XI0016	AT1G11910.1	Aspartyl protease family protein	POPTRDRAFT_833956	-3.75518	0.00116425	29.5.4	protein.degradation.aspartate protease
PtpAffx.201818.1.S1_at	eugene3.00020669	AT5G42240.1	Serine carboxypeptidase S10 family (SCLP42)	POPTRDRAFT_551354	-10.2198	0.000359859	29.5.5	protein.degradation.serine protease
PtpAffx.209392.1.S1_at	gw1.X.2590.1	AT2G35770.1	Serine carboxypeptidase S10 family protein (SCPL28)	POPTRDRAFT_882525	-2.70411	0.00475144	29.5.5	protein.degradation.serine protease
PtpAffx.216908.1.S1_at	fgenesh4_pm.C_scaffold_155000014	AT1G47710.1	Cysteine protease inhibitor / serine-type endopeptidase inhibitor (Serpin1)	POPTRDRAFT_811569	-2.63156	0.000726231	29.5.5	protein.degradation.serine protease
PtpAffx.64818.1.S1_at	grail3.21168000101, gw1.4469.2.1	AT1G28110.2	Serine carboxypeptidase S10 family protein (SCLP45)	---	-2.76532	0.000587823	29.5.5	protein.degradation.serine protease
PtpAffx.207381.1.S1_at	gw1.VII.3664.1	AT3G50930.1	AAA-type ATPase family protein	POPTRDRAFT_219359	3.45207	0.00226499	29.5.9	protein.degradation.AAA type	-3.04
PtpAffx.87981.1.S1_s_at	gw1.IX.1704.1, gw1.IX.1710.1	AT3G50930.1	AAA-type ATPase family protein	POPTRDRAFT_201239	2.51719	0.00328758	29.5.9	protein.degradation.AAA type	-3.04
PtpAffx.157059.1.S1_s_at	estExt_fgenesh4_pg.C_LG_XIV1291	AT5G55160.1	Small ubiquitin-like modifier 2 (SUMO2)	POPTRDRAFT_824434	-3.04005	0.000200283	29.5.11.1	protein.degradation.ubiquitin.ubiquitin
PtpAffx.200994.1.S1_at	fgenesh4_pg.C_LG_I002234	AT5G14360.1	Ubiquitin family protein	POPTRDRAFT_752631	3.70176	0.00192467	29.5.11.1	protein.degradation.ubiquitin.ubiquitin
PtpAffx.139201.1.A1_at	fgenesh4_pg.C_LG_X000673	AT5G43420.1	Zinc finger C3HC4-type RING-H2 finger family protein (L5K)	---	-3.30418	0.000276814	29.5.11.4.2	protein.degradation.ubiquitin.E3.RING
PtpAffx.201253.1.S1_at	eugene3.00012567	AT4G21070.1	Breast cancer susceptibility gene 1 (BRCA1) / zinc finger RING finger family protein	POPTRDRAFT_550126	3.08468	0.00252552	29.5.11.4.2	protein.degradation.ubiquitin.E3.RING	2.69
PtpAffx.209339.1.S1_s_at	gw1.261.31.1, gw1.X.2227.1	AT3G18930.2	Zinc finger C3HC4-type RING-H2 finger family protein (L3G)	POPTRDRAFT_227530 /// POPTRDRAFT_280881	-3.1186	0.00242294	29.5.11.4.2	protein.degradation.ubiquitin.E3.RING
PtpAffx.209512.1.S1_at	eugene3.00102439	AT2G35910.1	Zinc finger C3HC4-type RING-H2 finger family protein (L2I)	POPTRDRAFT_567881	-2.78664	0.0010177	29.5.11.4.2	protein.degradation.ubiquitin.E3.RING	-2.79
PtpAffx.209881.1.S1_at	gw1.XI.3173.1	AT1G29340.1	E3 ubiquitin-protein ligase / U-box domain-containing protein (PUB17)	POPTRDRAFT_235193	-2.57738	0.000864638	29.5.11.4.2	protein.degradation.ubiquitin.E3.RING
PtpAffx.212419.1.S1_at	gw1.XIX.2284.1	AT2G42360.1	Zinc finger C3HC4-type RING-H2 finger family protein (L2L)	POPTRDRAFT_249884	-2.98519	0.00145572	29.5.11.4.2	protein.degradation.ubiquitin.E3.RING	-2.78
PtpAffx.212835.1.S1_at	fgenesh4_pm.C_LG_XV000256	AT1G24440.1	Zinc finger C3HC4-type RING finger family protein	POPTRDRAFT_808045	-3.0055	0.0026851	29.5.11.4.2	protein.degradation.ubiquitin.E3.RING
PtpAffx.218693.1.S1_at	eugene3.02110006	AT3G46620.1	Zinc finger C3HC4-type RING finger family protein	POPTRDRAFT_587376	-2.53542	0.00545813	29.5.11.4.2	protein.degradation.ubiquitin.E3.RING
PtpAffx.23842.1.S1_a_at	eugene3.00091579	AT5G22920.1	Zinc finger C3HC4-type RING finger family protein	POPTRDRAFT_558319	-3.96027	0.00636184	29.5.11.4.2	protein.degradation.ubiquitin.E3.RING
Ptp.291.1.S1_s_at	estExt_fgenesh4_pg.C_LG_XVI0265	AT2G26850.1	F-box family protein	POPTRDRAFT_825046	-2.70531	0.00174393	29.5.11.4.3.2	protein.degradation.ubiquitin.E3.SCF.Fbox
PtpAffx.209622.1.S1_s_at	eugene3.00110098, gw1.XI.1466.1	AT5G63520.1	F-box/LRR-repeat protein	POPTRDRAFT_568084	-2.6755	0.000579682	29.5.11.4.3.2	protein.degradation.ubiquitin.E3.SCF.Fbox
PtpAffx.209623.1.S1_at	eugene3.00110098	AT5G63520.1	F-box/LRR-repeat protein	POPTRDRAFT_568084	-2.85937	0.000700178	29.5.11.4.3.2	protein.degradation.ubiquitin.E3.SCF.Fbox
PtpAffx.212500.1.S1_at	fgenesh4_pg.C_LG_XIX001002	AT5G01720.1	F-box/LRR-repeat family protein (FBL3)	POPTRDRAFT_780863	-2.53153	0.00236921	29.5.11.4.3.2	protein.degradation.ubiquitin.E3.SCF.Fbox	-2.21
PtpAffx.215993.1.S1_at	eugene3.01330012	AT4G02570.3	Cullin-like protein (CUL1/AXR6)	POPTRDRAFT_581856	5.77683	0.000403823	29.5.11.4.3.3	protein.degradation.ubiquitin.E3.SCF.cullin
PtpAffx.75413.2.A1_a_at	eugene3.01320043	AT4G02570.1	Cullin-like protein (CUL1/AXR6)	POPTRDRAFT_581789	-3.02441	0.0012017	29.5.11.4.3.3	protein.degradation.ubiquitin.E3.SCF.cullin
PtpAffx.85855.1.S1_at	fgenesh4_pg.C_scaffold_133000008	AT4G02570.3	Cullin-like protein	POPTRDRAFT_784747	3.87517	0.000382655	29.5.11.4.3.3	protein.degradation.ubiquitin.E3.SCF.cullin
PtpAffx.5074.1.A1_at	estExt_fgenesh4_pg.C_LG_XV1143	AT5G52390.1	Photoassimilate-responsive protein	POPTRDRAFT_824932	4.16426	0.000898832	30.1	signalling.in sugar and nutrient physiology	3.98
PtpAffx.200248.1.S1_at	grail3.0008013701	AT1G71830.1	Somatic embryogenesis receptor-like kinase 1 (SERK1) / leucine-rich receptor-like kinase family protein	POPTRDRAFT_640081	-2.80637	0.00461792	30.2.2	signalling.receptor kinases.leucine rich repeat II
PtpAffx.106133.1.S1_s_at	eugene3.00002256	AT3G17840.1	Leucine-rich repeat transmembrane protein [Populus trichocarpa]	POPTRDRAFT_1072938	-6.30209	0.002024	30.2.3	signalling.receptor kinases.leucine rich repeat III	3.64
PtpAffx.148851.1.S1_at	eugene3.00002256, fgenesh4_pg.C_LG_IV000713	AT5G16590.1	Leucine-rich repeat transmembrane protein [Populus trichocarpa]	POPTRDRAFT_1072938 /// POPTRDRAFT_759085	-2.72254	0.00179115	30.2.3	signalling.receptor kinases.leucine rich repeat III
PtpAffx.209248.1.S1_at	fgenesh4_pg.C_LG_X001647	AT3G51740.1	Leucine-rich repeat receptor kinase / inflorescence meristem receptor-like kinase 2 (IMK2)	POPTRDRAFT_770157	3.00871	0.000848355	30.2.3	signalling.receptor kinases.leucine rich repeat III	10.19
PtpAffx.128300.1.S1_s_at	eugene3.01850021, gw1.185.44.1, gw1.685.2.1	AT1G07650.1	Leucine-rich repeat receptor-like kinase	POPTRDRAFT_585947	-5.11392	0.00196864	30.2.8.2	signalling.receptor kinases.leucine rich repeat VIII-2
PtpAffx.213144.1.S1_at	eugene3.00160064	AT1G07650.1	Leucine-rich repeat receptor-like kinase	POPTRDRAFT_575929	-5.20805	0.00899647	30.2.8.2	signalling.receptor kinases.leucine rich repeat VIII-2
PtpAffx.217006.1.S1_at	fgenesh4_pg.C_scaffold_15864000001	AT1G29750.1	Receptor-like kinase in flowers (RKF1) / leucine-rich repeat receptor-like kinase	POPTRDRAFT_795126	-4.95288	0.00280071	30.2.8.2	signalling.receptor kinases.leucine rich repeat VIII-2
PtpAffx.219502.1.S1_at	eugene3.02740007	AT3G14840.2	Leucine-rich repeat receptor-like kinase	POPTRDRAFT_588978	-4.24468	0.000314266	30.2.8.2	signalling.receptor kinases.leucine rich repeat VIII-2
PtpAffx.66914.1.S1_s_at	gw1.XI.3143.1	AT1G29750.1	Receptor-like kinase in flowers (RKF1) / leucine-rich repeat receptor-like kinase	POPTRDRAFT_1093887	-4.57041	0.00193444	30.2.8.2	signalling.receptor kinases.leucine rich repeat VIII-2
PtpAffx.136350.1.S1_at	estExt_Genewise1_v1.C_LG_VII0647	AT1G28440.1	Heasa-like (HLS1) leucine-rich repeat receptor-like kinase	---	-3.29894	0.0018514	30.2.11	signalling.receptor kinases.leucine rich repeat XI
PtpAffx.149012.1.A1_at	grail3.0006014301, grail3.0010068301	AT2G01950.1	Leucine-rich repeat receptor kinase / similar to brassinosteroid receptor BRI protein (BRI1-like 2/BRL2)	---	5.90993	0.000468956	30.2.11	signalling.receptor kinases.leucine rich repeat XI
PtpAffx.15919.1.S1_s_at	eugene3.00161317	AT3G56370.1	Leucine-rich repeat receptor-like kinase	POPTRDRAFT_577182	-3.49225	0.00175207	30.2.11	signalling.receptor kinases.leucine rich repeat XI	4.05
PtpAffx.200472.1.S1_at	gw1.I.9291.1	AT1G12460.1	Leucine-rich repeat receptor-like kinase	POPTRDRAFT_846134	-2.69752	0.00200609	30.2.11	signalling.receptor kinases.leucine rich repeat XI
PtpAffx.201477.1.S1_at	fgenesh4_pm.C_LG_I001288	AT5G56040.2	Leucine-rich repeat receptor-like kinase	POPTRDRAFT_798285	-2.65276	0.00377119	30.2.11	signalling.receptor kinases.leucine rich repeat XI
PtpAffx.211272.1.S1_at	eugene3.00131031	AT3G56370.1	Leucine-rich repeat receptor-like kinase	POPTRDRAFT_571667	2.6975	0.00290492	30.2.11	signalling.receptor kinases.leucine rich repeat XI	4.05
PtpAffx.215746.1.S1_at	eugene3.01290042	AT1G74360.1	Leucine-rich repeat transmembrane protein kinase / similar to BRL2	POPTRDRAFT_581385	-3.2906	0.00151597	30.2.11	signalling.receptor kinases.leucine rich repeat XI	-9.15
PtpAffx.217456.1.S1_s_at	eugene3.01680023, eugene3.01680026, eugene3.01680027	AT3G47570.1	Leucine-rich repeat receptor-like kinase	POPTRDRAFT_584892 /// POPTRDRAFT_584895 /// POPTRDRAFT_584896	-3.00229	0.00163158	30.2.11	signalling.receptor kinases.leucine rich repeat XI
PtpAffx.222322.1.S1_s_at	gw1.64.520.1	AT1G28440.1	Heasa-like (HLS1) leucine-rich repeat receptor-like kinase	POPTRDRAFT_1111905	3.93579	0.000724602	30.2.11	signalling.receptor kinases.leucine rich repeat XI
PtpAffx.34924.1.S1_at	gw1.867.6.1, gw1.VI.1972.1	AT5G25930.1	Leucine-rich repeat receptor-like kinase	POPTRDRAFT_1120023 /// POPTRDRAFT_865607	-4.18537	0.000918372	30.2.11	signalling.receptor kinases.leucine rich repeat XI	-2.32
PtpAffx.43425.1.A1_at	--	AT1G28440.1	Heasa-like (HLS1) leucine-rich repeat receptor-like kinase	POPTRDRAFT_1111905	4.23306	0.000441275	30.2.11	signalling.receptor kinases.leucine rich repeat XI
PtpAffx.86678.1.S1_at	gw1.VII.480.1	AT5G38280.1	kinase/ transmembrane receptor protein serine/threonine kinase	POPTRDRAFT_1081822	-3.20026	0.00397147	30.2.15	signalling.receptor kinases.thaumatin like
PtpAffx.128011.1.A1_at	fgenesh4_pg.C_LG_III001910, gw1.1093.5.1	AT5G60900.1	Receptor-like protein kinase (RLK1)	POPTRDRAFT_263783 /// POPTRDRAFT_758368	-4.05616	0.000538974	30.2.17	signalling.receptor kinases.DUF 26
PtpAffx.133289.1.S1_at	gw1.XV.472.1	AT1G66920.1	Serine/threonine protein kinase	POPTRDRAFT_251036	-3.68331	0.00197189	30.2.17	signalling.receptor kinases.DUF 26
PtpAffx.154098.1.A1_at	--	AT4G03230.1	S-locus lectin protein kinase family protein	POPTRDRAFT_585197 /// POPTRDRAFT_939384	-3.14035	0.00232687	30.2.17	signalling.receptor kinases.DUF 26	3.25929
PtpAffx.163431.1.S1_at	fgenesh4_pg.C_LG_XVI000948, fgenesh4_pg.C_scaffold_7275000001, gw1.XVI.3281.1, fgenesh4_pg.C_LG_XVI000946	AT1G34300.1	Lectin protein kinase family protein	POPTRDRAFT_1104031 /// POPTRDRAFT_777704 /// POPTRDRAFT_777706 /// POPTRDRAFT_793503	-6.73355	0.000462443	30.2.17	signalling.receptor kinases.DUF 26
PtpAffx.207220.1.S1_at	fgenesh4_pm.C_LG_VII000290	AT1G56130.1	Leucine-rich repeat receptor-like kinase	POPTRDRAFT_802804	-4.58837	0.00257437	30.2.17	signalling.receptor kinases.DUF 26
PtpAffx.214782.1.S1_s_at	fgenesh4_pg.C_scaffold_170000029, fgenesh4_pg.C_scaffold_1072000002	AT5G48380.1	Leucine-rich repeat receptor-like kinase	POPTRDRAFT_786505 /// POPTRDRAFT_790256	-3.79046	0.0021966	30.2.17	signalling.receptor kinases.DUF 26
PtpAffx.224679.1.S1_at	grail3.0109002001	AT4G32300.1	Lectin protein kinase family protein	POPTRDRAFT_660232	-7.29674	0.00019377	30.2.17	signalling.receptor kinases.DUF 26
PtpAffx.224706.1.S1_at	eugene3.00110258	AT4G11530.1	Cystein-rich receptor-like protein kinase 35 (CRK35)	POPTRDRAFT_568244	-4.0253	0.00114796	30.2.17	signalling.receptor kinases.DUF 26
PtpAffx.224766.1.S1_at	eugene3.00111013	AT4G27300.1	S-locus protein kinase	POPTRDRAFT_568999	-4.5098	0.00120496	30.2.17	signalling.receptor kinases.DUF 26
PtpAffx.224900.1.S1_at	gw1.XIX.75.1	AT5G35370.1	Lectin protein kinase family protein	POPTRDRAFT_914792	-3.37658	0.00145246	30.2.17	signalling.receptor kinases.DUF 26
PtpAffx.224973.1.S1_s_at	gw1.XIX.2883.1, gw1.XIX.2886.1, gw1.XIX.2893.1	AT4G03230.1	S-locus lectin protein kinase family protein	POPTRDRAFT_250493 /// POPTRDRAFT_913823	-4.6925	0.000911859	30.2.17	signalling.receptor kinases.DUF 26	3.25929
PtpAffx.225137.1.S1_s_at	gw1.117.255.1, gw1.XIX.75.1	AT5G35370.1	Lectin protein kinase family protein	POPTRDRAFT_264476 /// POPTRDRAFT_914792	-3.67972	0.00125381	30.2.17	signalling.receptor kinases.DUF 26
PtpAffx.81192.1.S1_at	eugene3.00131189, eugene3.00191044, grail3.0092006701, gw1.XIII.50.1	AT2G19130.1	S-locus lectin protein kinase family protein	POPTRDRAFT_571825 /// POPTRDRAFT_663560	2.53878	0.00141338	30.2.17	signalling.receptor kinases.DUF 26	-2.17
PtpAffx.208929.1.S1_s_at	fgenesh4_pg.C_LG_X001097, fgenesh4_pg.C_LG_X001101	AT1G18390.1	Protein kinase family protein	POPTRDRAFT_769607 /// POPTRDRAFT_769611	-2.81319	0.00363767	30.2.20	signalling.receptor kinases.wheat LRK10 like
PtpAffx.224521.1.S1_at	gw1.VI.658.1	AT3G24550.1	Proline extensin-like receptor kinase 1 (PERK1)	POPTRDRAFT_867573	-2.96094	0.003864	30.2.22	signalling.receptor kinases.proline extensin like
PtpAffx.217969.1.S1_at	gw1.18641.2.1	AT4G21380.1	S-locus receptor-like kinase (ARK3)	POPTRDRAFT_950281	-3.26085	0.000736	30.2.24	signalling.receptor kinases.S-locus glycoprotein like
PtpAffx.224424.1.S1_s_at	gw1.IX.551.1, gw1.IX.563.1	AT1G21270.1	Wall-associated kinase 2 (WK2) / protein serine/threonine kinase	POPTRDRAFT_200086 /// POPTRDRAFT_876344	-2.90952	0.000981877	30.2.25	signalling.receptor kinases.wall associated kinase
PtpAffx.203596.1.S1_at	gw1.III.190.1	AT1G16260.1	Wall-associated receptor kinase-like 8 precursor (WAKL8)	POPTRDRAFT_854085	-2.51927	0.000633416	30.2.25	signalling.receptor kinases.wall associated kinase
Ptp.3510.1.S1_at	estExt_Genewise1_v1.C_LG_VII1106, eugene3.00070258	AT3G22060.1	Receptor protein kinase-related	POPTRDRAFT_718495	-3.1858	0.000306124	30.2.99	signalling.receptor kinases.misc
PtpAffx.154430.1.S1_at	eugene3.67790001	AT3G22060.1	Receptor protein kinase-related	POPTRDRAFT_595145	-12.871	6.02478e-05	30.2.99	signalling.receptor kinases.misc
PtpAffx.211380.1.S1_at	gw1.XIII.317.1	AT1G06840.1	Leucine-rich repeat receptor-like kinase	POPTRDRAFT_895002	-2.71613	0.0184879	30.2.99	signalling.receptor kinases.misc
PtpAffx.215.1.A1_at	eugene3.00120117	AT4G23740.1	Leucine-rich repeat receptor-like kinase	POPTRDRAFT_1118331	-2.5851	0.00280722	30.2.99	signalling.receptor kinases.misc	2.61237
PtpAffx.21524.1.S1_s_at	estExt_Genewise1_v1.C_LG_VII1106, eugene3.00070254, eugene3.00070258	AT3G22060.1	Receptor protein kinase-related	POPTRDRAFT_562316 /// POPTRDRAFT_562320 /// POPTRDRAFT_718495	-3.62011	0.000105841	30.2.99	signalling.receptor kinases.misc
PtpAffx.219331.1.S1_s_at	eugene3.02600006, eugene3.02620001, eugene3.03590002, fgenesh4_pg.C_LG_XI000711, gw1.217.28.1, gw1.XI.2707.1, gw1.XI.3125.1	AT1G29740.1	Leucine-rich repeat receptor-like kinase	POPTRDRAFT_588711 /// POPTRDRAFT_588747 /// POPTRDRAFT_591120 /// POPTRDRAFT_771558 /// POPTRDRAFT_888776 /// POPTRDRAFT_889823 /// POPTRDRAFT_934652	-3.81733	0.00130428	30.2.99	signalling.receptor kinases.misc
PtpAffx.222739.1.S1_s_at	eugene3.00700163	AT3G46280.1	Protein kinase-related	POPTRDRAFT_595522	-3.31259	0.00111377	30.2.99	signalling.receptor kinases.misc
PtpAffx.222905.1.S1_s_at	eugene3.75900001, fgenesh4_pg.C_LG_XI000711, gw1.217.28.1, gw1.XI.2707.1, gw1.XI.3125.1	AT1G29740.1	Leucine-rich repeat receptor-like kinase	POPTRDRAFT_595921 /// POPTRDRAFT_771558 /// POPTRDRAFT_889823 /// POPTRDRAFT_934652	-3.16475	0.000944425	30.2.99	signalling.receptor kinases.misc
PtpAffx.2374.1.A1_s_at	eugene3.01170086, eugene3.01850021, gw1.185.44.1, gw1.685.2.1	AT1G07650.1	Leucine-rich repeat receptor-like kinase	POPTRDRAFT_580017 /// POPTRDRAFT_585947	-3.0237	0.00248807	30.2.99	signalling.receptor kinases.misc
PtpAffx.121092.1.A1_at	eugene3.25290001, fgenesh4_pg.C_LG_XIII000195, eugene3.47760001, gw1.1689.1.1	AT3G22930.1	Calmodulin	POPTRDRAFT_588561 /// POPTRDRAFT_593142 /// POPTRDRAFT_773741 /// POPTRDRAFT_942731	-3.2549	0.00147689	30.3	signalling.calcium
PtpAffx.146048.1.A1_at	grail3.0111003801	AT4G21820.1	Calmodulin-binding family protein	POPTRDRAFT_647584	2.51309	0.00283979	30.3	signalling.calcium	2.83
PtpAffx.203064.1.S1_at	fgenesh4_pg.C_LG_III000669	AT4G37640.1	Autoinhibited calcium ATPase [Populus trichocarpa]	POPTRDRAFT_757127	-2.76652	0.000708319	30.3	signalling.calcium	-2.45
PtpAffx.212536.1.S1_at	gw1.XV.133.1	AT1G02270.1	Calcium-binding EF hand family protein / endonuclease / exonuclease / phosphatase family protein	---	3.09051	0.00216404	30.3	signalling.calcium
PtpAffx.214565.1.S1_s_at	estExt_Genewise1_v1.C_LG_XVIII0114	AT3G07490.1	Calcium-binding EF hand family protein	POPTRDRAFT_736518	2.76776	0.000444531	30.3	signalling.calcium
PtpAffx.24491.1.S1_at	estExt_Genewise1_v1.C_LG_X5669	AT4G14640.1	Calmodulin	POPTRDRAFT_726467	-3.90496	0.000192142	30.3	signalling.calcium
PtpAffx.24491.2.S1_at	grail3.0009013401	AT3G22930.1	Calmodulin	---	-2.51626	0.000835328	30.3	signalling.calcium
PtpAffx.40451.1.S1_s_at	estExt_Genewise1_v1.C_LG_VI2814	AT2G26190.1	Calmodulin binding family protein	POPTRDRAFT_717926	-5.35024	8.46726e-05	30.3	signalling.calcium
PtpAffx.42091.2.S1_a_at	estExt_fgenesh4_pg.C_LG_IV1395, estExt_fgenesh4_pm.C_LG_IX0195	AT4G38810.2	Calcium-binding EF hand family protein	POPTRDRAFT_833024	5.82964	9.11859e-05	30.3	signalling.calcium
PtpAffx.42091.2.S1_at	estExt_fgenesh4_pg.C_LG_IV1395	AT4G38810.2	Calcium-binding EF hand family protein	POPTRDRAFT_818153	3.66117	0.000828815	30.3	signalling.calcium
PtpAffx.68213.1.S1_s_at	estExt_fgenesh4_pg.C_LG_XII0213	AT3G49260.2	Calmodulin binding family protein	POPTRDRAFT_823214	-3.23585	0.0030645	30.3	signalling.calcium
PtpAffx.135786.1.S1_s_at	estExt_fgenesh4_pg.C_LG_XVIII0689	AT4G28950.1	ROP GTPase protein family (ARAC7)	POPTRDRAFT_825854	3.56154	0.00255483	30.5	signalling.G-proteins
PtpAffx.205177.1.S1_at	fgenesh4_pm.C_LG_V000066	AT5G10260.1	Rab GTPase homolog H1e (RABH1e)	POPTRDRAFT_800974	-3.0156	0.00254832	30.5	signalling.G-proteins
PtpAffx.219447.1.S1_s_at	eugene3.27040001, fgenesh4_pm.C_LG_V000066	AT2G22290.1	Rab GTPase homolog H1d (RABH1d)	POPTRDRAFT_588884 /// POPTRDRAFT_800974	-3.42261	0.00199632	30.5	signalling.G-proteins
PtpAffx.225385.1.S1_at	eugene3.02000004	AT5G45160.1	Root hair defective 3 (RHD3) GTP-binding family protein	POPTRDRAFT_586725	-18.3573	0.000208425	30.5	signalling.G-proteins
Ptp.7439.1.S1_at	gw1.XII.274.1	AT1G73500.1	Mitogen-activated protein kinase kinase (MAPKK) family / MKK9 [Populus trichocarpa]	POPTRDRAFT_421814	3.79156	0.000880921	30.6	signalling.MAP kinases
PtpAffx.109349.1.S1_s_at	estExt_Genewise1_v1.C_1450125	AT5G56580.1	Mitogen-activated protein kinase kinase (MAPKK) family / MKK6 [Populus trichocarpa]	POPTRDRAFT_745168	2.98611	0.0028691	30.6	signalling.MAP kinases	4.42
Ptp.1370.1.S1_s_at	grail3.0019005101	AT5G67070.1	RALF-like protein 34 (RALFL34)	POPTRDRAFT_655136	-2.61668	0.00163972	30.8	signalling.misc
Ptp.4146.1.S1_s_at	grail3.0011014701	AT5G65020.1	Annexin 2	POPTRDRAFT_654779	-7.02404	0.000455929	31.1	cell.organisation
Ptp.5283.1.S1_s_at	--	AT5G19940.1	Plastid-lipid associated protein PAP-related / fibrillin-related	---	-3.19753	8.95576e-05	31.1	cell.organisation	2.37
PtpAffx.10469.7.A1_at	fgenesh4_pg.C_LG_I001815	AT3G45850.1	Kinesin motor protein-related	POPTRDRAFT_752212	2.64114	0.00377282	31.1	cell.organisation
PtpAffx.149928.1.S1_at	grail3.0018029802	AT5G12250.1	Tubulin, beta chain (TUB10) [Populus tricocharpa]	TUB10	-9.84048	0.000506408	31.1	cell.organisation	3.19
PtpAffx.204430.1.S1_at	fgenesh4_pg.C_LG_IX000140	AT3G44050.1	Kinesin motor protein-related	POPTRDRAFT_767089	2.79099	0.00282676	31.1	cell.organisation	7.39
PtpAffx.207564.1.S1_s_at	eugene3.00080204	AT3G18670.1	Ankyrin repeat family protein	POPTRDRAFT_563609	-3.27891	0.000574797	31.1	cell.organisation
PtpAffx.215229.1.S1_s_at	eugene3.01200026, eugene3.01200031	AT4G03500.1	Ankyrin repeat family protein	POPTRDRAFT_580341 /// POPTRDRAFT_580346	-3.1084	0.00168205	31.1	cell.organisation
PtpAffx.215232.1.S1_x_at	fgenesh4_pg.C_scaffold_120000037	AT4G03500.1	Ankyrin repeat family protein	POPTRDRAFT_783897	-3.31321	0.00238712	31.1	cell.organisation
PtpAffx.219070.1.S1_at	gw1.231.10.1	AT5G60930.1	Chromosome-associated kinesin / microtubule motor activity	POPTRDRAFT_279914	2.67277	0.00287398	31.1	cell.organisation	3.68
PtpAffx.44563.1.A1_s_at	estExt_fgenesh4_pg.C_LG_II1760	AT2G47500.1	Kinesin motor protein-related	POPTRDRAFT_816703	4.36037	0.00126032	31.1	cell.organisation	2.84
PtpAffx.47448.1.S1_a_at	eugene3.00150979	AT3G18670.1	Ankyrin repeat family protein	POPTRDRAFT_575584	-4.92759	8.79293e-05	31.1	cell.organisation
PtpAffx.47448.1.S1_at	eugene3.00150979, eugene3.00150991, fgenesh4_pg.C_LG_XV000916	AT3G18670.1	Ankyrin repeat family protein	POPTRDRAFT_575584 /// POPTRDRAFT_776488	-3.73822	0.00034846	31.1	cell.organisation
PtpAffx.77632.1.A1_s_at	estExt_fgenesh4_pg.C_LG_II0970	AT5G60930.1	Chromosome-associated kinesin / microtubule motor activity	POPTRDRAFT_816392	2.66224	0.00349926	31.1	cell.organisation	3.68
PtpAffx.9140.1.A1_at	grail3.0008049401, grail3.0018029802	AT5G12250.1	Tubulin, beta chain (TUB10) [Populus tricocharpa]	TUB10	-8.14906	0.000104213	31.1	cell.organisation	3.18742
PtpAffx.212842.1.S1_at	grail3.0005022701	AT3G25100.1	Cell division cycle-like protein (CDC45)	POPTRDRAFT_666600	2.58593	0.000582939	31.2	cell.division	2.55
Ptp.6857.2.S1_s_at	estExt_fgenesh4_pg.C_LG_IX0044	AT1G76310.1	Cyclin-dependent kinase regulator (CYCB2;4)	POPTRDRAFT_820971	2.99164	0.00180255	31.3	cell.cycle	6.81
PtpAffx.200879.1.S1_at	gw1.I.1954.1	AT2G26760.1	Cyclin-dependent kinase regulator (CYCB1;4)	POPTRDRAFT_173354	2.85368	0.00246202	31.3	cell.cycle	3.18
PtpAffx.30275.1.A1_at	estExt_fgenesh4_pg.C_LG_IX0597	AT1G49620.1	Kip-related cyclin-dependent kinase inhibitor 7 (KRP-7) [Populus trichocarpa]	KRP-7	2.5155	0.00659632	31.3	cell.cycle
PtpAffx.63679.1.A1_s_at	estExt_Genewise1_v1.C_LG_V0004	AT1G44110.1	Cyclin-dependent protein kinase regulator (CYCA1;1)	POPTRDRAFT_714575	3.05383	0.00463094	31.3	cell.cycle	7.85
PtpAffx.9890.1.S1_at	estExt_fgenesh4_pg.C_LG_XV0856, eugene3.02320008	AT2G44740.1	Cyclin-dependent protein kinase (CYP4;1)	POPTRDRAFT_824832	-3.08139	0.00536857	31.3	cell.cycle
Ptp.7190.1.S1_a_at	fgenesh4_pg.C_LG_VI000583	AT5G57240.1	Oxysterol-binding family protein	POPTRDRAFT_762273	3.92646	0.000483611	31.4	cell. vesicle transport
PtpAffx.213392.1.S1_at	gw1.XVI.2174.1	AT3G11820.1	Syntaxin (SYP121/PEN1)	POPTRDRAFT_904525	-2.80655	0.00378422	31.4	cell. vesicle transport	-7.04
PtpAffx.128848.1.S1_s_at	estExt_fgenesh4_pm.C_LG_V0494, fgenesh4_pg.C_LG_II000497	AT3G63200.1	Patatin-like protein 9	POPTRDRAFT_754317 /// POPTRDRAFT_831588	-4.10329	0.000578053	33.1	development.storage proteins
PtpAffx.201732.1.S1_at	fgenesh4_pg.C_LG_II000497	AT3G63200.1	Patatin-like protein 9	POPTRDRAFT_754317	-3.33306	0.000903718	33.1	development.storage proteins
Ptp.6220.1.A1_a_at	eugene3.00020860	AT1G78020.1	Senescence-associated protein-related	POPTRDRAFT_551545	-2.8034	0.00222917	33.99	development.unspecified
PtpAffx.20250.1.S1_at	estExt_fgenesh4_pg.C_LG_X0144	AT5G49120.1	Senescence-associated protein-related	POPTRDRAFT_821721	2.52912	0.00384935	33.99	development.unspecified
PtpAffx.204168.1.S1_at	fgenesh4_pg.C_LG_IV001198	AT3G29970.1	Germination protein-related	POPTRDRAFT_759570	-2.51824	0.0253481	33.99	development.unspecified	-2.24
PtpAffx.206549.1.S1_at	eugene3.00061347	AT4G30420.1	Nodulin MtN21 family protein	POPTRDRAFT_561388	-3.08316	0.00131405	33.99	development.unspecified
PtpAffx.216900.1.S1_s_at	fgenesh4_pg.C_scaffold_155000014	AT3G29970.1	Germination protein-related	POPTRDRAFT_785793	-3.36805	0.0213733	33.99	development.unspecified	-2.24
PtpAffx.3505.1.A1_at	eugene3.00102274	AT3G52190.1	Phosphate transporter traffic facilitator 1 (PHF1) / nucleotide binding	POPTRDRAFT_567716	-2.58451	0.00221614	33.99	development.unspecified	-3
PtpAffx.37257.1.A1_at	estExt_Genewise1_v1.C_LG_V4971	AT1G22160.1	Senescence-associated protein-related	POPTRDRAFT_716542	2.97438	0.0014199	33.99	development.unspecified
PtpAffx.675.9.S1_s_at	grail3.0046016501	AT1G28330.1	Dormancy-associated protein (DRM1)	POPTRDRAFT_647948	3.68603	0.000351717	33.99	development.unspecified
PtpAffx.77111.1.S1_at	estExt_fgenesh4_pg.C_LG_V0184	AT1G78020.1	Senescence-associated protein-related	POPTRDRAFT_818294	-4.57336	0.00038754	33.99	development.unspecified
PtpAffx.203463.1.S1_at	eugene3.00031490	AT1G80660.1	Autoinhibited H+ ATPase [Populus trichocarpa]	POPTRDRAFT_554857	11.5117	0.000210053	34.1	transport.P- and V-atpases
Ptp.7935.1.S1_a_at	gw1.VIII.813.1	AT5G26340.1	Sugar transport protein 13 (STP13) / hexose:hydrogen symporter	POPTRDRAFT_1085353	-2.76694	0.00406103	34.2	transporter.sugars
PtpAffx.201922.1.S1_at	fgenesh4_pm.C_LG_II000446	AT1G34580.1	Sugar transport protein 5 (STP5) / monosaccharide transporter	POPTRDRAFT_798757	-8.44068	0.000218195	34.2	transporter.sugars
PtpAffx.213643.1.S1_at	eugene3.00161146	AT5G61520.1	Sugar transport protein 3 (STP3) / hexose transporter	POPTRDRAFT_577011	-3.9604	0.000319151	34.2	transporter.sugars
PtpAffx.78518.1.A1_at	gw1.X.4290.1	AT5G18840.1	Sugar transporter family protein	POPTRDRAFT_883279	-3.17817	0.000789735	34.2	transporter.sugars	-2.57
Ptp.3435.1.S1_s_at	eugene3.00020735	AT1G77380.1	Amino acid permease (PtrAAP5) [Populus trichocarpa]	PtrAAP5	-3.91677	0.002944	34.3	transport.amino acids	3.08
Ptp.3435.2.S1_s_at	eugene3.00020735, eugene3.06730001	AT1G77380.1	Amino acid permease (PtrAAP4 / PtrAAP5) [Populus trichocarpa]	PTRAAP4 /// PtrAAP5	-4.16234	0.00216729	34.3	transport.amino acids	3.08
PtpAffx.204500.1.S1_s_at	fgenesh4_pg.C_LG_IX000266, eugene3.155120001	AT1G47670.1	Lysine/histidine transporter (PtrLHT7) [Populus trichocarpa]	POPTRDRAFT_583794 /// PtrLHT7	-3.00405	0.00336411	34.3	transport.amino acids	2
PtpAffx.5595.1.A1_s_at	eugene3.00120819	AT5G50200.1	Nitrate transmembrane transporter	POPTRDRAFT_570166	-2.89178	0.00100956	34.4	transport.nitrate
PtpAffx.224188.1.S1_at	gw1.I.3790.1	AT2G38290.1	Ammonium transporter (PtrAMT3-1) [Populus trichocarpa]	PtrAMT3-1	-3.36301	0.000565027	34.5	transport.ammonium	-2.51
PtpAffx.209149.1.S1_x_at	fgenesh4_pg.C_LG_X001488	AT1G14040.1	Pho1-like protein [Populus trichocarpa]	POPTRDRAFT_769998	-2.538	0.00172928	34.7	transport.phosphate
PtpAffx.215047.1.S1_s_at	eugene3.02730014, grail3.0144000201, gw1.11781.4.1	AT2G38940.1	High affinity inorganic phosphate transporter (PtrPHT1/ PtrPHT2) [Populus trichocarpa]	PtrPHT1-1 /// PtrPht1-2	-4.16042	0.00394216	34.7	transport.phosphate
PtpAffx.219484.1.S1_s_at	eugene3.02730014, grail3.0144000201, gw1.273.41.1	AT2G38940.1	High affinity inorganic phosphate transporter (PtrPHT1/ PtrPHT2) [Populus trichocarpa]	POPTRDRAFT_281249 /// PtrPHT1-1 /// PtrPht1-2	-4.0815	0.00422223	34.7	transport.phosphate
PtpAffx.215519.1.S1_at	fgenesh4_pm.C_scaffold_124000031	AT2G33820.1	Mitochondrial L-ornithine transmembrane transporter (MBAC1)	POPTRDRAFT_811009	-2.86943	0.000604107	34.9	transport.metabolite transporters at the mitochondrial membrane
PtpAffx.200290.1.S1_at	gw1.I.8125.1	AT1G30840.1	Purine permease 4 (PUP4) / purine transmembrane transporter	POPTRDRAFT_179525	2.73228	0.00957289	34.10	transport.nucleotides
PtpAffx.217195.1.S1_s_at	gw1.163.16.1	AT5G60800.1	Heavy-metal-associated domain-containing protein	POPTRDRAFT_1117472	2.7387	0.00226662	34.12	transport.metal	-2.55
PtpAffx.249.117.A1_at	--	AT5G60800.1	Heavy-metal-associated domain-containing protein	POPTRDRAFT_1117472	2.59553	0.00335434	34.12	transport.metal	-2.55
PtpAffx.309.2.S1_a_at	estExt_fgenesh4_pm.C_LG_I1142	AT1G55910.1	ZIP transporter [Populus trichocarpa]	POPTRDRAFT_829884	-2.6191	0.0219465	34.12	transport.metal
PtpAffx.309.5.A1_a_at	estExt_fgenesh4_pm.C_LG_I1142, eugene3.41830001	AT1G55910.1	ZIP transporter [Populus trichocarpa]	POPTRDRAFT_592135 /// POPTRDRAFT_829884	-2.86931	0.0233355	34.12	transport.metal
Ptp.7985.1.S1_at	gw1.XIX.1560.1	AT2G40460.1	Proton-dependent oligopeptide transport (POT) family protein	POPTRDRAFT_1108216	3.71163	0.00040708	34.13	transport.peptides and oligopeptides
PtpAffx.110895.1.S1_at	estExt_Genewise1_v1.C_LG_X0255	AT1G68570.1	Proton-dependent oligopeptide transport (POT) family protein	POPTRDRAFT_723778	-2.56231	0.00211682	34.13	transport.peptides and oligopeptides
PtpAffx.16423.1.S1_at	gw1.XII.905.1	AT5G53550.1	Oligopeptide transporter OPT family [Populus trichocarpa]	POPTRDRAFT_422445	-3.05452	0.027219	34.13	transport.peptides and oligopeptides
PtpAffx.203320.1.S1_at	estExt_fgenesh4_pg.C_LG_III1215	AT4G10770.1	Oligopeptide transporter OPT family [Populus trichocarpa]	POPTRDRAFT_817437	-2.92328	0.00255809	34.13	transport.peptides and oligopeptides
PtpAffx.206042.1.S1_at	eugene3.00060297	AT1G68570.1	Proton-dependent oligopeptide transport POT family protein	POPTRDRAFT_560338	-11.7545	0.000214938	34.13	transport.peptides and oligopeptides
PtpAffx.208580.1.S1_at	eugene3.00100356	AT5G46050.1	Proton-dependent oligopeptide transport POT family protein / peptide transporter protein 3 (PTR3)	POPTRDRAFT_565798	-11.7944	8.1416e-06	34.13	transport.peptides and oligopeptides	-2.65
PtpAffx.213226.1.S1_at	eugene3.00160257	AT1G68570.1	Proton-dependent oligopeptide transport POT family protein	POPTRDRAFT_576122	-2.77619	0.00015469	34.13	transport.peptides and oligopeptides
PtpAffx.216706.1.S1_at	eugene3.01500015	AT1G59740.1	Proton-dependent oligopeptide transport POT family protein	POPTRDRAFT_583466	10.2241	0.000219823	34.13	transport.peptides and oligopeptides
PtpAffx.217063.1.S1_s_at	eugene3.00120304, eugene3.02590001, eugene3.15950001, gw1.XII.905.1	AT5G53550.1	Oligopeptide transporter OPT family [Populus trichocarpa]	POPTRDRAFT_422445 /// POPTRDRAFT_569651 /// POPTRDRAFT_584191 /// POPTRDRAFT_588696	-3.4213	0.0266263	34.13	transport.peptides and oligopeptides
PtpAffx.221154.1.S1_at	eugene3.00400226	AT1G27040.1	Nitrate transporter 1:2 (NRT1:2)	POPTRDRAFT_591881	-6.84217	0.000608992	34.13	transport.peptides and oligopeptides
PtpAffx.29140.1.S1_at	estExt_fgenesh4_pm.C_LG_I0274	AT4G24120.	Oligopeptide transporter OPT family protein (YSL1)	---	-5.57454	0.000622018	34.13	transport.peptides and oligopeptides
PtpAffx.50969.1.S1_s_at	estExt_fgenesh4_pg.C_LG_XII0243	AT5G53510.1	Oligopeptide transporter OPT family [Populus trichocarpa]	POPTRDRAFT_823225	-7.12675	2.76814e-05	34.13	transport.peptides and oligopeptides
PtpAffx.218789.1.S1_at	estExt_fgenesh4_pg.C_2150009	AT2G26650.1	Inward rectifying potassium channel	POPTRDRAFT_828737	2.66044	0.000910231	34.15	transport.potassium
PtpAffx.114367.1.A1_at	eugene3.00031482, fgenesh4_pm.C_LG_III000618	AT1G15520.1	ABC transporter / ATPase, coupled to transmembrane movement of substances / pleiotrocpic drug resistance 12 (PDR12)	---	10.4574	3.09381e-05	34.16	transport.ABC transporters and multidrug resistance systems
PtpAffx.119032.1.S1_s_at	gw1.XVI.2587.1	AT2G37330.1	ABC transporter-like protein / aluminum (Al) resistance/tolerance (ALS3)	POPTRDRAFT_1103763	-3.22228	0.00122287	34.16	transport.ABC transporters and multidrug resistance systems	-3.03
PtpAffx.127514.1.A1_at	eugene3.00061490, gw1.XVI.2587.1	AT2G37330.1	ABC transporter-like protein / aluminum (Al) resistance/tolerance (ALS3)	POPTRDRAFT_1103763	-2.52926	0.00268998	34.16	transport.ABC transporters and multidrug resistance systems	-3.03
PtpAffx.134772.1.S1_s_at	estExt_fgenesh4_pg.C_LG_XII0687	AT3G47730.1	ABC transporter family, retinal flippase subfamily (PtrATH2) [Populus trichocarpa]	PtrATH2	-3.39432	0.00134825	34.16	transport.ABC transporters and multidrug resistance systems
PtpAffx.149972.1.S1_at	estExt_Genewise1_v1.C_1290051	AT3G47740.1	ABC transporter family, cholesterol/phospholipid flippase (PtrAOH2) [Populus trichocarpa]	PtrAOH2	-2.60474	0.00554931	34.16	transport.ABC transporters and multidrug resistance systems
PtpAffx.203456.1.S1_at	fgenesh4_pg.C_LG_III001512	AT1G15520.1	ABC transporter / ATPase, coupled to transmembrane movement of substances / pleiotrocpic drug resistance 12 (PDR12)	POPTRDRAFT_757970	4.57332	0.000162832	34.16	transport.ABC transporters and multidrug resistance systems
PtpAffx.205167.1.S1_s_at	fgenesh4_pm.C_LG_V000052, gw1.1355.3.1	AT1G17840.1	White-brown-complex ABC transporter family [Populus trichocarpa]	POPTRDRAFT_269424 /// POPTRDRAFT_800960	-4.79474	0.00171951	34.16	transport.ABC transporters and multidrug resistance systems
PtpAffx.209549.1.S1_at	gw1.X.3520.1	AT2G36380.1	ABC transporter family protein / ATPase, coupled to transmembrane movement of substances / pleiotropic drug resistance 6 (PDR6)	---	-2.75067	0.00295703	34.16	transport.ABC transporters and multidrug resistance systems	-2.06
PtpAffx.215737.1.S1_at	eugene3.01290018	AT3G47730.1	ABC transporter family, retinal flippase subfamily (PtrATH1) [Populus trichocarpa]	PtrATH1	-3.25738	0.000504779	34.16	transport.ABC transporters and multidrug resistance systems
PtpAffx.217038.1.S1_at	eugene3.01580034	AT3G28860.1	Multidrug/pheromone exporter, MDR family, ABC transporter family [Populus trichocarpa]	POPTRDRAFT_584139	-3.044	0.00641721	34.16	transport.ABC transporters and multidrug resistance systems
PtpAffx.224320.1.S1_at	eugene3.00031483	AT1G15520.1	Pleiotropic drug resistance protein [Populus trichocarpa]	POPTRDRAFT_554850	8.08028	0.00059108	34.16	transport.ABC transporters and multidrug resistance systems
PtpAffx.33895.2.S1_at	grail3.0094003101, grail3.0030019301, fgenesh4_pg.C_LG_III001690	No significant match	Multidrug resistance protein ABC transporter family [Populus trichocarpa]	POPTRDRAFT_758148	2.92834	0.00249133	34.16	transport.ABC transporters and multidrug resistance systems
PtpAffx.54176.1.S1_at	fgenesh4_pm.C_LG_I001151	AT3G13080.1	Multidrug resistance protein ABC transporter family [Populus trichocarpa]	POPTRDRAFT_798148	2.50351	0.00536694	34.16	transport.ABC transporters and multidrug resistance systems	-2.39
PtpAffx.8815.2.A1_a_at	gw1.XVII.1421.1	AT5G39040.1	ABC transporter family protein [Populus trichocarpa]	POPTRDRAFT_259430	-3.97114	0.00317522	34.16	transport.ABC transporters and multidrug resistance systems
PtpAffx.95259.1.A1_at	eugene3.00160103	AT3G54540.1	ABC transporter family protein [Populus trichocarp]	POPTRDRAFT_575968	-6.48759	0.000747399	34.16	transport.ABC transporters and multidrug resistance systems
PtpAffx.207920.1.S1_at	fgenesh4_pm.C_LG_VIII000412	AT3G62270.1	Anion exchange family protein [Populus trichocarpa]	POPTRDRAFT_803457	-3.73835	0.000779965	34.18	transport.unspecified anions
PtpAffx.11491.2.A1_a_at	gw1.XI.3152.1, gw1.10499.5.1	AT4G18910.1	Nod26-like intrisic protein (NIP1;2/NLM2) / water channel	POPTRDRAFT_235172 /// POPTRDRAFT_263239	-3.298	0.0010063	34.19	transport.Major Intrinsic Proteins	2.11
PtpAffx.7681.1.A1_s_at	estExt_fgenesh4_pg.C_280159	AT2G37170.1	Aquaporin, MIP family, PIP subfamily [Populus trichocarpa]	POPTRDRAFT_826419	3.18495	0.00037777	34.19.1	transport.major intrinsic proteins.PIP
PtpAffx.7681.5.A1_at	--	AT2G37170.1	Aquaporin, MIP family, PIP subfamily [Populus trichocarpa]	POPTRDRAFT_826419	8.09658	5.86195e-05	34.19.1	transport.major intrinsic proteins.PIP
Ptp.3813.1.S1_at	estExt_fgenesh4_pm.C_LG_IX0624	AT4G01470.1	Aquaporin, MIP family, TIP subfamily [Populus trichocarpa]	POPTRDRAFT_833283	2.98283	0.0021103	34.19.2	transport.major intrinsic proteins.TIP
Ptp.4634.1.S1_s_at	grail3.0025002201	AT2G36830.1	Aquaporin, MIP family, TIP subfamily [Populus trichocarpa]	POPTRDRAFT_667870	-3.64075	0.00100304	34.19.2	transport.major intrinsic proteins.TIP
PtpAffx.4568.9.S1_s_at	grail3.0037015101	AT3G16240.1	Aquaporin, MIP family, TIP subfamily [Populus trichocarpa]	POPTRDRAFT_645978	4.59906	0.00338853	34.19.2	transport.major intrinsic proteins.TIP
PtpAffx.52630.1.A1_at	eugene3.00061718	AT2G25810.1	Aquaporin, MIP family, TIP subfamily [Populus trichocarpa]	POPTRDRAFT_561759	-8.55227	4.0708e-05	34.19.2	transport.major intrinsic proteins.TIP
PtpAffx.52659.1.A1_at	eugene3.00011653	AT4G01470.1	Tonoplast intrinsic protein gamma (GAMMA-TIP3/TIP1:3) / water channel	---	2.66218	0.00223894	34.19.2	transport.major intrinsic proteins.TIP
PtpAffx.11491.1.S1_a_at	gw1.IV.2596.1, gw1.XI.3152.1	AT4G18910.1	Aquaporin, MIP family, NIP subfamily [Populus trichocarpa]	POPTRDRAFT_197507 /// POPTRDRAFT_235172	-2.91738	0.000296354	34.19.3	transport.major intrinsic proteins.NIP	2.11
PtpAffx.71066.2.A1_at	grail3.0023029601	AT3G51860.1	Calcium/proton exchanger 3 (CAX3)	---	-2.80477	0.00238223	34.21	transport.calcium	-2.05
Ptp.361.1.S1_at	estExt_fgenesh4_pg.C_LG_VIII1297, estExt_fgenesh4_pg.C_LG_X0869	AT1G60030.1	Xanthine/uracil permease family protein	---	4.59438	0.000270301	34.99	transport misc	2.08
PtpAffx.138251.1.S1_at	estExt_fgenesh4_pg.C_LG_VIII1297	AT1G60030.1	Nucleobase ascorbate transporter [Populus trichocarpa]	POPTRDRAFT_820729	3.58777	0.000231221	34.99	transport misc	2.08
PtpAffx.202603.1.S1_at	eugene3.00002364	AT2G04100.1	MATE efflux family protein	POPTRDRAFT_553049	3.28832	0.000547115	34.99	transport misc
PtpAffx.207348.1.S1_at	fgenesh4_pg.C_LG_VII001069	AT1G75170.2	SEC14 cytosolic factor family protein / phosphoglyceride transfer family protein	POPTRDRAFT_764724	-3.71736	0.000615505	34.99	transport.misc	-2.43
PtpAffx.208472.1.S1_at	fgenesh4_pm.C_LG_X000053	AT5G49130.1	MATE efflux family protein	POPTRDRAFT_804747	3.61921	0.000153062	34.99	transport misc
PtpAffx.213326.1.S1_at	gw1.XVI.1707.1	AT1G51340.2	MATE efflux family protein	POPTRDRAFT_907867	-2.90866	0.000636673	34.99	transport misc
Ptp.2248.1.S1_at	estExt_fgenesh4_pg.C_LG_V1578	AT1G60420.1	DC1 domain-containing protein	POPTRDRAFT_818834	17.0152	0.00043639	35.1	not assigned.no ontology	-2.26
Ptp.2380.1.A1_s_at	--	AT1G10200.1	LIM domain-containing transcription factor (WLIM1)	---	-4.14259	0.00380701	35.1	not assigned.no ontology
Ptp.3805.1.S1_at	estExt_fgenesh4_pg.C_LG_XVII0326	AT5G62740.1	Band 7 family protein	POPTRDRAFT_825533	-5.96322	0.00199795	35.1	not assigned.no ontology
Ptp.3877.1.S1_at	--	AT1G47480.1	Hydrolase	---	2.93491	0.00553466	35.1	not assigned.no ontology
Ptp.3930.1.S1_s_at	eugene3.00150436	AT1G18300.1	Nudix hydrolase homolog (NUDT4)	POPTRDRAFT_575041	-3.39881	0.00646606	35.1	not assigned.no ontology
Ptp.4218.1.S1_s_at	estExt_fgenesh4_kg.C_LG_X0041	AT3G17210.1	Stable protein 1-related	POPTRDRAFT_814158	4.61313	0.00117402	35.1	not assigned.no ontology	2.25505
Ptp.494.1.S1_s_at	grail3.0031000301	AT1G18300.1	Nudix hydrolase homolog (NUDT4)	---	-2.63289	0.00225522	35.1	not assigned.no ontology
Ptp.5548.1.S1_s_at	estExt_Genewise1_v1.C_LG_V0559, grail3.0002033201	AT4G09670.1	Oxidoreductase family protein	POPTRDRAFT_714857	5.91952	0.000226336	35.1	not assigned.no ontology
Ptp.6371.1.S1_at	estExt_fgenesh4_pg.C_LG_III0908, gw1.127.139.1	AT1G62710.1	Vacuolar processing enzyme beta (BETA-VPE) / cysteine-type endopeptidase	---	-2.83202	0.00202563	35.1	not assigned.no ontology	-3.38
Ptp.7342.1.S1_at	--	AT1G54940.1	Plant glycogenin-like starch initiation protein / glucosyltransferase family 8	POPTRDRAFT_782892	-2.90127	0.00408708	35.1	not assigned.no ontology
PtpAffx.102140.1.A1_at	gw1.XIV.3477.1	AT2G32990.1	Glycosyl hydrolase family 9 protein [Populus trichocarpa]	POPTRDRAFT_1099823	3.43931	0.00270627	35.1	not assigned.no ontology
PtpAffx.119965.1.S1_at	gw1.X.5093.1	AT1G24530.1	Transducin family protein / WD-40 repeat family protein	POPTRDRAFT_880096	-5.69809	0.000626903	35.1	not assigned.no ontology
PtpAffx.124822.1.S1_at	estExt_fgenesh4_pg.C_LG_XIII0178	AT5G56750.1	Ndr family protein	POPTRDRAFT_823661	-2.70396	0.00129289	35.1	not assigned.no ontology
PtpAffx.14587.1.A1_at	eugene3.00060940	AT1G06920.1	Ovate family protein 4 (OFP4)	---	3.08217	0.00182372	35.1	not assigned.no ontology
PtpAffx.152254.1.S1_at	eugene3.00110860	AT2G20562.1	Unknown function	---	-3.038	0.0011789	35.1	not assigned.no ontology
PtpAffx.152785.1.S1_at	grail3.0009016101	AT2G30630.1	Unknown function	POPTRDRAFT_657253	-2.92522	0.00355951	35.1	not assigned.no ontology
PtpAffx.15327.3.S1_at	eugene3.00100431	AT1G60420.1	DC1 domain-containing protein	POPTRDRAFT_565873	-2.69397	0.0012359	35.1	not assigned.no ontology	-2.26
PtpAffx.158448.1.S1_at	gw1.XI.3343.1	AT3G15010.1	RNA recognition motif (RRM)-containing protein	POPTRDRAFT_1094013	-2.77024	0.000654585	35.1	not assigned.no ontology
PtpAffx.1852.1.S1_at	grail3.0054011601	AT5G14440.1	Surfeit locus protein 2 (SURF2) family protein	POPTRDRAFT_641672	2.87508	0.00320128	35.1	not assigned.no ontology
PtpAffx.200537.1.S1_at	gw1.I.9667.1	AT1G79960.1	Ovate family protein 14 (OFP14)	POPTRDRAFT_838900	-3.0092	0.000758797	35.1	not assigned.no ontology
PtpAffx.201354.1.S1_at	gw1.I.5121.1	AT1G79450.1	Ligand-effect modulator 3 (LEM3) family protein / CDC50 family protein	POPTRDRAFT_176521	-2.90015	0.00166577	35.1	not assigned.no ontology
PtpAffx.201744.1.S1_at	grail3.0003046201	AT1G03220.1	Extracellular dermal glycoprotein precursor (EDGP)	POPTRDRAFT_643329	-3.46191	0.00123101	35.1	not assigned.no ontology	3.18
PtpAffx.201931.1.S1_at	gw1.II.1751.1	AT1G78260.2	RNA recognition motif (RRM)-containing protein	POPTRDRAFT_410416	-11.8355	0.00119193	35.1	not assigned.no ontology
PtpAffx.202298.1.S1_at	fgenesh4_pm.C_LG_II000827	AT2G46760.1	FAD-binding domain-containing protein	POPTRDRAFT_799138	-10.4537	0.000273558	35.1	not assigned.no ontology
PtpAffx.202298.1.S1_s_at	fgenesh4_pm.C_LG_II000827, gw1.II.673.1	AT2G46760.1	FAD-binding domain-containing protein	POPTRDRAFT_799138 /// POPTRDRAFT_850663	-9.40919	0.000472213	35.1	not assigned.no ontology
PtpAffx.203431.1.S1_at	estExt_Genewise1_v1.C_LG_III2334	AT1G67360.1	Rubber elongation factor (REF) family protein	POPTRDRAFT_712615	3.46086	0.00384772	35.1	not assigned.no ontology	-2.31
PtpAffx.204615.1.S1_at	fgenesh4_pm.C_LG_IX000250	AT4G36610.1	Hydrolase, alpha/beta fold family protein	POPTRDRAFT_804203	-2.99004	0.0121782	35.1	not assigned.no ontology
PtpAffx.204984.1.S1_at	eugene3.00091374	AT5G59730.1	Exocyst subunit EXO70 family protein H7 (EXO70H7) / protein binding / leucine zipper-containing protein	POPTRDRAFT_558114	-3.49459	0.00099816	35.1	not assigned.no ontology
PtpAffx.206261.1.S1_s_at	fgenesh4_pg.C_LG_VI000707, gw1.3597.5.1	AT2G37730.1	Fringe-related protein	POPTRDRAFT_762397	2.81681	0.00217218	35.1	not assigned.no ontology	-2.33
PtpAffx.207674.1.S1_at	fgenesh4_pg.C_LG_VIII000399	AT2G39380.1	Exocyst subunit EXO70 family protein H2 (EXO70H2) / protein binding	POPTRDRAFT_765385	-2.84924	0.000464071	35.1	not assigned.no ontology
PtpAffx.209888.1.S1_at	gw1.XI.3221.1	AT4G18760.1	Leucine-rich repeat family protein	POPTRDRAFT_888510	-4.82364	0.000159575	35.1	not assigned.no ontology
PtpAffx.211137.1.S1_at	eugene3.00130729	AT3G03530.1	Phosphoesterase family protein	POPTRDRAFT_571365	-2.86682	0.00484262	35.1	not assigned.no ontology	-22.38
PtpAffx.212145.1.S1_at	eugene3.00190202	AT2G21840.1	DC1 domain-containing protein	POPTRDRAFT_573728	-3.37707	0.000990018	35.1	not assigned.no ontology
PtpAffx.215069.1.S1_at	grail3.0117003001	AT3G26040.1	Transferase family protein	POPTRDRAFT_670332	-4.90947	0.000180744	35.1	not assigned.no ontology
PtpAffx.217356.1.S1_at	eugene3.01660020	AT1G11925.1	Stigma-specific Stig1 family protein	POPTRDRAFT_584703	-10.6339	5.53629e-05	35.1	not assigned.no ontology
PtpAffx.222290.1.S1_s_at	fgenesh4_pg.C_LG_XVII000003, gw1.64.444.1	AT3G26040.1	Transferase family protein	POPTRDRAFT_778124 /// POPTRDRAFT_920495	-3.13558	0.000762054	35.1	not assigned.no ontology
PtpAffx.223000.1.S1_at	fgenesh4_pg.C_scaffold_77000121	AT3G06880.1	Transducin family protein / WD-40 repeat family protein	POPTRDRAFT_783045	-3.58787	0.00256623	35.1	not assigned.no ontology
PtpAffx.224633.1.S1_s_at	eugene3.00100463, fgenesh4_pg.C_LG_X000480, fgenesh4_pg.C_scaffold_887000001	AT3G26040.1	Transferase family protein	POPTRDRAFT_789957	-2.53351	0.00205331	35.1	not assigned.no ontology
PtpAffx.24322.2.S1_a_at	gw1.IX.3095.1	AT2G26870.1	Phosphoesterase family protein	---	-2.5271	0.00142804	35.1	not assigned.no ontology
PtpAffx.25940.1.S1_at	estExt_fgenesh4_pg.C_LG_VIII1848, eugene3.32330001, eugene3.54640001	AT4G15630.1	Integral membrane family protein	---	-2.66464	0.00131243	35.1	not assigned.no ontology
PtpAffx.25940.1.S1_s_at	estExt_fgenesh4_pg.C_LG_VIII1848	AT4G15630.1	Integral membrane family protein	POPTRDRAFT_820934	-3.11861	0.000879293	35.1	not assigned.no ontology
PtpAffx.2655.3.S1_a_at	estExt_fgenesh4_pg.C_LG_VI0678	AT5G02230.1	Haloacid dehalogenase-like hydrolase family protein	POPTRDRAFT_819173	-2.75856	0.000254018	35.1	not assigned.no ontology
PtpAffx.29192.1.A1_s_at	grail3.0001012301	AT5G06570.2	Hydrolase	POPTRDRAFT_649024	-4.17261	0.00155342	35.1	not assigned.no ontology
PtpAffx.29886.1.A1_at	gw1.XVI.3905.1	AT2G38310.1	Unknown function	POPTRDRAFT_907261	-5.49424	0.000102584	35.1	not assigned.no ontology
PtpAffx.30016.1.S1_at	estExt_Genewise1_v1.C_LG_XIV2782	AT3G63010.1	Hydrolase / GA binding (GID1B) / probable gibberellin receptor	POPTRDRAFT_731943	3.61765	0.000169345	35.1	not assigned.no ontology
PtpAffx.30967.3.S1_at	grail3.0029004601, grail3.0096007501	AT2G35710.1	Glycogenin glucosyltransferase (glycogenin)-related	---	-2.78204	0.00382655	35.1	not assigned.no ontology
PtpAffx.31936.1.A1_at	gw1.VIII.929.1, gw1.X.1600.1	AT2G38310.1	Unknown function	POPTRDRAFT_226903	-10.7536	0.000201912	35.1	not assigned.no ontology
PtpAffx.37406.1.S1_at	--	AT2G39530.1	Integral membrane protein	---	-7.80624	0.000498266	35.1	not assigned.no ontology
PtpAffx.38669.1.S1_at	eugene3.00660028	AT3G44735.1	Phytosulfokine precursor 3 (PSK1) / growth factor	POPTRDRAFT_594834	2.54207	0.00541905	35.1	not assigned.no ontology	-3.38
PtpAffx.53295.1.S1_at	grail3.0013049701	AT5G08480.1	VQ motif-containing protein	POPTRDRAFT_654265	2.75806	0.00737303	35.1	not assigned.no ontology
PtpAffx.55456.1.A1_at	fgenesh4_pg.C_LG_X000480, fgenesh4_pg.C_scaffold_887000001	AT3G26040.1	Transferase family protein	POPTRDRAFT_768990 /// POPTRDRAFT_789957	-2.72332	0.00127986	35.1	not assigned.no ontology
PtpAffx.60420.1.S1_at	grail3.0096005001	AT1G53730.1	Strubbelig-receptor family 6 (SRF6) / leucine-rich repeat receptor-like kinase	---	-2.56437	0.00240177	35.1	not assigned.no ontology	-3.26
PtpAffx.69006.2.A1_at	gw1.88.75.1, gw1.I.3348.1	AT4G13950.1	Rapid alkalinization factor RALF-like protein 31 (RALFL31)	POPTRDRAFT_1069360	2.5622	0.00187908	35.1	not assigned.no ontology
PtpAffx.79840.1.S1_at	eugene3.00100798	AT4G14860.1	Ovate family protein	POPTRDRAFT_566240	2.92833	0.000534089	35.1	not assigned.no ontology
PtpAffx.83652.1.A1_at	eugene3.01480040	AT2G27660.1	DC1 domain-containing protein	POPTRDRAFT_583286	-6.37476	0.000389168	35.1	not assigned.no ontology	-2.04
PtpAffx.8454.2.S1_at	gw1.XVII.1032.1	AT1G14340.1	RNA recognition motif (RRM)-containing protein	POPTRDRAFT_908030	2.55492	0.000250761	35.1	not assigned.no ontology
PtpAffx.89340.1.A1_at	eugene3.00280015	AT5G45550.1	Mob1/phocein family protein	POPTRDRAFT_589279	-2.81867	0.00624135	35.1	not assigned.no ontology
PtpAffx.903.2.S1_a_at	estExt_fgenesh4_pg.C_LG_IV1060	AT1G04290.1	Thioesterase family protein	POPTRDRAFT_818029	-2.57362	0.00582939	35.1	not assigned.no ontology
PtpAffx.90506.1.A1_at	eugene3.00102057	AT2G39410.2	Hydrolase, alpha/beta fold family protein	---	-4.99168	0.000644815	35.1	not assigned.no ontology
PtpAffx.9938.1.A1_at	--	AT1G03220.1	Extracellular dermal glycoprotein precursor (EDGP)	---	-3.30879	0.00101119	35.1	not assigned.no ontology	3.18
PtpAffx.117669.1.S1_at	grail3.0014029801	No significant match	Unknown function	POPTRDRAFT_661184	-3.9764	0.000540602	35.1	not assigned.no ontology
PtpAffx.212971.1.S1_s_at	fgenesh4_pg.C_LG_XV000901	No significant match	Unknown function	POPTRDRAFT_776473	-2.71522	0.00583916	35.1	not assigned.no ontology
PtpAffx.106193.1.S1_s_at	eugene3.00180924	AT4G28080.1	Tetratricopeptide repeat TPR-containing protein / binding	POPTRDRAFT_578700	2.91769	0.00624623	35.1.5	not assigned.no ontology.pentatricopeptide (PPR) repeat-containing protein
PtpAffx.209746.1.S1_at	eugene3.00110394	AT1G61690.1	Tetratricopeptide (TPR)-containing protein / zinc ion binding	POPTRDRAFT_568380	-3.03652	0.000267044	35.1.5	not assigned.no ontology.pentatricopeptide (PPR) repeat-containing protein
PtpAffx.213950.1.S1_at	eugene3.00170411	AT5G15280.1	Pentatricopeptide (PPR) repeat-containing protein	POPTRDRAFT_577669	2.50791	0.00313614	35.1.5	not assigned.no ontology.pentatricopeptide (PPR) repeat-containing protein
Ptp.3384.1.A1_at	estExt_fgenesh4_pm.C_LG_I0682	AT3G46540.1	Epsin N-terminal homology (ENTH) domain-containing protein / clathrin assembly protein-related	---	3.94634	0.00044616	35.1.21	not assigned.no ontology.epsin N-terminal homology (ENTH) domain-containing protein	2.21
PtpAffx.139579.1.S1_at	fgenesh4_pm.C_LG_VI000195	AT5G35200.1	Epsin N-terminal homology (ENTH) domain-containing protein / clathrin assembly protein-related	POPTRDRAFT_801848	-2.59782	0.00104375	35.1.21	not assigned.no ontology.epsin N-terminal homology (ENTH) domain-containing protein
PtpAffx.206153.1.S1_at	gw1.VI.1364.1	AT4G32285.1	Epsin N-terminal homology (ENTH) domain-containing protein / clathrin assembly protein-related	POPTRDRAFT_416991	-2.812	0.00103561	35.1.21	not assigned.no ontology.epsin N-terminal homology (ENTH) domain-containing protein
PtpAffx.201451.1.S1_at	gw1.I.5864.1	AT3G25690.1	Actin-binding protein / chloroplast positioning (CHUP1)	POPTRDRAFT_177264	2.8124	0.00157133	35.1.41	not assigned.no ontology.hydroxyproline rich proteins	2.04
Ptp.154.1.S1_at	grail3.0018050401	AT1G31320.1	Lateral organ boundaries (LOB) domain protein 4	POPTRDRAFT_646851	2.71863	0.000986762	35.2	not assigned.unknown	3.02
Ptp.1682.1.A1_s_at	eugene3.00110748	AT1G29050.1	Unknown function	POPTRDRAFT_568734	-4.44865	0.00060085	35.2	not assigned.unknown
Ptp.2002.1.S1_s_at	--	AT5G22580.1	Unknown function	---	4.43266	0.00125218	35.2	not assigned.unknown
Ptp.2097.2.S1_at	--	AT3G07930.3	HhH-GPD base excision DNA repair family protein	---	3.46022	0.00181883	35.2	not assigned.unknown
Ptp.2381.1.S1_at	eugene3.00160970	At2g37750.1	Unknown function	POPTRDRAFT_576835	-2.51294	0.0125771	35.2	not assigned.unknown	-3.9663
Ptp.2621.1.A1_s_at	estExt_Genewise1_v1.C_LG_VIII1172	AT1G67910.1	Unknown function	POPTRDRAFT_720351	3.109	0.00162995	35.2	not assigned.unknown
Ptp.2656.1.S1_at	gw1.I.2205.1, gw1.IX.2955.1	AT5G45840.1	Leucine-rich repeat transmembrane protein kinase	---	-2.58063	0.00399101	35.2	not assigned.unknown
Ptp.2798.1.S1_at	--	AT5G44440.1	FAD-binding domain-containing protein	---	5.74887	0.000237735	35.2	not assigned.unknown
Ptp.2900.1.S1_at	eugene3.00030889, eugene3.01270003	AT1G12420.1	ACT domain-containing protein	POPTRDRAFT_554256	2.63887	0.00149643	35.2	not assigned.unknown
Ptp.2942.1.A1_at	gw1.XIV.2765.1	AT4G03100.1	Rac GTPase activating protein	POPTRDRAFT_246022	3.76857	0.00136127	35.2	not assigned.unknown	4.2
Ptp.329.2.S1_at	fgenesh4_pm.C_LG_XVI000041	AT2G32240.1	unknown function	---	-2.52876	0.00642372	35.2	not assigned.unknown
Ptp.3481.1.A1_a_at	gw1.V.4004.1, gw1.VII.2949.1	AT4G36945.1	Phospholipase C	POPTRDRAFT_208603 /// POPTRDRAFT_218644	-5.40096	0.000341947	35.2	not assigned.unknown
Ptp.3507.1.S1_s_at	gw1.II.1507.1	AT1G09970.2	Leucine-rich repeat receptor-like kinase	---	-2.68922	0.00306938	35.2	not assigned.unknown	2.72
Ptp.3558.1.A1_at	gw1.152.150.1, gw1.XVIII.3492.1	AT5G34940.2	Beta-glucuronidase 3 (GUS3) / glycosyl hydrolase family 79	POPTRDRAFT_1117110	-4.10513	0.00062039	35.2	not assigned.unknown
Ptp.3680.1.S1_at	gw1.21963.1.1, grail3.0060006401	AT4G31380.1	Flowering promoting factor 1-like FLP1 (FPF1-LIKE PROTEIN 1)	POPTRDRAFT_279426 /// POPTRDRAFT_657971	-2.96762	0.000522691	35.2	not assigned.unknown
Ptp.3700.1.A1_at	eugene3.00041446	AT3G07350.1	Unknown function	POPTRDRAFT_556733	-3.35469	0.00140524	35.2	not assigned.unknown	-5.25
Ptp.3836.1.A1_at	estExt_Genewise1_v1.C_1220114	AT1G14590.1	Unknown function	POPTRDRAFT_743482	-2.75504	0.00219498	35.2	not assigned.unknown
Ptp.3891.1.S1_s_at	estExt_fgenesh4_pg.C_LG_VIII1833	AT5G19190.1	Unknown function	POPTRDRAFT_820928	-6.81838	0.000851611	35.2	not assigned.unknown
Ptp.3945.1.S1_at	eugene3.00140656	AT2G16760.1	Unknown function	POPTRDRAFT_572611	-2.67805	0.00158761	35.2	not assigned.unknown
Ptp.4053.1.A1_at	--	AT5G08020.1	Replication protein	---	2.99681	0.00469119	35.2	not assigned.unknown	4.85
Ptp.4118.1.S1_at	grail3.0020022701	AT2G23890.1	5' nucleotidase family protein	---	3.3046	0.000353345	35.2	not assigned.unknown
Ptp.4540.2.S1_s_at	eugene3.01370032	AT5G64620.1	Pectinesterase inhibitor	POPTRDRAFT_582334	-3.68793	0.00104213	35.2	not assigned.unknown
Ptp.4576.1.S1_at	estExt_fgenesh4_pg.C_LG_VII0989	AT4G37240.1	Unknown function	POPTRDRAFT_820001	-7.8555	0.000172602	35.2	not assigned.unknown	-4.73
Ptp.4611.1.S1_at	estExt_Genewise1_v1.C_LG_XI1233	AT3G21690.1	MATE efflux family protein	---	-3.10076	0.000258903	35.2	not assigned.unknown
Ptp.4645.1.S1_s_at	--	AT3G02260.1	Calossin-like protein / polar auxin transport	---	2.81629	0.0112126	35.2	not assigned.unknown
Ptp.4947.1.S1_s_at	eugene3.00660215	AT4G35320.1	Unknown function	POPTRDRAFT_595021	-2.85466	0.00164949	35.2	not assigned.unknown	-2.94
Ptp.5868.1.S1_s_at	estExt_fgenesh4_pm.C_LG_XI0311	AT4G27435.1	Unknown function	POPTRDRAFT_834110	-3.31239	0.00166414	35.2	not assigned.unknown
Ptp.6753.1.S1_s_at	--	AT4G24380.1	Unknown function	POPTRDRAFT_1080270	-5.66895	0.000750655	35.2	not assigned.unknown
Ptp.6805.1.S1_at	gw1.IX.4520.1	AT4G25200.1	Mitochondrion-localized small heat shock protein 23.6 (HSP23.6-MITO)	POPTRDRAFT_204055	8.22987	0.000247505	35.2	not assigned.unknown
Ptp.6862.1.S1_at	estExt_Genewise1_v1.C_LG_VII3015	AT5G66800.1	Unknown function	POPTRDRAFT_719300	-3.31228	0.000586195	35.2	not assigned.unknown
Ptp.732.1.A1_at	gw1.I.5987.1, gw1.XI.1134.1	AT1G30760.1	FAD-binding domain-containing protein	---	3.53678	0.00501034	35.2	not assigned.unknown
Ptp.7644.1.S1_at	gw1.I.4215.1	AT2G14610.1	Pathogenesis-related protein 1 (PR-1)	POPTRDRAFT_175615	-20.0531	4.88496e-05	35.2	not assigned.unknown
Ptp.7696.2.S1_at	gw1.II.283.1, gw1.II.311.1, grail3.10512000101	AT5G40990.1	GDSL-motif lipase 1 / hydrolase-like protein / carboxylesterase	---	114.566	1.62832e-06	35.2	not assigned.unknown
Ptp.981.1.S1_at	grail3.0001110901	AT5G58960.1	Response to red/far red light / negative gravitropism	---	-3.31231	0.000519434	35.2	not assigned.unknown	2.15
PtpAffx.100093.1.A1_at	--	ATMG00513.1	Mitochondrial NADH dehydrogenase subunit 5 (NAD5.1)	---	-5.39016	0.000257274	35.2	not assigned.unknown	-2.12
PtpAffx.100482.1.A1_s_at	estExt_fgenesh4_pm.C_LG_III0115	AT3G24600.1	Unknown function	POPTRDRAFT_830689	-3.65264	0.000729487	35.2	not assigned.unknown
PtpAffx.100723.1.S1_at	--	ATMG01330.1	Mitochondrial protein	---	-3.88824	0.000167717	35.2	not assigned.unknown
PtpAffx.102.1.A1_at	eugene3.01660055, fgenesh4_pm.C_LG_XI000033	AT2G32950.1	Constitutive photomorphogenic 1 (COP1) regulatory protein / photomorphogenesis repressor	---	-2.71877	0.00388354	35.2	not assigned.unknown
PtpAffx.10288.1.A1_a_at	--	ATMG00665.1	Mitochondrial NADH dehydrogenase subunit 5 (NAD5.2)	---	-3.74096	0.00119844	35.2	not assigned.unknown
PtpAffx.10288.1.A1_at	--	ATMG00665.1	Mitochondrial NADH dehydrogenase subunit 5 (NAD5.2)	---	-4.68187	0.000872779	35.2	not assigned.unknown
PtpAffx.10532.1.S1_a_at	--	AT2G24280.1	Serine carboxypeptidase S28 family protein	---	2.74174	0.00136453	35.2	not assigned.unknown
PtpAffx.107592.1.A1_at	fgenesh4_pg.C_LG_IV001011	AT3G28630.2	Unknown function	---	-5.92603	0.000275186	35.2	not assigned.unknown
PtpAffx.109125.1.A1_at	fgenesh4_pm.C_LG_XI000375	AT1G53700.1	Kinase	POPTRDRAFT_806100	-2.62255	0.00191816	35.2	not assigned.unknown
PtpAffx.10934.1.A1_a_at	fgenesh4_pg.C_LG_II002243, gw1.IV.3602.1	AT5G37720.2	RNA and export factor-binding protein	POPTRDRAFT_756063	2.52016	0.000771824	35.2	not assigned.unknown
PtpAffx.109440.1.S1_at	gw1.130.59.1	AT3G19000.1	2-oxoglutarate-dependent dioxygenase (2OGox2) [Populus trichocarpa]	2OGox2	2.51844	0.0015469	35.2	not assigned.unknown	3.49
PtpAffx.11018.2.A1_a_at	estExt_fgenesh4_pm.C_LG_IX0499, gw1.I.1636.1	AT5G13760.1	Unknown function	POPTRDRAFT_173036 /// POPTRDRAFT_833207	-3.66003	0.00290167	35.2	not assigned.unknown
PtpAffx.11018.3.A1_a_at	estExt_fgenesh4_pm.C_LG_IX0499	AT5G13760.1	Unknown function	POPTRDRAFT_833207	-2.66856	0.0023057	35.2	not assigned.unknown
PtpAffx.114217.1.A1_at	eugene3.00060387, eugene3.00160344	AT2G41370.1	Blade on petiole 2 (BOP2) / ankyrin repeat family protein	---	-4.42979	0.00325501	35.2	not assigned.unknown
PtpAffx.11499.1.A1_s_at	estExt_fgenesh4_pg.C_1500014	AT4G24265.1	Unknown function	POPTRDRAFT_828322	2.57397	0.00394542	35.2	not assigned.unknown
PtpAffx.11626.1.A1_a_at	gw1.VI.1723.1	AT2G06925.1	Phospholipase A2 family protein	POPTRDRAFT_1080509	-2.77547	0.00120984	35.2	not assigned.unknown
PtpAffx.1200.1.A1_at	grail3.0013005801	AT5G02580.1	Unknown function	---	2.62803	0.0024262	35.2	not assigned.unknown	4.45
PtpAffx.121010.1.A1_at	gw1.V.687.1	AT3G59080.1	Aspartyl protease family protein	POPTRDRAFT_205286	-3.62457	0.000900461	35.2	not assigned.unknown
PtpAffx.122940.1.S1_s_at	gw1.XII.1817.1	AT3G18080.1	Beta-glucosidase 44 (BGLU44) / 6-phospho-beta-galactosidase 3 / glycosyl hydrolase family 1 protein	---	-7.67086	0.000234478	35.2	not assigned.unknown
PtpAffx.124650.1.S1_at	fgenesh4_pg.C_LG_XVIII000457	AT5G25250.1	Unknown function	POPTRDRAFT_779089	-4.12163	0.00061062	35.2	not assigned.unknown	-4.02
PtpAffx.12479.1.S1_s_at	gw1.VIII.1300.1, gw1.X.3317.1	AT5G06390.1	Fasciclin-like arabinogalactan-protein (FLA17)	---	-3.97085	0.00244085	35.2	not assigned.unknown
PtpAffx.12675.10.S1_at	grail3.0001018301, grail3.2809000301	AT5G22580.1	Unknown function	POPTRDRAFT_649096	4.0032	0.0014606	35.2	not assigned.unknown
PtpAffx.127327.1.A1_at	grail3.0106013201	AT4G18590.1	Unknown function	POPTRDRAFT_660157	2.70228	0.00831583	35.2	not assigned.unknown
PtpAffx.131798.1.S1_at	eugene3.26080001	AT4G20050.2	Polygalacturonase degrading the pollen mother cell wall during microspore development / Quartet 3 (QRT3)	POPTRDRAFT_588705	-5.47984	0.000714832	35.2	not assigned.unknown
PtpAffx.132097.1.A1_at	estExt_fgenesh4_pg.C_LG_II2320	AT5G38200.1	Hydrolase	POPTRDRAFT_816870	-5.52025	0.000908602	35.2	not assigned.unknown
PtpAffx.133656.3.A1_at	gw1.II.3406.1, gw1.V.1288.1	AT2G31160.1	Unknown function	---	2.53038	0.00230733	35.2	not assigned.unknown
PtpAffx.133712.1.A1_at	fgenesh4_pg.C_LG_VI000475, fgenesh4_pg.C_LG_XVIII001087	AT5G20250.3	Hydrolase, hydrolyzing O-glycosyl compounds (DIN10) / glycosyl hydrolase family 36 / raffinose synthase	---	3.14834	0.000592708	35.2	not assigned.unknown
PtpAffx.134742.1.S1_at	gw1.XVI.1796.1	AT3G57400.1	Unknown function	POPTRDRAFT_1103258	-2.51149	0.00266393	35.2	not assigned.unknown
PtpAffx.135442.1.S1_at	--	AT5G64660.1	U-box domain-containing protein	---	-4.43621	0.00105027	35.2	not assigned.unknown
PtpAffx.138377.1.A1_at	estExt_Genewise1_v1.C_LG_XI2194	AT1G11380.1	Unknown function	POPTRDRAFT_727749	-3.12464	0.00155667	35.2	not assigned.unknown
PtpAffx.13910.1.S1_a_at	estExt_fgenesh4_pm.C_LG_VI0371	AT2G40435.1	Transcription regulator	POPTRDRAFT_831934	-3.62393	0.00189211	35.2	not assigned.unknown
PtpAffx.13915.1.S1_at	estExt_fgenesh4_pg.C_LG_XIV0063	AT4G33800.1	Unknown function	POPTRDRAFT_823865	-2.81852	0.00190513	35.2	not assigned.unknown
PtpAffx.146463.2.A1_s_at	gw1.XVIII.2294.1	AT4G13370.1	Unknown function	POPTRDRAFT_912231	3.13645	0.00299936	35.2	not assigned.unknown
PtpAffx.146671.1.A1_at	gw1.XVII.1039.1	AT3G28850.1	Glutaredoxin family protein	POPTRDRAFT_259048	4.28596	0.000745771	35.2	not assigned.unknown
PtpAffx.146695.1.A1_at	gw1.VI.1266.1	AT3G57540.1	Remorin family protein	---	2.99979	0.000184	35.2	not assigned.unknown
PtpAffx.14710.2.S1_s_at	estExt_fgenesh4_pg.C_LG_III0306	AT1G15400.2	Unknown function	POPTRDRAFT_817071	-2.68382	0.000913487	35.2	not assigned.unknown	-2.3
PtpAffx.14747.1.A1_at	gw1.XVIII.2419.1	AT5G21222.1	Protein kinase family protein	---	3.84207	0.000923257	35.2	not assigned.unknown
PtpAffx.147900.1.S1_s_at	gw1.XI.3354.1	AT1G29070.1	50S ribosomal protein L34 family protein, chloroplast precursor (RPL34)	---	-2.607	0.00287561	35.2	not assigned.unknown	3.52
PtpAffx.149281.1.S1_at	gw1.II.1911.1	AT1G21090.1	Hydroxyproline-rich glycoprotein family protein	POPTRDRAFT_818588	3.21098	0.001288	35.2	not assigned.unknown
PtpAffx.151912.1.A1_at	fgenesh4_pg.C_LG_VII000365	AT3G20015.1	Aspartyl protease family protein / pepsin A	---	5.79739	0.000820673	35.2	not assigned.unknown
PtpAffx.153348.1.A1_at	--	AT1G56345.1	Pseudouridine synthase family protein	---	-2.5562	0.00288864	35.2	not assigned.unknown
PtpAffx.153510.1.A1_at	estExt_Genewise1_v1.C_LG_I2791	AT5G40690.1	Unknown function	POPTRDRAFT_706881	3.82083	0.00306775	35.2	not assigned.unknown	-3.85
PtpAffx.153735.1.A1_at	--	AT2G41130.1	Basic helix-loop-helix (bHLH) transcription factor	---	10.0072	0.000594337	35.2	not assigned.unknown
PtpAffx.1540.1.S1_x_at	grail3.0101004601	AT3G22240.1	Unknown function	POPTRDRAFT_667174	-3.54432	0.00117076	35.2	not assigned.unknown	2.21268
PtpAffx.159847.1.A1_a_at	--	AT1G27590.1	Unknown function	---	-3.24071	0.000302868	35.2	not assigned.unknown
PtpAffx.16044.1.S1_at	fgenesh4_pg.C_LG_III000262	AT1G54120.1	Unknown function	---	-4.793	0.000439646	35.2	not assigned.unknown
PtpAffx.160490.1.A1_s_at	estExt_fgenesh4_pg.C_LG_II2226	AT5G16720.1	Unknown function	POPTRDRAFT_816843	3.08067	0.000719717	35.2	not assigned.unknown	3.19461
PtpAffx.16429.1.S1_at	eugene3.00150459	AT1G74790.1	catalytic	---	-2.91045	0.000563399	35.2	not assigned.unknown
PtpAffx.16965.1.A1_at	--	AT5G19530.1	Spermine synthase	POPTRDRAFT_1085365	6.51461	0.00106818	35.2	not assigned.unknown	7.07
PtpAffx.19671.1.S1_s_at	gw1.28.1122.1	AT2G38640.1	Unknown function	POPTRDRAFT_282548	-3.97424	0.000711576	35.2	not assigned.unknown
PtpAffx.200380.1.S1_at	gw1.I.8647.1	AT5G41810.2	Unknown function	POPTRDRAFT_180047	-2.89598	0.00264602	35.2	not assigned.unknown
PtpAffx.200462.1.S1_at	gw1.I.9187.1	AT5G51920.1	Pyridoxal phosphate binding / catalytic	POPTRDRAFT_841888	-3.47507	0.000983505	35.2	not assigned.unknown
PtpAffx.200498.1.S1_at	eugene3.00011060	AT5G25460.1	Unknown function	POPTRDRAFT_548619	-3.30851	0.0028919	35.2	not assigned.unknown	55.96
PtpAffx.200513.1.S1_at	eugene3.00011084	AT1G52800.1	2-oxoglutarate-dependent dioxygenase (2OGox4) [Populus trichocarpa]	2OGox4	-2.99332	0.000635045	35.2	not assigned.unknown
PtpAffx.201020.1.S1_at	fgenesh4_pg.C_LG_I002284	AT3G27250.1	Unknown function	POPTRDRAFT_752681	4.23627	0.00187745	35.2	not assigned.unknown
PtpAffx.201141.1.S1_at	gw1.I.3704.1	AT5G09840.1	Unknown function	POPTRDRAFT_840796	-3.36903	0.000529204	35.2	not assigned.unknown	3.07
PtpAffx.201561.1.S1_at	gw1.II.1713.1	AT1G76240.1	Unknown function	POPTRDRAFT_1070933	-2.97593	0.0067559	35.2	not assigned.unknown
PtpAffx.201966.1.S1_at	gw1.II.2419.1	AT1G58210.1	Kinase interacting family protein	POPTRDRAFT_411084	-2.57935	0.00334131	35.2	not assigned.unknown
PtpAffx.201998.1.S1_at	eugene3.00021046	AT2G22795.1	Unknown function	POPTRDRAFT_551731	-2.56878	0.00348786	35.2	not assigned.unknown
PtpAffx.202187.1.S1_at	fgenesh4_pg.C_LG_II001404	AT4G00770.1	Unknown function	POPTRDRAFT_755224	2.78153	0.00311823	35.2	not assigned.unknown
PtpAffx.202241.1.S1_at	fgenesh4_pg.C_LG_II001534	AT2G46240.1	Bcl2-associated anthanogen 6 (BAG6)	POPTRDRAFT_755354	2.81857	0.00016446	35.2	not assigned.unknown
PtpAffx.202363.1.S1_at	eugene3.00021816	AT5G38700.1	Unknown function	POPTRDRAFT_552501	-3.24877	0.00147851	35.2	not assigned.unknown
PtpAffx.202621.1.S1_s_at	eugene3.00002397	AT3G25400.1	Unknown function	POPTRDRAFT_553082	2.60048	0.00328106	35.2	not assigned.unknown
PtpAffx.202741.1.S1_at	gw1.II.2763.1	AT1G04020.1	BRCA1 C-terminal domain-containing domain (BARD1) / zinc finger C3HC4-type RING finger family protein / transcription coactivator	POPTRDRAFT_411428	3.36805	0.00246039	35.2	not assigned.unknown	4.87
PtpAffx.202765.1.S1_at	grail3.0067000101	ATMG00520.1	Maturase	POPTRDRAFT_645616	-2.77899	0.00180744	35.2	not assigned.unknown
PtpAffx.202819.1.S1_at	fgenesh4_pg.C_LG_III000105	AT4G22970.1	Separase gene	POPTRDRAFT_756563	2.6457	0.00320453	35.2	not assigned.unknown	2.77
PtpAffx.2029.1.S1_s_at	--	AT3G26300.1	Cytochrome P450 (CYP71D43) [Populus trichocarpa]	CYP71D43	-7.36092	5.37346e-05	35.2	not assigned.unknown
PtpAffx.202943.1.S1_at	gw1.III.994.1	AT1G79910.1	Unknown function	POPTRDRAFT_413891	-2.51952	0.00138896	35.2	not assigned.unknown
PtpAffx.202943.1.S1_s_at	eugene3.08270001, gw1.III.994.1	AT1G79910.1	Unknown function	POPTRDRAFT_413891 /// POPTRDRAFT_596405	-3.1134	0.00295377	35.2	not assigned.unknown
PtpAffx.203426.1.S1_at	eugene3.00031416	AT5G51920.1	Pyridoxal phosphate binding / catalytic	POPTRDRAFT_554783	-2.56778	0.00444043	35.2	not assigned.unknown
PtpAffx.203539.1.S1_at	gw1.III.1907.1	AT1G29050.1	Unknown function	POPTRDRAFT_414804	-2.50964	0.00141664	35.2	not assigned.unknown
PtpAffx.203915.1.S1_at	fgenesh4_pg.C_LG_IV000558	AT1G13340.1	Unknown function	POPTRDRAFT_758930	3.13694	0.00127009	35.2	not assigned.unknown	-8.93
PtpAffx.204091.1.S1_at	fgenesh4_pg.C_LG_IV001012	AT1G59710.1	Unknown function	POPTRDRAFT_759384	-3.98043	0.00147363	35.2	not assigned.unknown
PtpAffx.204308.1.S1_at	grail3.0045020101	AT2G16900.3	Unknown function	POPTRDRAFT_648804	-3.08316	0.00201749	35.2	not assigned.unknown	-3.51
PtpAffx.204521.1.S1_s_at	estExt_fgenesh4_pg.C_LG_IX0308	AT4G35110.4	Unknown function	POPTRDRAFT_821085	2.72955	0.00304496	35.2	not assigned.unknown	-3.54
PtpAffx.204744.1.S1_at	grail3.0001069801	AT2G14660.1	Unknown function	POPTRDRAFT_649704	3.46584	0.000950939	35.2	not assigned.unknown
PtpAffx.205926.1.S1_at	gw1.VI.1555.1	AT5G14420.1	RING-domain ligase (RGLG2) / ubiquitin-protein ligase / copine-related	POPTRDRAFT_865998	-3.99098	0.0019491	35.2	not assigned.unknown
PtpAffx.205931.1.S1_at	eugene3.00060048	AT5G47740.1	Protein kinase family protein / U-box domain-containing protein	POPTRDRAFT_560089	-2.92339	0.00458535	35.2	not assigned.unknown	-2.41
PtpAffx.205992.1.S1_x_at	gw1.VI.2354.1	AT5G41761.1	Unknown function	POPTRDRAFT_865885	-12.0144	1.13982e-05	35.2	not assigned.unknown
PtpAffx.206208.1.S1_at	eugene3.00060662	AT2G07170.1	Binding protein	POPTRDRAFT_560703	3.02882	0.00386726	35.2	not assigned.unknown	3.26
PtpAffx.206293.1.S1_at	gw1.VI.1204.1	AT2G37960.1	Unknown function	POPTRDRAFT_416831	3.03575	0.00599222	35.2	not assigned.unknown
PtpAffx.206293.1.S1_s_at	eugene3.09390001, gw1.VI.1204.1	AT2G37960.1	Unknown function	POPTRDRAFT_416831 /// POPTRDRAFT_597427	2.8741	0.00339016	35.2	not assigned.unknown
PtpAffx.206688.1.S1_at	gw1.VI.730.1	AT2G26040.1	Bet v allergen family protein	POPTRDRAFT_416357	-2.54049	0.00288701	35.2	not assigned.unknown
PtpAffx.207553.1.S1_at	eugene3.00080178	AT3G54260.1	Unknown function	POPTRDRAFT_563583	9.40122	0.000130266	35.2	not assigned.unknown	7.26
PtpAffx.208658.1.S1_at	fgenesh4_pg.C_LG_X000560	AT3G26350.1	Unknown function	POPTRDRAFT_769070	2.76566	0.00249459	35.2	not assigned.unknown
PtpAffx.208892.1.S1_at	fgenesh4_pg.C_LG_X001039	AT1G71040.1	Copper ion binding / oxidoreductase, acting on diphenols and related substances as donors, oxygen as acceptor	POPTRDRAFT_769549	-5.78982	0.000695292	35.2	not assigned.unknown
PtpAffx.208925.1.S1_at	eugene3.00101133	AT5G38200.1	Hydrolase	POPTRDRAFT_566575	-4.11217	0.000683894	35.2	not assigned.unknown
PtpAffx.209380.1.S1_at	fgenesh4_pg.C_LG_X001972	AT2G38890.1	Unknown function	POPTRDRAFT_770482	2.98011	0.00975852	35.2	not assigned.unknown
PtpAffx.212115.1.S1_x_at	grail3.0141004901	AT1G10940.1	Serine/threonine-protein kinase SRK2A	POPTRDRAFT_665249	-3.02272	0.00207936	35.2	not assigned.unknown
PtpAffx.212811.1.S1_at	eugene3.00150634	AT4G12690.1	Unknown function	POPTRDRAFT_575239	-2.58051	0.00555257	35.2	not assigned.unknown
PtpAffx.212948.1.S1_at	fgenesh4_pg.C_LG_XV000856	AT5G61660.1	Glycine-rich protein	POPTRDRAFT_776428	3.13503	0.00144269	35.2	not assigned.unknown
PtpAffx.213174.1.S1_x_at	estExt_fgenesh4_pg.C_LG_XVI0114	AT1G05320.3	Unknown function	POPTRDRAFT_824988	-2.6078	0.00390145	35.2	not assigned.unknown
PtpAffx.213208.1.S1_at	eugene3.00160220	AT1G15780.1	Protein binding / transcription cofactor	POPTRDRAFT_576085	6.16405	0.000182372	35.2	not assigned.unknown
PtpAffx.213814.1.S1_at	fgenesh4_pg.C_LG_XVII000111	AT5G64300.1	Riboflavin biosynthesis protein / GTP cyclohydrolase	POPTRDRAFT_778232	2.92185	0.000802762	35.2	not assigned.unknown
PtpAffx.213860.1.S1_at	gw1.XVII.614.1	AT5G40460.1	Unknown function	POPTRDRAFT_908579	4.90102	0.00194258	35.2	not assigned.unknown	3.04
PtpAffx.214212.1.S1_at	gw1.XVIII.1707.1	AT5G38690.1	Unknown function	POPTRDRAFT_1106110	3.59844	0.0011382	35.2	not assigned.unknown	2.07
PtpAffx.215318.1.S1_s_at	fgenesh4_pg.C_LG_XV000856, fgenesh4_pg.C_scaffold_12206000001	AT5G61660.1	Glycine-rich protein	POPTRDRAFT_776428 /// POPTRDRAFT_794468	4.0094	0.00063993	35.2	not assigned.unknown
PtpAffx.215595.1.S1_at	eugene3.01250085	AT5G05190.1	Unknown function	POPTRDRAFT_581087	-2.55039	0.00109749	35.2	not assigned.unknown	-2.92
PtpAffx.216371.1.S1_at	fgenesh4_pg.C_scaffold_142000028	AT1G10880.1	Unknown function	POPTRDRAFT_785220	-5.08124	0.00115122	35.2	not assigned.unknown
PtpAffx.216989.1.S1_at	fgenesh4_pg.C_scaffold_157000035	AT4G28840.1	Unknown function	POPTRDRAFT_785925	-2.86378	0.000744142	35.2	not assigned.unknown
PtpAffx.217506.1.S1_s_at	eugene3.01690009	ATMG01320.1	Mitochondrial NAD(P)H dehydrogenase 2 (NAD2.2)	POPTRDRAFT_584982	-2.65869	0.0024148	35.2	not assigned.unknown
PtpAffx.218808.1.S1_s_at	fgenesh4_pg.C_scaffold_2167000001, gw1.I.3704.1	AT5G09840.1	Unknown function	POPTRDRAFT_791332 /// POPTRDRAFT_840796	-3.25832	0.000638301	35.2	not assigned.unknown	3.07
PtpAffx.220194.1.S1_s_at	eugene3.08270001, eugene3.03020002	AT1G79910.1	Unknown function	POPTRDRAFT_590233 /// POPTRDRAFT_596405	-2.87987	0.00226011	35.2	not assigned.unknown
PtpAffx.220195.1.S1_s_at	eugene3.03020003, gw1.III.994.1	AT1G79910.1	Unknown function	POPTRDRAFT_413891	-2.8754	0.00114471	35.2	not assigned.unknown
PtpAffx.220960.1.S1_s_at	eugene3.00101133, gw1.3940.1.1	AT5G38200.1	Hydrolase	POPTRDRAFT_566575 /// POPTRDRAFT_945146	-3.64098	0.000763682	35.2	not assigned.unknown
PtpAffx.221011.1.S1_s_at	fgenesh4_pg.C_LG_X001039, fgenesh4_pg.C_scaffold_4068000001	AT1G71040.1	Copper ion binding / oxidoreductase, acting on diphenols and related substances as donors, oxygen as acceptor	POPTRDRAFT_769549 /// POPTRDRAFT_792525	-4.33295	0.00140361	35.2	not assigned.unknown
PtpAffx.22177.3.A1_a_at	--	AT4G02340.1	Epoxide hydrolase	---	-3.55334	0.00148503	35.2	not assigned.unknown
PtpAffx.222041.1.S1_at	eugene3.05940001	AT2G44930.1	Unknown function	POPTRDRAFT_594061	2.9511	0.00367512	35.2	not assigned.unknown
PtpAffx.224663.1.S1_at	gw1.X.1696.1	AT3G55990.1	Negative regulator of cold acclimation Eskimo1 (ESK1)	POPTRDRAFT_885316	-2.54058	0.00242457	35.2	not assigned.unknown
PtpAffx.225682.1.S1_at	fgenesh4_pg.C_scaffold_57000144	AT5G66420.1	Unknown function	POPTRDRAFT_796765	-3.38314	0.00966245	35.2	not assigned.unknown
PtpAffx.2363.3.A1_at	--	AT4G31750.1	Protein phosphatase 2C (PP2C)	---	4.02277	0.0017765	35.2	not assigned.unknown
PtpAffx.24245.1.A1_at	--	AT4G15560.1	1-deoxyxylulose 5-phosphate synthase	---	-3.41472	0.00109586	35.2	not assigned.unknown
PtpAffx.24400.1.A1_a_at	--	AT5G58560.1	Phosphatidate cytidylyltransferase family protein	---	-2.63192	0.00442903	35.2	not assigned.unknown
PtpAffx.24529.1.A1_at	estExt_fgenesh4_pm.C_LG_XIX0249	AT3G58120.1	Basic leucine-sipper (bZIP) transcription factor family protein (BZIP61)	---	-5.44432	0.00110237	35.2	not assigned.unknown
PtpAffx.249.377.A1_at	fgenesh4_pm.C_LG_V000517	AT3G51895.1	Sulfate transmembrane transporter (AST12)	---	-2.61505	0.000392425	35.2	not assigned.unknown
PtpAffx.249.8.A2_s_at	estExt_fgenesh4_pg.C_LG_X1353	AT3G17210.1	Stable protein 1-related	POPTRDRAFT_822230	2.57016	0.00459186	35.2	not assigned.unknown	2.25505
PtpAffx.25650.1.S1_a_at	gw1.IX.1065.1	AT2G16990.2	Unknown function	POPTRDRAFT_1086398	2.79296	0.00170974	35.2	not assigned.unknown
PtpAffx.2638.1.S1_at	estExt_fgenesh4_pg.C_LG_IX1185	AT5G59050.1	Unknown function	POPTRDRAFT_821523	5.35335	0.000307752	35.2	not assigned.unknown
PtpAffx.2848.1.S1_at	estExt_fgenesh4_pm.C_LG_VI0336	AT4G00430.1	Plasma membrane intrinsic protein 1(PIP1;4) / water channel	---	-3.36792	0.000716461	35.2	not assigned.unknown	2.71
PtpAffx.31331.2.A1_a_at	gw1.III.113.1	AT3G57040.1	Type-A response regulator (PtRR4) [Populus trichocarpa]	PtRR4	3.10518	0.00105189	35.2	not assigned.unknown
PtpAffx.31610.1.S1_a_at	grail3.0091002701	AT1G61240.3	Unknown function	POPTRDRAFT_568274 /// POPTRDRAFT_660412	-2.58982	0.00169997	35.2	not assigned.unknown
PtpAffx.32356.3.S1_at	grail3.0024032801	AT3G57270.1	Beta-1,3-glucanase 1 (BG1) / glycosyl hydrolase family 17 protein	---	-2.79032	0.000768567	35.2	not assigned.unknown
PtpAffx.33509.1.S1_at	estExt_Genewise1_v1.C_LG_III0619, gw1.I.8139.1	AT5G44680.1	Methyladenine glycosylase family protein	---	-2.79773	0.00542719	35.2	not assigned.unknown
PtpAffx.3418.1.S1_at	--	AT2G27920.1	Serine carboxypeptidase (SCPL51)	---	-3.02416	0.00251087	35.2	not assigned.unknown
PtpAffx.37081.1.A1_at	gw1.XI.2025.1	AT1G61140.3	SNF2 domain-containing protein / helicase domain-containing protein / RING finger domain-containing protein	---	-3.00554	0.00121147	35.2	not assigned.unknown
PtpAffx.3768.1.A1_at	gw1.V.4698.1	AT1G28230.1	Purine permease 1 (PUP1) / purine transmembrane transporter	POPTRDRAFT_860309	-4.90122	0.000516177	35.2	not assigned.unknown
PtpAffx.39029.2.S1_a_at	fgenesh4_pg.C_scaffold_118000072	AT4G17100.1	Serine protease-like	POPTRDRAFT_783763	-2.91318	0.00134336	35.2	not assigned.unknown
PtpAffx.4085.6.A1_at	estExt_fgenesh4_pg.C_LG_V0157	AT5G65020.1	Annexin 2	---	-2.62168	0.00103235	35.2	not assigned.unknown
PtpAffx.43698.1.A1_at	eugene3.01230092	AT1G74640.1	Unknown function	POPTRDRAFT_580802	2.98935	0.000470584	35.2	not assigned.unknown
PtpAffx.44113.1.S1_at	eugene3.01350026, gw1.XIX.284.1	AT2G30390.1	Ferrochelatase-2, chloroplast precursor	---	-3.1252	0.00159738	35.2	not assigned.unknown	2.33
PtpAffx.4504.1.S1_a_at	grail3.0006034801	AT1G68585.1	Metal ion binding protein	POPTRDRAFT_658912	-3.30012	0.00213961	35.2	not assigned.unknown
PtpAffx.4645.1.S1_at	gw1.168.38.1, gw1.I.5153.1	AT3G14770.1	Nodulin MtN3 family protein	---	-2.61621	0.000825558	35.2	not assigned.unknown
PtpAffx.47270.1.A1_at	--	AT5G17760.2	AAA-type ATPase family protein	---	2.67019	0.00289678	35.2	not assigned.unknown
PtpAffx.4736.2.A1_a_at	estExt_fgenesh4_pg.C_LG_IX1163	AT4G37300.1	Maternal effect embryo arrest 59 (MEE59)	POPTRDRAFT_821509	-2.86171	0.00154365	35.2	not assigned.unknown
PtpAffx.49041.3.A1_at	gw1.408.10.1	AT5G45540.1	Unknown function	POPTRDRAFT_1119341	-3.80346	0.000856496	35.2	not assigned.unknown
PtpAffx.50213.1.S1_at	eugene3.00010481	AT1G24260.1	MADS box transcription factor Agamous-like 9 (AGL9/SEP3)	---	-2.53613	0.000687151	35.2	not assigned.unknown
PtpAffx.50256.1.A1_at	gw1.XVIII.2330.1	AT3G24460.1	TMS membrane family protein / tumour differentially expressed (TDE) family protein	POPTRDRAFT_1106490	2.71315	0.00342436	35.2	not assigned.unknown
PtpAffx.51715.1.S1_at	gw1.XI.1713.1	AT1G12020.1	Unknown function	POPTRDRAFT_1093196	-2.60069	0.00114145	35.2	not assigned.unknown
PtpAffx.5251.1.A1_at	gw1.VI.2075.1	AT2G25680.1	Molybdate ion transmembrane transporter (MOT1) / sulfate transmembrane transporter	POPTRDRAFT_1081544	-3.79639	7.81594e-05	35.2	not assigned.unknown
PtpAffx.54940.1.A1_at	gw1.V.158.1	AT1G21460.1	Nodulin MtN3 family protein	POPTRDRAFT_1078656	-3.13051	0.00390634	35.2	not assigned.unknown
PtpAffx.5668.2.S1_a_at	estExt_fgenesh4_pg.C_LG_XIV0646, eugene3.00140696	AT3G62650.1	Mitochondrial carrier protein	POPTRDRAFT_824154	-3.53936	0.00146386	35.2	not assigned.unknown	2.05
PtpAffx.57117.1.A1_at	--	AT1G77380.1	Amino acid transmembrane transporter	---	-2.73561	0.00202726	35.2	not assigned.unknown	3.08
PtpAffx.60708.1.S1_at	gw1.XVI.3414.1	AT3G54040.1	Photoassimilate-responsive protein-related	POPTRDRAFT_904987	-3.22626	0.00100793	35.2	not assigned.unknown
PtpAffx.61879.1.S1_at	eugene3.01270037	AT1G70250.1	Protease inhibitor / seed storage / lipid transfer protein (LTP) family protein	POPTRDRAFT_581216	-2.60085	0.000991647	35.2	not assigned.unknown	-2.77
PtpAffx.61990.1.S1_at	gw1.VII.337.1	AT2G31840.1	Unknown function	POPTRDRAFT_1081745	3.10138	0.00349763	35.2	not assigned.unknown
PtpAffx.65420.1.S1_at	gw1.IV.3510.1	AT1G23150.1	Unknown function	POPTRDRAFT_858697	-2.97222	0.00582613	35.2	not assigned.unknown
PtpAffx.67578.1.A1_at	grail3.16226000201	AT2G44200.1	Unknown function	POPTRDRAFT_673366	-2.64859	0.00195724	35.2	not assigned.unknown
PtpAffx.68146.1.S1_at	fgenesh4_pg.C_LG_II001459	AT2G45850.2	DNA-binding family protein	---	2.77694	0.00258577	35.2	not assigned.unknown
PtpAffx.69346.1.A1_at	gw1.II.3341.1, gw1.V.5337.1	AT1G44350.1	IAA-amino acid conjugate hydrolase / metallopeptidase	---	2.66493	0.00253855	35.2	not assigned.unknown
PtpAffx.6959.1.S1_at	--	AT4G33040.1	Glutaredoxin family protein	---	3.64096	0.000709947	35.2	not assigned.unknown
PtpAffx.7100.1.S1_at	estExt_fgenesh4_pg.C_LG_I0771	AT3G49290.2	Abl interactor-like protein 3 (ABIL3)	POPTRDRAFT_815022	5.12365	0.000947682	35.2	not assigned.unknown
PtpAffx.717.1.A1_at	--	AT4G27300.1	S-locus protein kinase	---	-2.66745	0.00194747	35.2	not assigned.unknown
PtpAffx.73666.1.S1_at	gw1.XII.1394.1, gw1.XV.3011.1	AT5G51670.1	Unknown function	POPTRDRAFT_1102228	2.69258	0.000607363	35.2	not assigned.unknown
PtpAffx.740.1.S1_a_at	estExt_fgenesh4_pg.C_LG_V0981	AT3G22942.1	Heterotrimeric G protein gamma subunit (AGG2)	POPTRDRAFT_818536	-4.57252	0.000268673	35.2	not assigned.unknown
PtpAffx.74236.1.A1_at	fgenesh4_pm.C_LG_III000525	AT2G34960.1	Cationic amino acid transmembrane transporter	---	3.09768	0.00415059	35.2	not assigned.unknown
PtpAffx.7603.2.S1_at	grail3.0158001601	AT1G72510.1	Unknown function	POPTRDRAFT_673203	-2.99788	0.00447625	35.2	not assigned.unknown
PtpAffx.7639.1.A1_at	--	AT5G25610.1	Responsive to dehydration protein (RD22)	POPTRDRAFT_1119925	-3.98278	0.000560142	35.2	not assigned.unknown
PtpAffx.76779.1.S1_at	gw1.VI.2075.1, gw1.VI.2878.1	AT2G25680.1	Molybdate ion transmembrane transporter (MOT1) / sulfate transmembrane transporter	---	-3.93039	0.000537346	35.2	not assigned.unknown
PtpAffx.80539.1.A1_at	fgenesh4_pm.C_LG_II000488	AT5G49700.1	DNA-binding protein-related	---	2.85045	0.00523342	35.2	not assigned.unknown
PtpAffx.80954.1.S1_at	fgenesh4_pg.C_LG_III001380	AT5G13210.1	Unknown function	POPTRDRAFT_757838	2.6398	0.000617133	35.2	not assigned.unknown
PtpAffx.81542.1.S1_at	eugene3.00061240	AT5G35110.1	Unknown function	---	-2.98387	0.00194584	35.2	not assigned.unknown
PtpAffx.8231.1.A1_s_at	eugene3.00180174	AT2G26110.1	Unknown function	POPTRDRAFT_577950	-5.66822	0.000283328	35.2	not assigned.unknown
PtpAffx.82851.1.S1_at	fgenesh4_pg.C_LG_IV000423	AT2G34070.1	Unknown function	---	-3.95909	0.000514549	35.2	not assigned.unknown
PtpAffx.87267.1.S1_at	eugene3.00120523	AT1G49030.1	Unknown function	POPTRDRAFT_569870	-6.23145	0.000486868	35.2	not assigned.unknown
PtpAffx.88550.1.A1_at	gw1.I.5249.1	AT1G72250.1	Kinesin motor protein-related	---	2.73448	0.00492078	35.2	not assigned.unknown	2.61
PtpAffx.9094.1.S1_at	--	AT2G04780.2	Fasciclin-like arabinogalactan-protein 7 (FLA7)	---	-2.90137	0.000962337	35.2	not assigned.unknown
PtpAffx.9749.1.A1_at	fgenesh4_pg.C_LG_VI001140	AT5G06740.1	Lectin protein kinase family protein	---	-2.76824	0.0012245	35.2	not assigned.unknown
PtpAffx.986.1.A1_at	fgenesh4_pg.C_LG_X001619, fgenesh4_pg.C_LG_XIV001425	AT3G02630.1	Acyl-[acyl-carrier protein] desaturase activity / stearoyl-ACP desaturase	---	-3.50569	0.00479215	35.2	not assigned.unknown
PtpAffx.987.1.S1_at	eugene3.00161264, grail3.0076002201	AT5G01750.2	Unknown function	POPTRDRAFT_577129	-6.51088	2.60531e-05	35.2	not assigned.unknown	-5.17
PtpAffx.987.3.S1_at	eugene3.00161261	AT5G01750.2	Unknown function	POPTRDRAFT_577126 /// POPTRDRAFT_668152	-5.65165	0.000151434	35.2	not assigned.unknown	-5.17
Ptp.1235.2.A1_a_at	--	No significant match	Unknown function	---	2.61202	0.00239526	35.2	not assigned.unknown
Ptp.1290.1.A1_at	--	No significant match	Unknown function	---	-2.76109	0.00143292	35.2	not assigned.unknown
Ptp.1461.1.S1_at	--	No significant match	Unknown function	---	-2.8031	0.000503151	35.2	not assigned.unknown
Ptp.1646.1.S1_a_at	eugene3.00180685	No significant match	Unknown function	POPTRDRAFT_578461	7.4293	0.000221452	35.2	not assigned.unknown
Ptp.2427.1.A1_at	fgenesh4_pg.C_LG_VIII001761	No significant match	Unknown function	---	-3.22466	0.000960709	35.2	not assigned.unknown
Ptp.2510.2.S1_s_at	--	No significant match	Unknown function	---	-2.89887	0.00489961	35.2	not assigned.unknown
Ptp.2572.1.S1_at	--	No significant match	Unknown function	POPTRDRAFT_596251	-5.27008	0.000187257	35.2	not assigned.unknown
Ptp.3601.1.S1_at	--	No significant match	Unknown function	---	-2.74345	0.00445183	35.2	not assigned.unknown
Ptp.3688.1.S1_at	--	No significant match	Unknown function	---	-2.69589	0.00405452	35.2	not assigned.unknown
Ptp.433.1.A1_at	--	No significant match	unknown function	---	5.36763	0.00132871	35.2	not assigned.unknown
Ptp.4474.3.S1_at	grail3.0122000201	No significant match	Unknown function	POPTRDRAFT_670686	-3.01441	0.00570238	35.2	not assigned.unknown
Ptp.4902.1.S1_at	--	No significant match	Unknown function	POPTRDRAFT_561735	2.66157	0.00504453	35.2	not assigned.unknown
Ptp.4915.1.S1_s_at	--	No significant match	Unknown function	---	-4.47727	0.00194096	35.2	not assigned.unknown
Ptp.6361.1.S1_at	--	No significant match	unknown function	---	9.07273	0.000112354	35.2	not assigned.unknown
Ptp.6774.1.A1_s_at	--	No significant match	unknown function	---	-2.54684	0.000731116	35.2	not assigned.unknown
Ptp.6995.1.S1_at	grail3.0024002001	No significant match	Unknown function	POPTRDRAFT_652326	-13.7184	3.25664e-06	35.2	not assigned.unknown
Ptp.7026.1.S1_s_at	eugene3.00150956, grail3.0005042001, grail3.0005042401, eugene3.38930002	No significant match	Unknown function	POPTRDRAFT_575561 /// POPTRDRAFT_591429 /// POPTRDRAFT_666826 /// POPTRDRAFT_666830	-5.26694	0.000350089	35.2	not assigned.unknown
Ptp.7213.1.S1_s_at	fgenesh4_pg.C_LG_XVIII000365	No significant match	Unknown function	POPTRDRAFT_778997	-4.53814	0.000442903	35.2	not assigned.unknown
Ptp.7458.1.S1_at	--	No significant match	Unknown function	---	-3.14381	0.000858124	35.2	not assigned.unknown	-4.13
Ptp.7698.1.S1_at	fgenesh4_pg.C_LG_IX001029	No significant match	Unknown function	POPTRDRAFT_767978	-4.10727	0.000786479	35.2	not assigned.unknown
Ptp.7829.1.S1_at	--	No significant match	Unknown function		-2.89126	0.00185791	35.2	not assigned.unknown
Ptp.7905.1.S1_at	--	No significant match	Unknown function		2.62055	0.0013629	35.2	not assigned.unknown
Ptp.8045.1.S1_at	--	No significant match	Unknown function	---	-2.50269	0.0025646	35.2	not assigned.unknown
Ptp.8049.1.S1_s_at	eugene3.00040049	No significant match	Unknown function	POPTRDRAFT_555336	-4.8627	0.000271929	35.2	not assigned.unknown
PtpAffx.100957.1.S1_s_at	grail3.0046015901, estExt_fgenesh4_pg.C_39960001	No significant match	Unknown function	POPTRDRAFT_829141	-3.50903	0.00146223	35.2	not assigned.unknown
PtpAffx.102081.1.A1_at	--	No significant match	Unknown function	---	-3.36109	0.00622181	35.2	not assigned.unknown
PtpAffx.10405.2.A1_at	--	No significant match	Unknown function	---	-3.96223	0.00180092	35.2	not assigned.unknown
PtpAffx.10405.2.A1_x_at	--	No significant match	Unknown function	---	-4.97141	0.0018286	35.2	not assigned.unknown
PtpAffx.10405.6.A1_at	--	No significant match	Unknown function	---	-6.66695	0.000473841	35.2	not assigned.unknown
PtpAffx.1082.2.S1_s_at	fgenesh4_pg.C_scaffold_107000049	No significant match	Unknown function	POPTRDRAFT_783553	3.32945	0.00271604	35.2	not assigned.unknown
PtpAffx.108366.1.A1_at	grail3.4426000201	No significant match	Unknown function	POPTRDRAFT_678640	3.52031	0.00986762	35.2	not assigned.unknown
PtpAffx.110314.1.S1_at	--	No significant match	Unknown function	---	-2.53167	0.0100793	35.2	not assigned.unknown
PtpAffx.114443.1.A1_at	--	No significant match	Unknown function	---	2.98175	0.000475469	35.2	not assigned.unknown
PtpAffx.114530.1.A1_at	gw1.XII.865.1	No significant match	Unknown function	POPTRDRAFT_892025	-5.20866	0.000558514	35.2	not assigned.unknown
PtpAffx.114943.1.A1_at	--	No significant match	Unknown function	---	-8.85315	3.5823e-05	35.2	not assigned.unknown
PtpAffx.11661.1.A1_at	grail3.0004003301	No significant match	Unknown function	POPTRDRAFT_667305	-2.65075	0.00161367	35.2	not assigned.unknown
PtpAffx.121265.1.A1_s_at	--	No significant match	Unknown function	---	-3.2138	0.00306287	35.2	not assigned.unknown
PtpAffx.124870.1.S1_at	--	No significant match	Unknown function	---	-3.07019	0.00243108	35.2	not assigned.unknown
PtpAffx.126940.1.A1_at	--	No significant match	Unknown function	---	-2.75888	0.00213798	35.2	not assigned.unknown
PtpAffx.12775.1.S1_at	--	No significant match	Unknown function	---	3.29651	0.00352531	35.2	not assigned.unknown
PtpAffx.13102.1.S1_s_at	eugene3.00061086	No significant match	Unknown function	POPTRDRAFT_561127	-3.25013	0.00233338	35.2	not assigned.unknown
PtpAffx.132698.1.S1_at	--	No significant match	Unknown function	---	-8.6441	7.6531e-05	35.2	not assigned.unknown
PtpAffx.133920.1.A1_at	--	No significant match	Unknown function	---	-2.82605	0.0134336	35.2	not assigned.unknown
PtpAffx.133929.1.A1_at	--	No significant match	Unknown function	---	-2.55397	0.00358719	35.2	not assigned.unknown
PtpAffx.141101.1.A1_at	--	No significant match	Unknown function	---	-2.51876	0.00461954	35.2	not assigned.unknown
PtpAffx.145936.1.S1_at	fgenesh4_pg.C_LG_III001280	No significant match	Unknown function	POPTRDRAFT_757738	-2.82284	0.000920001	35.2	not assigned.unknown
PtpAffx.146999.1.A1_at	--	No significant match	Unknown function	---	-3.30713	0.000128637	35.2	not assigned.unknown
PtpAffx.14721.1.S1_at	estExt_fgenesh4_pg.C_LG_VI1840	No significant match	Unknown function	POPTRDRAFT_819616	-4.23755	0.00108283	35.2	not assigned.unknown
PtpAffx.151306.1.S1_at	--	No significant match	Unknown function	---	-2.80978	0.0455034	35.2	not assigned.unknown
PtpAffx.152294.1.S1_at	--	No significant match	Unknown function	---	-4.63469	0.000846726	35.2	not assigned.unknown
PtpAffx.153114.1.A1_at	--	No significant match	Unknown function	---	-3.21747	0.00470096	35.2	not assigned.unknown
PtpAffx.153292.1.A1_at	fgenesh4_pg.C_LG_V001363	No significant match	Unknown function	---	-3.8253	0.000301239	35.2	not assigned.unknown
PtpAffx.153422.1.A1_at	--	No significant match	Unknown function	POPTRDRAFT_592141	-3.62036	0.000934656	35.2	not assigned.unknown
PtpAffx.158987.1.A1_at	--	No significant match	Unknown function	---	-3.21342	0.00136779	35.2	not assigned.unknown
PtpAffx.15910.1.S1_a_at	estExt_fgenesh4_kg.C_LG_I0055	No significant match	Unknown function	POPTRDRAFT_813587	-3.42299	0.00270301	35.2	not assigned.unknown
PtpAffx.159916.1.A1_at	eugene3.00012442	No significant match	Unknown function	POPTRDRAFT_550001	-5.51649	0.000532461	35.2	not assigned.unknown
PtpAffx.16047.1.S1_at	--	No significant match	Unknown function	---	-2.66492	0.000965594	35.2	not assigned.unknown
PtpAffx.161640.1.S1_at	fgenesh4_pm.C_LG_VI000821, gw1.XVIII.1779.1	No significant match	Unknown function	---	-3.01849	0.000760425	35.2	not assigned.unknown
PtpAffx.1704.2.S1_s_at	grail3.0124006001	No significant match	Unknown function	POPTRDRAFT_671016	-3.21578	0.000509664	35.2	not assigned.unknown
PtpAffx.17234.1.S1_at	--	No significant match	unknown function	---	-24.3981	9.76992e-05	35.2	not assigned.unknown
PtpAffx.17671.1.S1_at	--	No significant match	Unknown function	---	-4.59808	0.000584567	35.2	not assigned.unknown
PtpAffx.18084.1.A1_at	gw1.170.192.1, gw1.2016.1.1, fgenesh4_pm.C_scaffold_170000012	No significant match	Unknown function	POPTRDRAFT_811762 /// POPTRDRAFT_932251 /// POPTRDRAFT_943260	3.88612	0.00185954	35.2	not assigned.unknown
PtpAffx.18100.4.A1_a_at	--	No significant match	Unknown function	---	-4.04027	0.0006497	35.2	not assigned.unknown
PtpAffx.18183.1.A1_at	--	No significant match	Unknown function	---	2.6468	0.00330223	35.2	not assigned.unknown
PtpAffx.18260.1.A1_at	--	No significant match	Unknown function	---	-3.71726	0.000420107	35.2	not assigned.unknown
PtpAffx.18926.3.S1_at	--	No significant match	Unknown function	---	2.96895	0.000460814	35.2	not assigned.unknown
PtpAffx.200239.1.S1_at	eugene3.00010493	No significant match	Unknown function	POPTRDRAFT_548052	-2.61991	0.00486705	35.2	not assigned.unknown
PtpAffx.200538.1.S1_at	fgenesh4_pg.C_LG_I001170	No significant match	Unknown function	POPTRDRAFT_751567	-5.3383	0.000395682	35.2	not assigned.unknown
PtpAffx.201402.1.S1_at	fgenesh4_pg.C_LG_I003153	No significant match	Unknown function	POPTRDRAFT_753550	3.3794	0.000954195	35.2	not assigned.unknown
PtpAffx.201939.1.S1_s_at	fgenesh4_pg.C_LG_II000931	No significant match	Unknown function	POPTRDRAFT_754751	-2.92233	0.00140687	35.2	not assigned.unknown
PtpAffx.201944.1.S1_at	fgenesh4_pg.C_LG_II000942	No significant match	Unknown function	POPTRDRAFT_754762	-2.72383	0.00308241	35.2	not assigned.unknown
PtpAffx.20208.2.A1_at	grail3.0018051701, estExt_fgenesh4_pg.C_2630011	No significant match	Unknown function	POPTRDRAFT_646865 /// POPTRDRAFT_828798	2.91131	0.00215427	35.2	not assigned.unknown
PtpAffx.202328.1.S1_at	eugene3.00021727	No significant match	Unknown function	POPTRDRAFT_552412	10.5392	8.63009e-05	35.2	not assigned.unknown
PtpAffx.202514.1.S1_at	eugene3.00002131	No significant match	Unknown function	---	-3.21921	0.00412942	35.2	not assigned.unknown
PtpAffx.205193.1.S1_at	gw1.V.2919.1	No significant match	unknown function	POPTRDRAFT_207518	-3.16138	0.00201586	35.2	not assigned.unknown
PtpAffx.205601.1.S1_at	fgenesh4_pg.C_LG_V001079	No significant match	Unknown function	POPTRDRAFT_761027	-7.79818	0.00170648	35.2	not assigned.unknown
PtpAffx.206747.1.S1_at	fgenesh4_pg.C_LG_VI001712	No significant match	Unknown function	POPTRDRAFT_763402	-2.61322	0.00286747	35.2	not assigned.unknown
PtpAffx.206815.1.S1_at	eugene3.00061905	No significant match	Unknown function	POPTRDRAFT_561946	-2.94668	0.000648071	35.2	not assigned.unknown
PtpAffx.206875.1.S1_at	fgenesh4_pg.C_LG_VII000016	No significant match	Unknown function	POPTRDRAFT_763671	-7.11153	0.00235944	35.2	not assigned.unknown
PtpAffx.206893.1.S1_at	fgenesh4_pg.C_LG_VII000062	No significant match	Unknown function	POPTRDRAFT_763717	-4.61369	0.000263788	35.2	not assigned.unknown
PtpAffx.206911.1.S1_at	eugene3.00070108	No significant match	Unknown function	POPTRDRAFT_562170	7.13554	0.00125706	35.2	not assigned.unknown
PtpAffx.207347.1.S1_s_at	fgenesh4_pg.C_LG_VII001068	No significant match	Unknown function	POPTRDRAFT_764723	-3.31974	0.000411965	35.2	not assigned.unknown
PtpAffx.208398.1.S1_s_at	eugene3.00081999	No significant match	Unknown function	POPTRDRAFT_565404	3.35736	0.00172439	35.2	not assigned.unknown
PtpAffx.208713.1.S1_s_at	eugene3.02730015, fgenesh4_pg.C_LG_X000667	No significant match	Unknown function	POPTRDRAFT_769177	-2.66141	0.012468	35.2	not assigned.unknown
PtpAffx.208983.1.S1_s_at	eugene3.00101248	No significant match	Unknown function	POPTRDRAFT_566690	-2.77137	0.00186931	35.2	not assigned.unknown
PtpAffx.209299.1.S1_at	eugene3.00101880	No significant match	Unknown function	POPTRDRAFT_567322	4.43413	0.000550372	35.2	not assigned.unknown
PtpAffx.209384.1.S1_at	eugene3.00102122	No significant match	Unknown function	POPTRDRAFT_567564	-2.99061	0.000985133	35.2	not assigned.unknown
PtpAffx.209385.1.S1_at	fgenesh4_pg.C_LG_X001988	No significant match	Unknown function	POPTRDRAFT_770498	-3.07601	0.000628531	35.2	not assigned.unknown
PtpAffx.209386.1.S1_at	eugene3.00102123	No significant match	Unknown function	POPTRDRAFT_567565	-3.04232	0.00290329	35.2	not assigned.unknown
PtpAffx.209705.1.S1_at	eugene3.00110281	No significant match	Unknown function	POPTRDRAFT_568267	-4.03424	0.00123264	35.2	not assigned.unknown
PtpAffx.20995.1.S1_at	--	No significant match	Unknown function	---	-2.5417	0.0069285	35.2	not assigned.unknown
PtpAffx.209992.1.S1_at	fgenesh4_pm.C_LG_XI000323	No significant match	Unknown function	POPTRDRAFT_806048	-9.27635	0.00135802	35.2	not assigned.unknown
PtpAffx.21.1.A1_at	--	No significant match	Unknown function	---	3.25625	0.00291632	35.2	not assigned.unknown
PtpAffx.211377.1.S1_at	eugene3.00131285	No significant match	Unknown function	POPTRDRAFT_571921	2.76747	0.00477098	35.2	not assigned.unknown
PtpAffx.211641.1.S1_at	eugene3.00140495	No significant match	unknown function	POPTRDRAFT_572450	-3.46465	0.00214287	35.2	not assigned.unknown
PtpAffx.21178.1.S1_at	estExt_fgenesh4_pg.C_LG_I0515	No significant match	Unknown function	POPTRDRAFT_814902	3.74901	0.00176998	35.2	not assigned.unknown
PtpAffx.211786.1.S1_at	eugene3.00140812	No significant match	Unknown function	POPTRDRAFT_572767	2.90785	0.00141501	35.2	not assigned.unknown
PtpAffx.211962.1.S1_at	grail3.0012038501	No significant match	Unknown function	POPTRDRAFT_664955	-2.76586	0.0020354	35.2	not assigned.unknown
PtpAffx.213697.1.S1_at	fgenesh4_pg.C_LG_XVI001206	No significant match	Unknown function	POPTRDRAFT_777964	-3.5758	0.000364744	35.2	not assigned.unknown
PtpAffx.214562.1.S1_at	fgenesh4_pg.C_LG_XVIII001086	No significant match	Unknown function	POPTRDRAFT_779718	2.68399	0.000613877	35.2	not assigned.unknown
PtpAffx.214830.1.S1_at	grail3.0107004301	No significant match	Unknown function	POPTRDRAFT_670086	-3.45781	0.00358882	35.2	not assigned.unknown
PtpAffx.215373.1.S1_s_at	eugene3.01220061	No significant match	Unknown function	POPTRDRAFT_580628	-3.20179	0.00244248	35.2	not assigned.unknown
PtpAffx.215431.1.S1_s_at	eugene3.01230041	No significant match	Unknown function	POPTRDRAFT_580751	-6.6273	0.00214124	35.2	not assigned.unknown
PtpAffx.220096.1.S1_at	gw1.29.50.1	No significant match	Unknown function	POPTRDRAFT_917547	-6.48174	0.00366046	35.2	not assigned.unknown
PtpAffx.220295.1.S1_s_at	gw1.29.50.1, fgenesh4_pg.C_scaffold_3120000001	No significant match	Unknown function	POPTRDRAFT_791955 /// POPTRDRAFT_917547	-3.47096	0.00183349	35.2	not assigned.unknown
PtpAffx.220856.1.S1_at	gw1.371.3.1	No significant match	Unknown function	POPTRDRAFT_285586	-2.60387	0.00498591	35.2	not assigned.unknown
PtpAffx.220879.1.S1_at	fgenesh4_pg.C_scaffold_375000004	No significant match	Unknown function	POPTRDRAFT_788745	-3.06619	0.000926514	35.2	not assigned.unknown
PtpAffx.220890.1.S1_s_at	eugene3.03760007	No significant match	Unknown function	POPTRDRAFT_591299	-2.65707	0.00143618	35.2	not assigned.unknown
PtpAffx.221238.1.S1_at	grail3.0411000501	No significant match	Unknown function	POPTRDRAFT_678240	-2.70705	0.00153551	35.2	not assigned.unknown
PtpAffx.222.1.S1_at	grail3.0124005901	No significant match	Unknown function	POPTRDRAFT_671015	-4.26401	0.000317522	35.2	not assigned.unknown
PtpAffx.222118.1.S1_at	grail3.0626000101	No significant match	Unknown function	POPTRDRAFT_679409	-3.19068	0.00123427	35.2	not assigned.unknown
PtpAffx.222276.1.S1_s_at	eugene3.00640124, estExt_fgenesh4_pg.C_640120	No significant match	Unknown function	POPTRDRAFT_594536 /// POPTRDRAFT_827148	-3.0357	0.000595965	35.2	not assigned.unknown
PtpAffx.223252.1.S1_at	fgenesh4_pg.C_scaffold_86000038	No significant match	Unknown function	POPTRDRAFT_783178	-3.34185	0.00101282	35.2	not assigned.unknown
PtpAffx.223845.1.S1_at	fgenesh4_pg.C_scaffold_1188000001	No significant match	Unknown function	POPTRDRAFT_790418	-5.13035	0.000706691	35.2	not assigned.unknown
PtpAffx.224886.1.S1_x_at	grail3.0012017301	No significant match	Unknown function	POPTRDRAFT_664707	-4.32767	0.00576751	35.2	not assigned.unknown
PtpAffx.22678.1.S1_at	eugene3.00050961	No significant match	Unknown function	POPTRDRAFT_559346	-3.2551	0.00116262	35.2	not assigned.unknown
PtpAffx.22847.2.A1_a_at	estExt_fgenesh4_pg.C_290045	No significant match	Unknown function	POPTRDRAFT_826533	-2.60332	0.00265742	35.2	not assigned.unknown
PtpAffx.22857.1.A1_s_at	--	No significant match	Unknown function	---	-2.7441	0.000495009	35.2	not assigned.unknown
PtpAffx.22977.1.A1_at	--	No significant match	Unknown function	---	3.04331	0.00158273	35.2	not assigned.unknown
PtpAffx.24082.2.S1_at	--	No significant match	Unknown function	---	-2.89529	0.00169345	35.2	not assigned.unknown
PtpAffx.24114.1.A1_at	--	No significant match	Unknown function	---	-2.58446	0.00559165	35.2	not assigned.unknown
PtpAffx.24443.1.A1_at	eugene3.00170081	No significant match	Unknown function	---	-3.8796	0.00171136	35.2	not assigned.unknown
PtpAffx.24547.1.A1_at	--	No significant match	Unknown function	---	-8.1015	8.30443e-05	35.2	not assigned.unknown
PtpAffx.24552.1.A1_at	--	No significant match	Unknown function	---	-5.37596	0.00041685	35.2	not assigned.unknown
PtpAffx.24552.1.A1_s_at	--	No significant match	Unknown function	---	-2.66786	0.00104701	35.2	not assigned.unknown
PtpAffx.249.103.A1_x_at	--	No significant match	Unknown function	---	-4.79671	0.00130754	35.2	not assigned.unknown
PtpAffx.249.121.A1_a_at	--	No significant match	Unknown function	---	-6.38794	0.00106166	35.2	not assigned.unknown
PtpAffx.249.3.S1_x_at	--	No significant match	Unknown function	---	6.48653	0.000324036	35.2	not assigned.unknown
PtpAffx.249.30.S1_x_at	--	No significant match	Unknown function	---	9.11691	0.000451045	35.2	not assigned.unknown
PtpAffx.249.350.A1_at	--	No significant match	Unknown function	---	-3.08387	0.00167391	35.2	not assigned.unknown
PtpAffx.249.7.S1_x_at	--	No significant match	Kunitz-type protease inhibitor KPI-C1.2 [Populus trichocarpa]	---	-2.56034	0.00113168	35.2	not assigned.unknown
PtpAffx.249.718.A1_at	--	No significant match	Unknown function	---	2.992	0.00443717	35.2	not assigned.unknown
PtpAffx.26979.1.A1_s_at	estExt_fgenesh4_pg.C_LG_XVI0075	No significant match	Unknown function	POPTRDRAFT_824974	-12.286	0.00077508	35.2	not assigned.unknown
PtpAffx.2710.1.S1_at	--	No significant match	Unknown function	---	-2.66896	0.000807647	35.2	not assigned.unknown
PtpAffx.27269.1.A1_at	estExt_fgenesh4_pg.C_1630059	No significant match	Unknown function	POPTRDRAFT_828474	-3.41276	0.00035823	35.2	not assigned.unknown
PtpAffx.29005.1.S1_at	--	No significant match	Unknown function	---	-2.5227	0.00104864	35.2	not assigned.unknown
PtpAffx.29330.1.A1_at	--	No significant match	Unknown function	---	-2.79489	0.00391937	35.2	not assigned.unknown
PtpAffx.30278.1.S1_at	eugene3.00030283, eugene3.00030284	No significant match	Unknown function	POPTRDRAFT_553650 /// POPTRDRAFT_553651	-5.81816	0.00114959	35.2	not assigned.unknown
PtpAffx.30596.1.A1_at	grail3.0002016001	No significant match	Unknown function	---	2.71313	0.00174067	35.2	not assigned.unknown
PtpAffx.3259.1.A1_at	eugene3.00020847, grail3.0002006701	No significant match	Unknown function	POPTRDRAFT_551532	2.5261	0.0011903	35.2	not assigned.unknown
PtpAffx.3289.1.S1_s_at	grail3.0015031101	No significant match	Unknown function	POPTRDRAFT_662200	-3.31886	0.000245876	35.2	not assigned.unknown
PtpAffx.36072.1.A1_at	--	No significant match	Unknown function	---	-11.4083	0.000394053	35.2	not assigned.unknown
PtpAffx.37623.1.A1_at	--	No significant match	Unknown function	---	-2.85519	0.00169182	35.2	not assigned.unknown
PtpAffx.44493.1.A1_at	--	No significant match	Unknown function	---	2.53705	0.00113005	35.2	not assigned.unknown
PtpAffx.45729.1.A1_a_at	--	No significant match	Unknown function	---	2.51155	0.00640581	35.2	not assigned.unknown
PtpAffx.46203.1.S1_s_at	eugene3.01550005, eugene3.02770004, grail3.0318000301	No significant match	Unknown function	POPTRDRAFT_583838 /// POPTRDRAFT_589031 /// POPTRDRAFT_676990	-5.94047	0.000874408	35.2	not assigned.unknown
PtpAffx.4820.1.A1_s_at	grail3.0001065501	No significant match	Unknown function	POPTRDRAFT_649654	-3.11023	0.000698549	35.2	not assigned.unknown
PtpAffx.48354.1.S1_at	fgenesh4_pg.C_LG_XI000760	No significant match	Unknown function	---	-11.3214	0.00100467	35.2	not assigned.unknown
PtpAffx.49382.3.S1_a_at	estExt_fgenesh4_pg.C_LG_I2759	No significant match	Unknown function	POPTRDRAFT_815733	2.5709	0.00117239	35.2	not assigned.unknown
PtpAffx.49997.1.A1_at	fgenesh4_pg.C_LG_XVIII000365, grail3.0903000401	No significant match	Unknown function	POPTRDRAFT_681444 /// POPTRDRAFT_778997	-4.54727	0.00121798	35.2	not assigned.unknown
PtpAffx.50058.1.A1_a_at	gw1.I.2832.1	No significant match	Unknown function	---	2.50043	0.0108527	35.2	not assigned.unknown
PtpAffx.50239.1.A1_at	--	No significant match	Unknown function	---	-7.14512	0.000227965	35.2	not assigned.unknown
PtpAffx.5198.2.S1_at	--	No significant match	Unknown function	---	-2.58043	0.00735675	35.2	not assigned.unknown
PtpAffx.53050.1.S1_at	fgenesh4_pg.C_LG_VIII000929	No significant match	Unknown function	---	-2.51962	0.0145295	35.2	not assigned.unknown
PtpAffx.5329.1.A1_s_at	estExt_fgenesh4_pg.C_LG_II2092	No significant match	Unknown function	POPTRDRAFT_816810	-2.56736	0.0137772	35.2	not assigned.unknown
PtpAffx.53694.1.S1_at	estExt_fgenesh4_pg.C_LG_XIV0052	No significant match	Unknown function	POPTRDRAFT_823861	3.90817	0.00267533	35.2	not assigned.unknown
PtpAffx.5526.1.A1_at	--	No significant match	Unknown function	---	8.20575	0.000402195	35.2	not assigned.unknown
PtpAffx.57620.1.S1_at	--	No significant match	Unknown function	---	-7.30407	0.000740885	35.2	not assigned.unknown
PtpAffx.58958.1.A1_at	estExt_fgenesh4_pm.C_LG_IV0218	No significant match	Unknown function	---	-6.46409	0.00445834	35.2	not assigned.unknown
PtpAffx.59020.1.A1_at	eugene3.00040018, eugene3.00110043, fgenesh4_pg.C_scaffold_2795000001	No significant match	Unknown function	POPTRDRAFT_568029 /// POPTRDRAFT_791729	-3.63372	0.00192956	35.2	not assigned.unknown
PtpAffx.62539.1.A1_at	eugene3.00010315, eugene3.02200004	No significant match	Unknown function	POPTRDRAFT_587814	-31.0797	0.000288213	35.2	not assigned.unknown
PtpAffx.62561.1.A1_at	--	No significant match	Unknown function	POPTRDRAFT_1092387	-2.79413	0.00262974	35.2	not assigned.unknown
PtpAffx.62573.1.A1_at	--	No significant match	Unknown function	---	16.537	2.11682e-05	35.2	not assigned.unknown
PtpAffx.63715.1.S1_at	grail3.0017032401	No significant match	Unknown function	POPTRDRAFT_642137	-3.15627	0.00159901	35.2	not assigned.unknown
PtpAffx.653.14.A1_s_at	eugene3.00020653	No significant match	Unknown function	POPTRDRAFT_551338	-5.66202	0.00198492	35.2	not assigned.unknown
PtpAffx.653.5.A1_x_at	--	No significant match	Unknown function	---	-6.2942	0.00525459	35.2	not assigned.unknown
PtpAffx.69503.1.A1_at	--	No significant match	Unknown function	---	-4.39963	0.00473027	35.2	not assigned.unknown
PtpAffx.69508.1.A1_at	fgenesh4_pg.C_scaffold_509000006	No significant match	Unknown function	POPTRDRAFT_789200	7.18064	0.000337062	35.2	not assigned.unknown
PtpAffx.69509.1.A1_at	--	No significant match	Unknown function	---	-2.90985	0.00236269	35.2	not assigned.unknown
PtpAffx.70015.1.A1_at	grail3.0047009702	No significant match	Unknown function	POPTRDRAFT_646992	-2.62607	0.00311172	35.2	not assigned.unknown
PtpAffx.71326.1.S1_at	--	No significant match	Unknown function	---	2.93975	0.0102568	35.2	not assigned.unknown
PtpAffx.7400.1.S1_at	fgenesh4_pg.C_LG_XI001243	No significant match	Unknown function	POPTRDRAFT_772090	-4.04641	0.000493381	35.2	not assigned.unknown
PtpAffx.7604.2.A1_at	--	No significant match	Unknown function	---	-11.3142	0.000143292	35.2	not assigned.unknown
PtpAffx.7604.6.A1_at	eugene3.00190958	No significant match	Unknown function	POPTRDRAFT_574484	-3.05371	0.000612248	35.2	not assigned.unknown
PtpAffx.79804.1.S1_at	estExt_fgenesh4_pg.C_LG_XI1245	No significant match	Unknown function	POPTRDRAFT_823089	-2.75328	0.00590592	35.2	not assigned.unknown
PtpAffx.80385.1.A1_at	--	No significant match	Unknown function	---	-4.63761	0.0454383	35.2	not assigned.unknown
PtpAffx.82479.1.A1_a_at	--	No significant match	Unknown function	---	5.00044	0.00681615	35.2	not assigned.unknown
PtpAffx.83596.1.S1_at	grail3.0017014501	No significant match	Unknown function	POPTRDRAFT_641924	-6.07321	3.90797e-05	35.2	not assigned.unknown
PtpAffx.85464.1.S1_at	--	No significant match	Unknown function	---	-4.54693	0.000963965	35.2	not assigned.unknown
PtpAffx.86522.1.S1_at	--	No significant match	Unknown function	---	-3.4436	0.00301239	35.2	not assigned.unknown
PtpAffx.86585.1.S1_at	--	No significant match	Unknown function	---	2.69702	0.00151271	35.2	not assigned.unknown
PtpAffx.88702.1.A1_at	--	No significant match	Unknown function	---	-2.94331	0.00408545	35.2	not assigned.unknown
PtpAffx.91597.1.S1_at	estExt_fgenesh4_pg.C_LG_XIV0161	No significant match	Unknown function	---	-2.93795	0.00499568	35.2	not assigned.unknown
PtpAffx.92956.1.S1_s_at	estExt_fgenesh4_pg.C_860034	No significant match	Unknown function	POPTRDRAFT_827447	4.94602	0.000485239	35.2	not assigned.unknown
PtpAffx.9806.2.A1_a_at	--	No significant match	Unknown function	---	-3.10016	0.00162018	35.2	not assigned.unknown
PtpAffx.9806.2.A1_at	--	No significant match	Unknown function	---	-3.12256	0.00126195	35.2	not assigned.unknown
PtpAffx.98558.1.S1_at	eugene3.00400114	No significant match	Unknown function	POPTRDRAFT_591769	42.1444	4.88496e-06	35.2	not assigned.unknown
PtpAffx.992.1.A1_at	gw1.I.9034.1	No significant match	Unknown function	---	-2.93142	0.00617459	35.2	not assigned.unknown
PtpAffx.99630.1.S1_at	--	No significant match	Unknown function	---	-2.83121	0.00283328	35.2	not assigned.unknown
PtpAffx.11539.1.A1_at	--	No significant match	Unknown function	---	7.30644	0.000535717	35.2	not assigned.unknown
