# Supplementary material for: Habituation to thaxtomin A in hybrid poplar cell suspensions provides enhanced and durable resistance to inhibitors of cellulose synthesis
Source: BMC Plant Biol. 2010 Dec 10;10:272. doi: 10.1186/1471-2229-10-272 (PMC3016406; doi:10.1186/1471-2229-10-272)
Supplement: Additional file 3 — Table S3 - Fold-change (FC) in gene expression for all probesets in TA(-)hab hybrid poplar cells compared with non-habituated cells detected using Affymetrix GeneChip Poplar Genome Array. [file 1471-2229-10-272-S3.XLS]

## Sheet: Table S3
Table S3. Fold-change (FC) in gene expression for all probesets in TA(-)hab hybrid poplar cells compared with non-habituated cells detected using Affymetrix GeneChip Poplar Genome Array. Data analyses were performed as described in Methods. All probesets with a FC >2.5 (P value < 0.05) are indicated. Gene models corresponding to each probeset are also indicated.
Affymetrix Probeset ID	Gene Models	FC	P value
Ptp.1226.1.S1_at	--	-6.53419	0.00150294
Ptp.1235.2.A1_a_at	--	2.61202	0.00239526
Ptp.1290.1.A1_at	--	-2.76109	0.00143292
Ptp.1370.1.S1_s_at	grail3.0019005101	-2.61668	0.00163972
Ptp.146.1.S1_at	estExt_fgenesh4_pg.C_LG_XVI0075	-6.23435	0.00245713
Ptp.1461.1.S1_at	--	-2.8031	0.000503151
Ptp.154.1.S1_at	grail3.0018050401	2.71863	0.000986762
Ptp.1568.1.S1_s_at	fgenesh4_pg.C_LG_II002197	3.37522	0.00150945
Ptp.161.1.S1_at	eugene3.00021116	-4.27536	0.000197027
Ptp.1646.1.S1_a_at	eugene3.00180685	7.4293	0.000221452
Ptp.1677.1.A1_at	eugene3.00770058	-3.2192	0.00160064
Ptp.1682.1.A1_s_at	eugene3.00110748	-4.44865	0.00060085
Ptp.1721.1.S1_at	gw1.VIII.2.1	6.7896	0.000141664
Ptp.1721.1.S1_s_at	gw1.VIII.2.1	6.02508	0.000146549
Ptp.1739.1.A1_at	eugene3.00770058, gw1.X.3724.1	-4.29217	0.00213635
Ptp.1886.1.S1_at	eugene3.00041191	6.48573	0.000423363
Ptp.1959.1.S1_s_at	estExt_fgenesh4_pm.C_LG_XI0016	-3.75518	0.00116425
Ptp.1966.1.S1_at	estExt_Genewise1_v1.C_LG_X2499	-5.51164	0.00017423
Ptp.1994.1.S1_at	--	2.87277	0.0106476
Ptp.2002.1.S1_s_at	--	4.43266	0.00125218
Ptp.2017.1.A1_s_at	grail3.0025002201	-2.55902	0.000994903
Ptp.2097.1.S1_s_at	eugene3.00141365, eugene3.01960051, eugene3.02140018	3.96433	0.000999788
Ptp.2097.2.S1_at	--	3.46022	0.00181883
Ptp.2148.1.S1_at	estExt_Genewise1_v1.C_LG_I8285	2.7856	0.00930096
Ptp.2248.1.S1_at	estExt_fgenesh4_pg.C_LG_V1578	17.0152	0.00043639
Ptp.2256.1.S1_s_at	estExt_fgenesh4_pg.C_1480042	3.2049	0.00237246
Ptp.2379.2.S1_a_at	estExt_fgenesh4_pg.C_LG_XII0768	-4.20454	0.000459186
Ptp.2380.1.A1_s_at	--	-4.14259	0.00380701
Ptp.2381.1.S1_at	eugene3.00160970	-2.51294	0.0125771
Ptp.2386.1.A1_at	--	4.67276	0.00123915
Ptp.2427.1.A1_at	fgenesh4_pg.C_LG_VIII001761	-3.22466	0.000960709
Ptp.2467.1.A1_at	gw1.XIX.2748.1	-4.22689	7.16461e-05
Ptp.2467.1.A1_x_at	gw1.XIX.2748.1	-4.19587	0.000100956
Ptp.2510.2.S1_s_at	--	-2.89887	0.00489961
Ptp.2572.1.S1_at	--	-5.27008	0.000187257
Ptp.2621.1.A1_s_at	estExt_Genewise1_v1.C_LG_VIII1172	3.109	0.00162995
Ptp.2656.1.S1_at	gw1.I.2205.1, gw1.IX.2955.1	-2.58063	0.00399101
Ptp.2751.1.S1_at	estExt_fgenesh4_pg.C_290367, fgenesh4_pg.C_LG_III000862	3.01569	0.00265905
Ptp.2798.1.S1_at	--	5.74887	0.000237735
Ptp.289.1.S1_at	estExt_fgenesh4_pg.C_860138	-4.92339	0.000330549
Ptp.2900.1.S1_at	eugene3.00030889, eugene3.01270003	2.63887	0.00149643
Ptp.291.1.S1_s_at	estExt_fgenesh4_pg.C_LG_XVI0265	-2.70531	0.00174393
Ptp.2942.1.A1_at	gw1.XIV.2765.1	3.76857	0.00136127
Ptp.3050.1.S1_s_at	estExt_Genewise1_v1.C_LG_XIV2162	-6.5829	0.000265416
Ptp.3125.3.S1_s_at	gw1.XI.1974.1	-6.8167	0.000120496
Ptp.3133.1.S1_s_at	eugene3.00090350	3.00055	0.00324199
Ptp.3206.1.S1_at	eugene3.00160315	-3.72748	0.00578868
Ptp.3210.1.S1_at	eugene3.01250082	-7.4569	0.000198655
Ptp.3277.1.S1_s_at	grail3.0011017901	-4.24252	0.000315894
Ptp.329.2.S1_at	fgenesh4_pm.C_LG_XVI000041	-2.52876	0.00642372
Ptp.3384.1.A1_at	estExt_fgenesh4_pm.C_LG_I0682	3.94634	0.00044616
Ptp.3435.1.S1_s_at	eugene3.00020735	-3.91677	0.002944
Ptp.3435.2.S1_s_at	eugene3.00020735, eugene3.06730001	-4.16234	0.00216729
Ptp.3481.1.A1_a_at	gw1.V.4004.1, gw1.VII.2949.1	-5.40096	0.000341947
Ptp.3481.1.A1_at	gw1.V.4004.1, gw1.VII.2949.1	-4.04856	0.00148991
Ptp.3507.1.S1_s_at	gw1.II.1507.1	-2.68922	0.00306938
Ptp.3510.1.S1_at	estExt_Genewise1_v1.C_LG_VII1106, eugene3.00070258	-3.1858	0.000306124
Ptp.3558.1.A1_at	gw1.152.150.1, gw1.XVIII.3492.1	-4.10513	0.00062039
Ptp.3601.1.S1_at	--	-2.74345	0.00445183
Ptp.3608.1.S1_s_at	estExt_fgenesh4_pm.C_LG_I1023	-5.59415	0.000240991
Ptp.361.1.S1_at	estExt_fgenesh4_pg.C_LG_VIII1297, estExt_fgenesh4_pg.C_LG_X0869	4.59438	0.000270301
Ptp.3680.1.S1_at	gw1.21963.1.1, grail3.0060006401	-2.96762	0.000522691
Ptp.3688.1.S1_at	--	-2.69589	0.00405452
Ptp.3700.1.A1_at	eugene3.00041446	-3.35469	0.00140524
Ptp.3741.1.S1_s_at	estExt_Genewise1_v1.C_LG_VIII0153	-29.1154	0.000433133
Ptp.3749.1.S1_at	--	3.08376	0.00022308
Ptp.3786.1.S1_at	grail3.0018034701	-3.57633	0.00166903
Ptp.3805.1.S1_at	estExt_fgenesh4_pg.C_LG_XVII0326	-5.96322	0.00199795
Ptp.3813.1.S1_at	estExt_fgenesh4_pm.C_LG_IX0624	2.98283	0.0021103
Ptp.3815.1.S1_at	estExt_fgenesh4_pg.C_LG_IX0114	-2.61788	0.00103724
Ptp.3836.1.A1_at	estExt_Genewise1_v1.C_1220114	-2.75504	0.00219498
Ptp.3849.1.S1_at	fgenesh4_pg.C_scaffold_82000017	2.96715	0.00257274
Ptp.3849.1.S1_s_at	fgenesh4_pg.C_scaffold_82000017	2.91683	0.00471724
Ptp.3877.1.S1_at	--	2.93491	0.00553466
Ptp.3891.1.S1_s_at	estExt_fgenesh4_pg.C_LG_VIII1833	-6.81838	0.000851611
Ptp.3930.1.S1_s_at	eugene3.00150436	-3.39881	0.00646606
Ptp.3945.1.S1_at	eugene3.00140656	-2.67805	0.00158761
Ptp.3978.1.S1_at	--	-18.646	0.000175858
Ptp.4007.1.A1_at	grail3.0012028301	-8.69921	0.00484751
Ptp.4014.1.S1_s_at	eugene3.00080557, eugene3.101950001	4.97229	0.000867894
Ptp.4022.1.S1_s_at	grail3.0005008802	-3.08242	0.000398938
Ptp.4050.2.S1_x_at	eugene3.00110909	6.73144	0.000262159
Ptp.4053.1.A1_at	--	2.99681	0.00469119
Ptp.4118.1.S1_at	grail3.0020022701	3.3046	0.000353345
Ptp.4146.1.S1_s_at	grail3.0011014701	-7.02404	0.000455929
Ptp.4182.1.S1_at	grail3.0116008201	-5.00331	7.32744e-05
Ptp.4218.1.S1_s_at	estExt_fgenesh4_kg.C_LG_X0041	4.61313	0.00117402
Ptp.4219.1.S1_s_at	eugene3.00110271	-3.75001	0.000854868
Ptp.433.1.A1_at	--	5.36763	0.00132871
Ptp.4356.1.S1_at	estExt_fgenesh4_pm.C_LG_VI0283	4.0208	0.000739257
Ptp.4360.1.S1_s_at	estExt_Genewise1_v1.C_LG_IV1582	-2.52812	0.000797877
Ptp.4442.1.S1_at	eugene3.00140931	-5.15828	0.000293097
Ptp.4468.1.S1_at	grail3.0019029901	3.17438	0.00418153
Ptp.4474.3.S1_at	grail3.0122000201	-3.01441	0.00570238
Ptp.4506.1.S1_s_at	estExt_Genewise1_v1.C_1970084, eugene3.01970025, eugene3.01970027	4.68156	0.000568284
Ptp.4540.2.S1_s_at	eugene3.01370032	-3.68793	0.00104213
Ptp.4576.1.S1_at	estExt_fgenesh4_pg.C_LG_VII0989	-7.8555	0.000172602
Ptp.4611.1.S1_at	estExt_Genewise1_v1.C_LG_XI1233	-3.10076	0.000258903
Ptp.4634.1.S1_s_at	grail3.0025002201	-3.64075	0.00100304
Ptp.4645.1.S1_s_at	--	2.81629	0.0112126
Ptp.4665.1.A1_s_at	estExt_Genewise1_v1.C_LG_V0004	2.98703	0.00273558
Ptp.4733.1.S1_at	estExt_Genewise1_v1.C_LG_V2740	-3.56737	0.00116913
Ptp.4827.1.S1_a_at	eugene3.00051288	3.19718	0.00248482
Ptp.4902.1.S1_at	--	2.66157	0.00504453
Ptp.4915.1.S1_s_at	--	-4.47727	0.00194096
Ptp.4927.1.S1_at	fgenesh4_pg.C_LG_VII001068	-2.81214	0.00155179
Ptp.494.1.S1_s_at	grail3.0031000301	-2.63289	0.00225522
Ptp.4947.1.S1_s_at	eugene3.00660215	-2.85466	0.00164949
Ptp.5015.1.S1_s_at	estExt_Genewise1_v1.C_LG_VI2814	-4.91786	0.000239363
Ptp.5042.3.S1_a_at	estExt_Genewise1_v1.C_LG_IX3694	2.82276	0.00303682
Ptp.5145.1.S1_at	grail3.0077002001, grail3.10953000101	-2.57323	0.00347321
Ptp.5206.1.S1_at	estExt_Genewise1_v1.C_LG_I6144	-5.19563	0.00222591
Ptp.5206.1.S1_x_at	estExt_Genewise1_v1.C_LG_I6144	-5.70333	0.000428248
Ptp.5264.1.S1_s_at	estExt_fgenesh4_pm.C_LG_V0078	2.57672	0.00132057
Ptp.5283.1.S1_s_at	--	-3.19753	8.95576e-05
Ptp.5328.1.S1_s_at	eugene3.00141061	-3.6543	0.00100142
Ptp.5361.1.S1_s_at	estExt_Genewise1_v1.C_LG_VIII0367	3.28355	0.000643186
Ptp.5443.1.S1_s_at	gw1.XI.1644.1	-2.75688	0.000679009
Ptp.5548.1.S1_s_at	estExt_Genewise1_v1.C_LG_V0559, grail3.0002033201	5.91952	0.000226336
Ptp.5561.1.A1_at	gw1.XI.1974.1	-4.37533	0.000244248
Ptp.5683.1.S1_s_at	gw1.XI.816.1	-2.75435	0.000877664
Ptp.5705.1.S1_at	gw1.XI.3391.1	-3.18536	0.00275023
Ptp.584.1.A1_at	eugene3.00140870	-10.7447	9.44425e-05
Ptp.5843.1.S1_s_at	gw1.119.1.1	3.12847	0.000931399
Ptp.5868.1.S1_s_at	estExt_fgenesh4_pm.C_LG_XI0311	-3.31239	0.00166414
Ptp.5902.1.S1_s_at	eugene3.00141365, eugene3.01960051, eugene3.02140018	3.44289	0.00130266
Ptp.5913.1.S1_at	eugene3.00040481	2.85829	0.00314754
Ptp.5974.1.S1_s_at	estExt_fgenesh4_pg.C_LG_V1578	5.71516	0.00132382
Ptp.5980.3.A1_a_at	estExt_fgenesh4_pg.C_LG_VI1270	-3.57926	0.000893948
Ptp.5993.1.S1_a_at	eugene3.00150771	3.47225	0.00233501
Ptp.6087.1.S1_at	estExt_fgenesh4_pg.C_LG_XVI1139, estExt_Genewise1_v1.C_13540001, eugene3.97260001	-2.92878	0.000434761
Ptp.6102.1.S1_s_at	eugene3.00040033	-4.67163	0.00426783
Ptp.6131.1.S1_s_at	eugene3.01270031	-2.78007	0.00158924
Ptp.6196.1.S1_at	estExt_fgenesh4_pm.C_LG_VIII0731, gw1.X.4692.1	3.44627	0.000849983
Ptp.6220.1.A1_a_at	eugene3.00020860	-2.8034	0.00222917
Ptp.6220.1.A1_at	eugene3.00020860	-2.57984	0.00497615
Ptp.6359.1.S1_s_at	grail3.0141004801	-4.16998	0.000488496
Ptp.6361.1.S1_at	--	9.07273	0.000112354
Ptp.6371.1.S1_at	estExt_fgenesh4_pg.C_LG_III0908, gw1.127.139.1	-2.83202	0.00202563
Ptp.6456.1.S1_at	eugene3.00140663	2.61637	0.00302542
Ptp.6470.1.S1_at	grail3.0038018902, grail3.0044016002	-11.1531	0.000188885
Ptp.6568.1.S1_at	estExt_fgenesh4_pg.C_1270047	-2.56804	0.00126846
Ptp.6580.1.S1_a_at	estExt_Genewise1_v1.C_LG_VI1054	-5.2436	0.00615342
Ptp.6595.1.S1_s_at	gw1.XIX.2748.1	-6.09889	0.000157947
Ptp.6619.1.S1_s_at	estExt_Genewise1_v1.C_LG_X3745	2.51464	0.0010291
Ptp.6669.1.S1_at	grail3.0121000801	2.66747	0.00559328
Ptp.6672.1.S1_s_at	estExt_fgenesh4_pg.C_LG_V1315, estExt_Genewise1_v1.C_LG_II0887	2.5101	0.00412453
Ptp.6699.1.S1_s_at	eugene3.00280065	-8.30875	0.000369629
Ptp.6744.1.S1_at	fgenesh4_kg.C_LG_XIV000011	3.10317	0.00379724
Ptp.6753.1.S1_s_at	--	-5.66895	0.000750655
Ptp.6754.1.S1_at	estExt_Genewise1_v1.C_LG_XV1366	-2.59338	0.000597593
Ptp.6754.1.S1_s_at	estExt_Genewise1_v1.C_LG_XV1366	-3.79696	0.000346832
Ptp.6774.1.A1_s_at	--	-2.54684	0.000731116
Ptp.6805.1.S1_at	gw1.IX.4520.1	8.22987	0.000247505
Ptp.6857.1.S1_s_at	estExt_fgenesh4_pg.C_LG_IX0044	2.86975	0.00204029
Ptp.6857.2.S1_s_at	estExt_fgenesh4_pg.C_LG_IX0044	2.99164	0.00180255
Ptp.6862.1.S1_at	estExt_Genewise1_v1.C_LG_VII3015	-3.31228	0.000586195
Ptp.6891.1.S1_at	gw1.V.2753.1, gw1.VII.1742.1	-2.67356	0.00207611
Ptp.6928.1.A1_at	estExt_fgenesh4_pg.C_LG_IX0014	4.10835	0.000548744
Ptp.6995.1.S1_at	grail3.0024002001	-13.7184	3.25664e-06
Ptp.7026.1.S1_s_at	eugene3.00150956, grail3.0005042001, grail3.0005042401, eugene3.38930002	-5.26694	0.000350089
Ptp.7034.1.S1_at	eugene3.00140870	-7.56647	0.00057154
Ptp.7062.1.S1_at	gw1.VII.2359.1, gw1.VII.2366.1	-6.07352	0.000405452
Ptp.7068.1.S1_at	estExt_Genewise1_v1.C_LG_XVIII2665	-9.95338	0.000499894
Ptp.7126.1.S1_at	eugene3.00061405	-2.56728	0.00439646
Ptp.7132.1.S1_at	estExt_fgenesh4_pg.C_1970027	-6.2136	0.000125381
Ptp.7170.1.S1_s_at	grail3.0008041901	-37.3083	2.93097e-05
Ptp.7190.1.S1_a_at	fgenesh4_pg.C_LG_VI000583	3.92646	0.000483611
Ptp.7213.1.S1_s_at	fgenesh4_pg.C_LG_XVIII000365	-4.53814	0.000442903
Ptp.732.1.A1_at	gw1.I.5987.1, gw1.XI.1134.1	3.53678	0.00501034
Ptp.7342.1.S1_at	--	-2.90127	0.00408708
Ptp.7376.1.S1_a_at	gw1.XVIII.2850.1, gw1.XVIII.2856.1	-2.78624	0.00457721
Ptp.7439.1.S1_at	gw1.XII.274.1	3.79156	0.000880921
Ptp.7446.1.S1_s_at	estExt_fgenesh4_pm.C_LG_XII0384	-2.78254	0.000491753
Ptp.7458.1.S1_at	--	-3.14381	0.000858124
Ptp.7506.1.S1_s_at	estExt_Genewise1_v1.C_LG_I8040	-3.62317	0.000340319
Ptp.7526.1.S1_at	estExt_fgenesh4_pm.C_LG_II0461	2.63838	0.00340482
Ptp.7552.1.S1_s_at	eugene3.00110748	-4.33353	0.000703434
Ptp.7575.1.S1_s_at	estExt_fgenesh4_pg.C_LG_VII0739	3.1303	0.000480354
Ptp.7635.1.S1_at	eugene3.00140717	-2.66514	0.00939541
Ptp.7644.1.S1_at	gw1.I.4215.1	-20.0531	4.88496e-05
Ptp.7644.1.S1_s_at	gw1.I.4215.1	-12.8972	0.000135151
Ptp.7653.1.S1_a_at	estExt_Genewise1_v1.C_LG_IX3982	2.5955	0.00058131
Ptp.7695.1.S1_s_at	fgenesh4_pg.C_LG_IX000531	-2.807	0.00152574
Ptp.7696.1.S1_at	gw1.II.283.1, gw1.II.311.1, grail3.10512000101	3.98108	0.00138082
Ptp.7696.2.S1_at	gw1.II.283.1, gw1.II.311.1, grail3.10512000101	114.566	1.62832e-06
Ptp.7698.1.S1_at	fgenesh4_pg.C_LG_IX001029	-4.10727	0.000786479
Ptp.7776.1.S1_at	estExt_fgenesh4_pm.C_LG_VI0511, gw1.XVIII.3369.1	2.8609	0.00159413
Ptp.7829.1.S1_at	--	-2.89126	0.00185791
Ptp.7905.1.S1_at	--	2.62055	0.0013629
Ptp.7935.1.S1_a_at	gw1.VIII.813.1	-2.76694	0.00406103
Ptp.7955.1.S1_at	gw1.VIII.37.1	-2.64316	0.00324524
Ptp.7985.1.S1_at	gw1.XIX.1560.1	3.71163	0.00040708
Ptp.8045.1.S1_at	--	-2.50269	0.0025646
Ptp.8049.1.S1_s_at	eugene3.00040049	-4.8627	0.000271929
Ptp.8066.1.S1_s_at	grail3.0006047901	2.8832	0.00282025
Ptp.858.1.S1_at	estExt_fgenesh4_pm.C_LG_V0078	2.53629	0.00343087
Ptp.858.1.S1_x_at	estExt_fgenesh4_pm.C_LG_V0078	2.57437	0.00285282
Ptp.868.1.S1_s_at	estExt_Genewise1_v1.C_LG_VIII0367	2.75859	0.000721346
Ptp.963.1.A1_s_at	gw1.41.17.1	-4.90475	0.00652468
Ptp.981.1.S1_at	grail3.0001110901	-3.31231	0.000519434
PtpAffx.100093.1.A1_at	--	-5.39016	0.000257274
PtpAffx.100093.1.A1_s_at	fgenesh4_pm.C_scaffold_376000004	-4.42299	0.000320779
PtpAffx.100482.1.A1_s_at	estExt_fgenesh4_pm.C_LG_III0115	-3.65264	0.000729487
PtpAffx.100723.1.S1_at	--	-3.88824	0.000167717
PtpAffx.100957.1.S1_s_at	grail3.0046015901, estExt_fgenesh4_pg.C_39960001	-3.50903	0.00146223
PtpAffx.102.1.A1_at	eugene3.01660055, fgenesh4_pm.C_LG_XI000033	-2.71877	0.00388354
PtpAffx.102081.1.A1_at	--	-3.36109	0.00622181
PtpAffx.102140.1.A1_at	gw1.XIV.3477.1	3.43931	0.00270627
PtpAffx.10288.1.A1_a_at	--	-3.74096	0.00119844
PtpAffx.10288.1.A1_at	--	-4.68187	0.000872779
PtpAffx.103751.1.A1_at	eugene3.00060048	-2.6947	0.00269487
PtpAffx.10405.2.A1_at	--	-3.96223	0.00180092
PtpAffx.10405.2.A1_x_at	--	-4.97141	0.0018286
PtpAffx.10405.2.A1_at	--	-6.66695	0.000473841
PtpAffx.104643.1.S1_s_at	estExt_Genewise1_v1.C_LG_I8383	-3.35598	0.00112517
PtpAffx.10469.7.A1_at	fgenesh4_pg.C_LG_I001815	2.64114	0.00377282
PtpAffx.10532.1.S1_a_at	--	2.74174	0.00136453
PtpAffx.10586.2.S1_at	estExt_fgenesh4_pm.C_LG_III0624	-2.61634	0.00155016
PtpAffx.106133.1.S1_s_at	eugene3.00002256	-6.30209	0.002024
PtpAffx.106193.1.S1_s_at	eugene3.00180924	2.91769	0.00624623
PtpAffx.1066.2.S1_a_at	grail3.0025002201	-2.8186	0.00197515
PtpAffx.107592.1.A1_at	fgenesh4_pg.C_LG_IV001011	-5.92603	0.000275186
PtpAffx.107986.1.A1_at	grail3.0003046201	-3.25359	0.00300099
PtpAffx.107986.1.A1_s_at	grail3.0003046201	-3.24238	0.00170159
PtpAffx.1082.2.S1_s_at	fgenesh4_pg.C_scaffold_107000049	3.32945	0.00271604
PtpAffx.108366.1.A1_at	grail3.4426000201	3.52031	0.00986762
PtpAffx.109125.1.A1_at	fgenesh4_pm.C_LG_XI000375	-2.62255	0.00191816
PtpAffx.10934.1.A1_a_at	fgenesh4_pg.C_LG_II002243, gw1.IV.3602.1	2.52016	0.000771824
PtpAffx.109349.1.S1_s_at	estExt_Genewise1_v1.C_1450125	2.98611	0.0028691
PtpAffx.109440.1.S1_at	gw1.130.59.1	2.51844	0.0015469
PtpAffx.11018.2.A1_a_at	estExt_fgenesh4_pm.C_LG_IX0499, gw1.I.1636.1	-3.66003	0.00290167
PtpAffx.11018.3.A1_a_at	estExt_fgenesh4_pm.C_LG_IX0499	-2.66856	0.0023057
PtpAffx.110314.1.S1_at	--	-2.53167	0.0100793
PtpAffx.11040.1.A1_a_at	fgenesh4_pg.C_LG_IV000335, grail3.0081005702	-7.95251	0.000195398
PtpAffx.11040.1.A1_at	fgenesh4_pg.C_LG_IV000335	-8.64663	0.000138407
PtpAffx.1108.2.A1_a_at	--	11.2045	0.000110726
PtpAffx.1108.3.A1_a_at	gw1.V.3854.1	3.2121	0.00556071
PtpAffx.110895.1.S1_at	estExt_Genewise1_v1.C_LG_X0255	-2.56231	0.00211682
PtpAffx.111.1.A1_at	estExt_fgenesh4_pg.C_LG_XVI0885, gw1.28.766.1	-2.65762	0.00133685
PtpAffx.11239.1.S1_s_at	grail3.0001059501	-5.04152	0.000778337
PtpAffx.112784.1.A1_at	gw1.X.5093.1	-5.65824	0.000766939
PtpAffx.114125.1.A1_at	gw1.IV.4338.1, gw1.XVII.1021.1	3.37877	0.000936284
PtpAffx.114217.1.A1_at	eugene3.00060387, eugene3.00160344	-4.42979	0.00325501
PtpAffx.114321.1.A1_at	fgenesh4_pm.C_LG_I000960, gw1.I.3198.1	-3.49632	0.000827186
PtpAffx.114367.1.A1_at	eugene3.00031482, fgenesh4_pm.C_LG_III000618	10.4574	3.09381e-05
PtpAffx.114391.1.A1_at	fgenesh4_pg.C_LG_X001844	6.6173	0.000928142
PtpAffx.114443.1.A1_at	--	2.98175	0.000475469
PtpAffx.114530.1.A1_at	gw1.XII.865.1	-5.20866	0.000558514
PtpAffx.114878.1.A1_at	estExt_fgenesh4_pg.C_LG_XVIII0863	-2.82446	0.00178464
PtpAffx.114878.1.A1_s_at	estExt_fgenesh4_pg.C_LG_XVIII0863	-3.67967	0.000530832
PtpAffx.114905.1.A1_at	eugene3.00130585	-2.95574	0.00118379
PtpAffx.11491.1.S1_a_at	gw1.IV.2596.1, gw1.XI.3152.1	-2.91738	0.000296354
PtpAffx.11491.2.A1_a_at	gw1.XI.3152.1, gw1.10499.5.1	-3.298	0.0010063
PtpAffx.114943.1.A1_at	--	-8.85315	3.5823e-05
PtpAffx.11499.1.A1_s_at	estExt_fgenesh4_pg.C_1500014	2.57397	0.00394542
PtpAffx.11539.1.A1_at	--	7.30644	0.000535717
PtpAffx.1161.1.A1_at	grail3.0187001701	-2.6602	0.00152736
PtpAffx.11626.1.A1_a_at	gw1.VI.1723.1	-2.77547	0.00120984
PtpAffx.11661.1.A1_at	grail3.0004003301	-2.65075	0.00161367
PtpAffx.117004.2.S1_a_at	estExt_fgenesh4_pg.C_860138	-4.83016	0.000311009
PtpAffx.117004.2.S1_at	estExt_fgenesh4_pg.C_860138	-3.57949	0.00023285
PtpAffx.117056.1.S1_s_at	estExt_fgenesh4_pm.C_LG_IX0624	2.66162	0.00268673
PtpAffx.117188.1.S1_s_at	estExt_Genewise1_v1.C_LG_III0729	-5.02421	0.000107469
PtpAffx.117669.1.S1_at	grail3.0014029801	-3.9764	0.000540602
PtpAffx.11802.2.S1_at	estExt_fgenesh4_kg.C_LG_VI0058	-2.72276	0.00356765
PtpAffx.118389.1.S1_at	gw1.IX.751.1	2.71589	0.00438181
PtpAffx.118679.1.S1_s_at	estExt_Genewise1_v1.C_LG_VI2814	-4.81401	0.000127009
PtpAffx.119032.1.S1_s_at	gw1.XVI.2587.1	-3.22228	0.00122287
PtpAffx.11933.1.S1_at	grail3.0016024101	2.91438	0.00310032
PtpAffx.119471.1.A1_s_at	eugene3.00131118	-2.56526	0.00402032
PtpAffx.119965.1.S1_at	gw1.X.5093.1	-5.69809	0.000626903
PtpAffx.1200.1.A1_at	grail3.0013005801	2.62803	0.0024262
PtpAffx.120369.1.S1_s_at	gw1.152.150.1, gw1.XVIII.3492.1	-3.85466	0.000122124
PtpAffx.12059.1.S1_at	estExt_fgenesh4_pg.C_LG_VIII0936	-5.2864	0.000118867
PtpAffx.120767.1.A1_at	gw1.VIII.2124.1	3.16713	0.000216566
PtpAffx.121010.1.A1_at	gw1.V.687.1	-3.62457	0.000900461
PtpAffx.121024.1.A1_at	eugene3.00060229, gw1.13302.2.1	3.76768	0.00180906
PtpAffx.121052.1.A1_at	--	-4.19602	0.000599222
PtpAffx.121092.1.A1_at	eugene3.25290001, fgenesh4_pg.C_LG_XIII000195, eugene3.47760001, gw1.1689.1.1	-3.2549	0.00147689
PtpAffx.121265.1.A1_s_at	--	-3.2138	0.00306287
PtpAffx.12201.1.S1_at	eugene3.01500073	3.57604	0.00107632
PtpAffx.12220.1.A1_at	--	-3.56385	0.00157947
PtpAffx.122841.1.S1_s_at	eugene3.00060048	-2.86734	0.00341296
PtpAffx.122940.1.S1_s_at	gw1.XII.1817.1	-7.67086	0.000234478
PtpAffx.124650.1.S1_at	fgenesh4_pg.C_LG_XVIII000457	-4.12163	0.00061062
PtpAffx.12479.1.S1_s_at	gw1.VIII.1300.1, gw1.X.3317.1	-3.97085	0.00244085
PtpAffx.124822.1.S1_at	estExt_fgenesh4_pg.C_LG_XIII0178	-2.70396	0.00129289
PtpAffx.124870.1.S1_at	--	-3.07019	0.00243108
PtpAffx.1257.3.A1_at	gw1.III.2711.1	-5.26804	0.00407243
PtpAffx.12595.1.A1_s_at	estExt_fgenesh4_pm.C_LG_VIII0731, gw1.X.4692.1	3.38298	0.00197678
PtpAffx.126071.1.S1_at	gw1.XI.3391.1	-3.83874	0.00253692
PtpAffx.126071.1.S1_s_at	estExt_fgenesh4_pg.C_LG_IV0428, eugene3.01840014, gw1.XI.3391.1, grail3.19782000101	-2.81692	0.00260368
PtpAffx.12675.10.S1_at	grail3.0001018301, grail3.2809000301	4.0032	0.0014606
PtpAffx.12677.2.A1_at	estExt_Genewise1_v1.C_LG_V0559, grail3.0002033201	4.14158	0.000424991
PtpAffx.126940.1.A1_at	--	-2.75888	0.00213798
PtpAffx.12712.1.S1_at	estExt_Genewise1_v1.C_LG_VI1108	-10.6662	1.62832e-05
PtpAffx.12730.1.S1_at	gw1.V.2753.1, gw1.VII.1742.1	-2.93655	0.000776709
PtpAffx.127327.1.A1_at	grail3.0106013201	2.70228	0.00831583
PtpAffx.127327.1.A1_s_at	grail3.0106013201	2.61059	0.00657353
PtpAffx.127514.1.A1_at	eugene3.00061490, gw1.XVI.2587.1	-2.52926	0.00268998
PtpAffx.12775.1.S1_at	--	3.29651	0.00352531
PtpAffx.128011.1.A1_at	fgenesh4_pg.C_LG_III001910, gw1.1093.5.1	-4.05616	0.000538974
PtpAffx.128300.1.S1_s_at	eugene3.01850021, gw1.185.44.1, gw1.685.2.1	-5.11392	0.00196864
PtpAffx.128848.1.S1_s_at	estExt_fgenesh4_pm.C_LG_V0494, fgenesh4_pg.C_LG_II000497	-4.10329	0.000578053
PtpAffx.129030.1.S1_s_at	fgenesh4_pg.C_LG_II002055	2.62524	0.001656
PtpAffx.13102.1.S1_s_at	eugene3.00061086	-3.25013	0.00233338
PtpAffx.13102.2.S1_at	eugene3.00061086	-2.80903	0.000672496
PtpAffx.131798.1.S1_at	eugene3.26080001	-5.47984	0.000714832
PtpAffx.132097.1.A1_at	estExt_fgenesh4_pg.C_LG_II2320	-5.52025	0.000908602
PtpAffx.132383.1.A1_s_at	eugene3.00280097	4.34877	0.00148828
PtpAffx.132592.1.S1_at	estExt_fgenesh4_pm.C_LG_IX0135	-3.34069	0.00122938
PtpAffx.132698.1.S1_at	--	-8.6441	7.6531e-05
PtpAffx.132767.1.S1_at	gw1.IX.1559.1	2.57241	0.00116099
PtpAffx.132894.1.S1_at	estExt_fgenesh4_pg.C_LG_II1531	-4.24926	0.000123752
PtpAffx.133289.1.S1_at	gw1.XV.472.1	-3.68331	0.00197189
PtpAffx.133302.1.S1_at	gw1.145.66.1, gw1.VI.1028.1	-4.26884	0.00323384
PtpAffx.133656.3.A1_at	gw1.II.3406.1, gw1.V.1288.1	2.53038	0.00230733
PtpAffx.133712.1.A1_at	fgenesh4_pg.C_LG_VI000475, fgenesh4_pg.C_LG_XVIII001087	3.14834	0.000592708
PtpAffx.133920.1.A1_at	--	-2.82605	0.0134336
PtpAffx.133929.1.A1_at	--	-2.55397	0.00358719
PtpAffx.134385.1.A1_at	gw1.IV.4338.1, gw1.XVII.1021.1	4.8022	0.000343575
PtpAffx.134742.1.S1_at	gw1.XVI.1796.1	-2.51149	0.00266393
PtpAffx.134772.1.S1_s_at	estExt_fgenesh4_pg.C_LG_XII0687	-3.39432	0.00134825
PtpAffx.135403.1.S1_s_at	grail3.0045003902	-2.71406	0.00197352
PtpAffx.135442.1.S1_at		-4.43621	0.00105027
PtpAffx.135786.1.S1_s_at	estExt_fgenesh4_pg.C_LG_XVIII0689	3.56154	0.00255483
PtpAffx.135854.1.S1_at	gw1.VI.1266.1	2.92761	0.000937912
PtpAffx.135854.2.S1_at	gw1.XVI.1724.1	2.83424	0.00247993
PtpAffx.136323.1.S1_at	gw1.40.461.1	-6.61583	0.000796248
PtpAffx.136350.1.S1_at	estExt_Genewise1_v1.C_LG_VII0647	-3.29894	0.0018514
PtpAffx.137476.1.S1_at	gw1.VII.337.1	2.52777	0.000501522
PtpAffx.137981.1.S1_a_at	estExt_fgenesh4_pg.C_LG_XII0768, grail3.0005008802	-3.66689	0.000354974
PtpAffx.137981.1.S1_at	grail3.0005008802	-3.93179	0.00125543
PtpAffx.138184.1.S1_at	--	2.52238	0.00176673
PtpAffx.138251.1.S1_at	estExt_fgenesh4_pg.C_LG_VIII1297	3.58777	0.000231221
PtpAffx.138377.1.A1_at	estExt_Genewise1_v1.C_LG_XI2194	-3.12464	0.00155667
PtpAffx.139063.1.S1_at	grail3.0021016401, grail3.0021016501	3.47616	0.000993275
PtpAffx.13910.1.S1_a_at	estExt_fgenesh4_pm.C_LG_VI0371	-3.62393	0.00189211
PtpAffx.13915.1.S1_at	estExt_fgenesh4_pg.C_LG_XIV0063	-2.81852	0.00190513
PtpAffx.139165.1.S1_at	eugene3.00050527, gw1.VII.1198.1	-3.78069	0.000236106
PtpAffx.139201.1.A1_at	fgenesh4_pg.C_LG_X000673	-3.30418	0.000276814
PtpAffx.139572.1.S1_s_at	grail3.0003046201	-3.28605	0.00135639
PtpAffx.139579.1.S1_at	fgenesh4_pm.C_LG_VI000195	-2.59782	0.00104375
PtpAffx.140097.1.A1_a_at	estExt_fgenesh4_pg.C_LG_XI0043	-2.68144	0.00480029
PtpAffx.140138.1.A1_s_at	fgenesh4_pm.C_LG_VIII000412	-3.12281	0.000662726
PtpAffx.140553.1.A1_at	estExt_fgenesh4_pg.C_LG_XVI0159, gw1.11132.1.1	-2.82721	0.00276326
PtpAffx.140558.1.A1_at	--	-4.74434	0.00154853
PtpAffx.140930.1.A1_at	--	-2.68178	0.000289841
PtpAffx.141101.1.A1_at	--	-2.51876	0.00461954
PtpAffx.141654.1.S1_s_at	estExt_Genewise1_v1.C_LG_I6144	-5.54218	0.00154202
PtpAffx.14180.1.S1_at	fgenesh4_pg.C_LG_II001817, fgenesh4_pm.C_LG_XIV000298	3.48021	0.00430202
PtpAffx.142812.1.S1_s_at	gw1.VIII.713.1	-6.37587	0.000156319
PtpAffx.14429.1.A1_a_at	estExt_Genewise1_v1.C_LG_XI1696	-2.83664	0.000692036
PtpAffx.14587.1.A1_at	eugene3.00060940	3.08217	0.00182372
PtpAffx.145936.1.S1_at	fgenesh4_pg.C_LG_III001280	-2.82284	0.000920001
PtpAffx.145974.1.A1_at	--	-2.54412	0.00160878
PtpAffx.146048.1.A1_at	grail3.0111003801	2.51309	0.00283979
PtpAffx.146463.2.A1_s_at	gw1.XVIII.2294.1	3.13645	0.00299936
PtpAffx.146671.1.A1_at	gw1.XVII.1039.1	4.28596	0.000745771
PtpAffx.146695.1.A1_at	gw1.VI.1266.1	2.99979	0.000184
PtpAffx.146897.1.A1_at	fgenesh4_pg.C_LG_I003333	3.67743	0.00102747
PtpAffx.146912.1.A1_at	gw1.XI.2640.1	-2.96514	0.0017423
PtpAffx.146999.1.A1_at	--	-3.30713	0.000128637
PtpAffx.14710.2.S1_s_at	estExt_fgenesh4_pg.C_LG_III0306	-2.68382	0.000913487
PtpAffx.14721.1.S1_at	estExt_fgenesh4_pg.C_LG_VI1840	-4.23755	0.00108283
PtpAffx.14747.1.A1_at	gw1.XVIII.2419.1	3.84207	0.000923257
PtpAffx.147900.1.S1_s_at	gw1.XI.3354.1	-2.607	0.00287561
PtpAffx.148480.1.S1_s_at	estExt_fgenesh4_pm.C_880007	2.56323	0.00244411
PtpAffx.148761.1.S1_at	estExt_fgenesh4_pm.C_LG_XI0023	-2.7053	0.00231221
PtpAffx.148851.1.S1_at	eugene3.00002256, fgenesh4_pg.C_LG_IV000713	-2.72254	0.00179115
PtpAffx.149012.1.A1_at	grail3.0006014301, grail3.0010068301	5.90993	0.000468956
PtpAffx.149060.1.A1_at	eugene3.00570057	2.82084	0.00218032
PtpAffx.149281.1.S1_at	gw1.II.1911.1	3.21098	0.001288
PtpAffx.149928.1.S1_at	grail3.0018029802	-9.84048	0.000506408
PtpAffx.149972.1.S1_at	estExt_Genewise1_v1.C_1290051	-2.60474	0.00554931
PtpAffx.150352.1.S1_s_at	grail3.0001012301	-3.00969	0.00101607
PtpAffx.151306.1.S1_at	--	-2.80978	0.0455034
PtpAffx.151346.1.S1_at	gw1.I.2618.1	2.53406	0.00268347
PtpAffx.151801.1.A1_at	gw1.IX.4548.1	-2.71335	0.000705062
PtpAffx.151912.1.A1_at	fgenesh4_pg.C_LG_VII000365	5.79739	0.000820673
PtpAffx.152254.1.S1_at	eugene3.00110860	-3.038	0.0011789
PtpAffx.152294.1.S1_at	--	-4.63469	0.000846726
PtpAffx.15275.1.S1_at	estExt_Genewise1_v1.C_6630004, eugene3.00031570	2.81211	0.00585218
PtpAffx.152785.1.S1_at	grail3.0009016101	-2.92522	0.00355951
PtpAffx.153114.1.A1_at	--	-3.21747	0.00470096
PtpAffx.153129.1.A1_at	eugene3.00120523	-3.37339	0.00279908
PtpAffx.15327.3.S1_at	eugene3.00100431	-2.69397	0.0012359
PtpAffx.153292.1.A1_at	fgenesh4_pg.C_LG_V001363	-3.8253	0.000301239
PtpAffx.153348.1.A1_at	--	-2.5562	0.00288864
PtpAffx.153422.1.A1_at	--	-3.62036	0.000934656
PtpAffx.153510.1.A1_at	estExt_Genewise1_v1.C_LG_I2791	3.82083	0.00306775
PtpAffx.153510.1.A1_s_at	estExt_Genewise1_v1.C_LG_I2791	3.32278	0.00238549
PtpAffx.153735.1.A1_at	--	10.0072	0.000594337
PtpAffx.1540.1.S1_x_at	grail3.0101004601	-3.54432	0.00117076
PtpAffx.154098.1.A1_at	--	-3.14035	0.00232687
PtpAffx.154303.1.S1_s_at	eugene3.00290124	3.35789	0.0012131
PtpAffx.154430.1.S1_at	eugene3.67790001	-12.871	6.02478e-05
PtpAffx.155365.1.S1_s_at	eugene3.00080178	6.18764	2.27965e-05
PtpAffx.155976.1.S1_at	eugene3.00012051	10.8411	9.76992e-06
PtpAffx.157059.1.S1_s_at	estExt_fgenesh4_pg.C_LG_XIV1291	-3.04005	0.000200283
PtpAffx.157136.1.S1_at	estExt_fgenesh4_pm.C_LG_VIII0731, gw1.X.4692.1	3.47474	0.00114634
PtpAffx.157532.1.S1_at	eugene3.00160087	-4.27528	0.00021331
PtpAffx.157532.1.S1_s_at	eugene3.00160087	-2.99912	0.000418478
PtpAffx.158231.1.A1_at	--	3.70775	0.000363115
PtpAffx.158448.1.S1_at	gw1.XI.3343.1	-2.77024	0.000654585
PtpAffx.158888.1.S1_at	estExt_fgenesh4_pg.C_LG_XVII0326	-4.76717	0.00273069
PtpAffx.158888.1.S1_s_at	estExt_fgenesh4_pg.C_LG_XVII0326	-4.87672	0.00298471
PtpAffx.158987.1.A1_at	--	-3.21342	0.00136779
PtpAffx.15910.1.S1_a_at	estExt_fgenesh4_kg.C_LG_I0055	-3.42299	0.00270301
PtpAffx.159115.1.A1_at	--	-2.6872	0.00162181
PtpAffx.15919.1.S1_s_at	eugene3.00161317	-3.49225	0.00175207
PtpAffx.159847.1.A1_a_at	--	-3.24071	0.000302868
PtpAffx.159905.1.A1_at	gw1.I.5597.1	-2.87681	0.000400567
PtpAffx.159916.1.A1_at	eugene3.00012442	-5.51649	0.000532461
PtpAffx.160252.2.A1_at	--	-3.15488	0.00504128
PtpAffx.160390.3.A1_s_at	eugene3.00120332	2.74699	0.00203703
PtpAffx.16044.1.S1_at	fgenesh4_pg.C_LG_III000262	-4.793	0.000439646
PtpAffx.16047.1.S1_at	--	-2.66492	0.000965594
PtpAffx.160490.1.A1_s_at	estExt_fgenesh4_pg.C_LG_II2226	3.08067	0.000719717
PtpAffx.16052.1.S1_a_at	gw1.XI.1685.1	-2.85306	0.000667611
PtpAffx.160840.1.S1_s_at	gw1.146.74.1	5.16886	0.00113982
PtpAffx.16117.1.A1_a_at	eugene3.00880077	-8.22315	0.00203377
PtpAffx.161640.1.S1_at	fgenesh4_pm.C_LG_VI000821, gw1.XVIII.1779.1	-3.01849	0.000760425
PtpAffx.162211.2.S1_at	estExt_fgenesh4_pg.C_LG_IV1453	2.67219	0.00356602
PtpAffx.162311.1.S1_at	estExt_Genewise1_v1.C_1450155	-5.29116	0.00111051
PtpAffx.162370.1.S1_at	estExt_fgenesh4_pg.C_LG_VIII0748	-3.20481	0.00609317
PtpAffx.162546.1.A1_at	eugene3.00031167	-2.78837	0.00096885
PtpAffx.162559.1.S1_s_at	gw1.V.4004.1, gw1.VII.2949.1	-3.49892	0.000413593
PtpAffx.162664.1.S1_s_at	eugene3.00400105	-5.3245	0.000496638
PtpAffx.163431.1.S1_at	fgenesh4_pg.C_LG_XVI000948, fgenesh4_pg.C_scaffold_7275000001, gw1.XVI.3281.1, fgenesh4_pg.C_LG_XVI000946	-6.73355	0.000462443
PtpAffx.16423.1.S1_at	gw1.XII.905.1	-3.05452	0.027219
PtpAffx.16429.1.S1_at	eugene3.00150459	-2.91045	0.000563399
PtpAffx.165.1.S1_at	eugene3.00061654	-2.67176	0.0063993
PtpAffx.16626.1.A1_at	eugene3.00110845	11.5884	4.23363e-05
PtpAffx.16882.1.A1_at	estExt_fgenesh4_pm.C_LG_III0099	-9.22364	0.000255646
PtpAffx.16882.2.S1_at	--	-3.83461	0.00190025
PtpAffx.16965.1.A1_at	--	6.51461	0.00106818
PtpAffx.1704.2.S1_s_at	grail3.0124006001	-3.21578	0.000509664
PtpAffx.17071.1.A1_at	eugene3.00031149	-2.76462	0.000542231
PtpAffx.17234.1.S1_at	--	-24.3981	9.76992e-05
PtpAffx.17581.1.A1_at	--	-3.36576	0.000942797
PtpAffx.1759.1.S1_at	estExt_fgenesh4_pg.C_LG_IX0498	2.86424	0.00182697
PtpAffx.17671.1.S1_at	--	-4.59808	0.000584567
PtpAffx.18084.1.A1_at	gw1.170.192.1, gw1.2016.1.1, fgenesh4_pm.C_scaffold_170000012	3.88612	0.00185954
PtpAffx.18100.4.A1_a_at	--	-4.04027	0.0006497
PtpAffx.18145.1.A1_at	eugene3.00031764	2.62789	0.00834514
PtpAffx.18183.1.A1_at	--	2.6468	0.00330223
PtpAffx.18200.1.A1_a_at	eugene3.00011863	2.65199	0.000618761
PtpAffx.18260.1.A1_at	--	-3.71726	0.000420107
PtpAffx.1852.1.S1_at	grail3.0054011601	2.87508	0.00320128
PtpAffx.18760.1.S1_at	fgenesh4_pg.C_LG_II002197	3.41454	0.000680638
PtpAffx.18911.1.A1_s_at	estExt_Genewise1_v1.C_LG_XIV2162	-4.36434	0.000465699
PtpAffx.18926.3.S1_at	--	2.96895	0.000460814
PtpAffx.19078.1.S1_at	estExt_Genewise1_v1.C_LG_I3228	2.8183	0.000205168
PtpAffx.19154.1.S1_at	estExt_fgenesh4_pg.C_570040	8.39704	0.00039731
PtpAffx.19246.1.S1_at	estExt_Genewise1_v1.C_LG_VI1097, gw1.XVI.2211.1	2.5899	0.000845098
PtpAffx.19671.1.S1_s_at	gw1.28.1122.1	-3.97424	0.000711576
PtpAffx.19997.1.A1_at	grail3.0037017201	9.13338	0.000457558
PtpAffx.200110.1.S1_at	gw1.I.6923.1	-3.27608	0.00124729
PtpAffx.200239.1.S1_at	eugene3.00010493	-2.61991	0.00486705
PtpAffx.200248.1.S1_at	grail3.0008013701	-2.80637	0.00461792
PtpAffx.200290.1.S1_at	gw1.I.8125.1	2.73228	0.00957289
PtpAffx.200342.1.S1_at	estExt_Genewise1_v1.C_LG_I8383	-3.57495	0.000976992
PtpAffx.200349.1.S1_at	gw1.I.8456.1	-4.12731	0.00188559
PtpAffx.200380.1.S1_at	gw1.I.8647.1	-2.89598	0.00264602
PtpAffx.200436.1.S1_at	eugene3.00010928	-2.65027	0.000889063
PtpAffx.200462.1.S1_at	gw1.I.9187.1	-3.47507	0.000983505
PtpAffx.200472.1.S1_at	gw1.I.9291.1	-2.69752	0.00200609
PtpAffx.200498.1.S1_at	eugene3.00011060	-3.30851	0.0028919
PtpAffx.200498.1.S1_s_at	eugene3.00011060	-2.81876	0.0042206
PtpAffx.200513.1.S1_at	eugene3.00011084	-2.99332	0.000635045
PtpAffx.200537.1.S1_at	gw1.I.9667.1	-3.0092	0.000758797
PtpAffx.200538.1.S1_at	fgenesh4_pg.C_LG_I001170	-5.3383	0.000395682
PtpAffx.200879.1.S1_at	gw1.I.1954.1	2.85368	0.00246202
PtpAffx.200994.1.S1_at	fgenesh4_pg.C_LG_I002234	3.70176	0.00192467
PtpAffx.201020.1.S1_at	fgenesh4_pg.C_LG_I002284	4.23627	0.00187745
PtpAffx.201040.1.S1_s_at	fgenesh4_pm.C_scaffold_422000001, gw1.I.3053.1, fgenesh4_pm.C_scaffold_376000002, gw1.10732.4.1	-2.88993	0.0038526
PtpAffx.201141.1.S1_at	gw1.I.3704.1	-3.36903	0.000529204
PtpAffx.201216.1.S1_at	gw1.I.4254.1	-3.09904	0.000280071
PtpAffx.201253.1.S1_at	eugene3.00012567	3.08468	0.00252552
PtpAffx.201257.1.S1_at	fgenesh4_pg.C_LG_I002808	2.90582	0.000589452
PtpAffx.201339.1.S1_at	eugene3.00012757, grail3.0032017101	-2.57344	0.00238386
PtpAffx.201354.1.S1_at	gw1.I.5121.1	-2.90015	0.00166577
PtpAffx.201402.1.S1_at	fgenesh4_pg.C_LG_I003153	3.3794	0.000954195
PtpAffx.201414.1.S1_at	gw1.I.5597.1	-5.59182	0.000569912
PtpAffx.201417.1.S1_s_at	gw1.I.5616.1, gw1.XI.848.1	-3.66575	0.00146549
PtpAffx.201451.1.S1_at	gw1.I.5864.1	2.8124	0.00157133
PtpAffx.201477.1.S1_at	fgenesh4_pm.C_LG_I001288	-2.65276	0.00377119
PtpAffx.201561.1.S1_at	gw1.II.1713.1	-2.97593	0.0067559
PtpAffx.201634.1.S1_at	fgenesh4_pg.C_LG_II000281	-4.53931	0.00536206
PtpAffx.201645.1.S1_at	gw1.II.1863.1	-2.79825	0.00325338
PtpAffx.201731.1.S1_at	fgenesh4_pm.C_LG_II000250	-3.63962	0.000718089
PtpAffx.201732.1.S1_at	fgenesh4_pg.C_LG_II000497	-3.33306	0.000903718
PtpAffx.201744.1.S1_at	grail3.0003046201	-3.46191	0.00123101
PtpAffx.201753.1.S1_at	estExt_Genewise1_v1.C_LG_II2031	3.22263	0.00134662
PtpAffx.201818.1.S1_at	eugene3.00020669	-10.2198	0.000359859
PtpAffx.201916.1.S1_at	gw1.II.1542.1	-2.9248	0.00558025
PtpAffx.201922.1.S1_at	fgenesh4_pm.C_LG_II000446	-8.44068	0.000218195
PtpAffx.201931.1.S1_at	gw1.II.1751.1	-11.8355	0.00119193
PtpAffx.201939.1.S1_s_at	fgenesh4_pg.C_LG_II000931	-2.92233	0.00140687
PtpAffx.201944.1.S1_at	fgenesh4_pg.C_LG_II000942	-2.72383	0.00308241
PtpAffx.201966.1.S1_at	gw1.II.2419.1	-2.57935	0.00334131
PtpAffx.201970.1.S1_s_at	estExt_fgenesh4_pg.C_LG_II0983	4.6159	0.001472
PtpAffx.201982.1.S1_at	eugene3.00021016	9.109	0.000641558
PtpAffx.201998.1.S1_at	eugene3.00021046	-2.56878	0.00348786
PtpAffx.202003.1.S1_at	fgenesh4_pg.C_LG_II001052	-2.73907	0.0021852
PtpAffx.202042.1.S1_s_at	gw1.II.3673.1, eugene3.10470001, gw1.1047.1.1	-3.66157	0.000631788
PtpAffx.20208.2.A1_at	grail3.0018051701, estExt_fgenesh4_pg.C_2630011	2.91131	0.00215427
PtpAffx.202187.1.S1_at	fgenesh4_pg.C_LG_II001404	2.78153	0.00311823
PtpAffx.202241.1.S1_at	fgenesh4_pg.C_LG_II001534	2.81857	0.00016446
PtpAffx.202247.1.S1_at	gw1.II.2522.1	2.73417	0.0031622
PtpAffx.202298.1.S1_at	fgenesh4_pm.C_LG_II000827	-10.4537	0.000273558
PtpAffx.202298.1.S1_s_at	fgenesh4_pm.C_LG_II000827, gw1.II.673.1	-9.40919	0.000472213
PtpAffx.202328.1.S1_at	eugene3.00021727	10.5392	8.63009e-05
PtpAffx.202363.1.S1_at	eugene3.00021816	-3.24877	0.00147851
PtpAffx.202369.1.S1_at	fgenesh4_pg.C_LG_II001818	3.43975	0.00565353
PtpAffx.202418.1.S1_at	estExt_fgenesh4_pm.C_LG_II0929	-3.01937	0.00317034
PtpAffx.202461.1.S1_at	gw1.II.3111.1	2.87531	0.00571866
PtpAffx.202461.1.S1_s_at	gw1.II.3111.1, gw1.VII.1289.1	2.9619	0.0046228
PtpAffx.202485.1.S1_at	fgenesh4_pg.C_LG_II002055	2.70025	0.000688779
PtpAffx.202486.1.S1_at	fgenesh4_pg.C_LG_II002056	4.21514	0.000967222
PtpAffx.20250.1.S1_at	estExt_fgenesh4_pg.C_LG_X0144	2.52912	0.00384935
PtpAffx.202514.1.S1_at	eugene3.00002131	-3.21921	0.00412942
PtpAffx.202560.1.S1_at	eugene3.00002256	-5.61179	0.00129614
PtpAffx.202603.1.S1_at	eugene3.00002364	3.28832	0.000547115
PtpAffx.202621.1.S1_s_at	eugene3.00002397	2.60048	0.00328106
PtpAffx.202741.1.S1_at	gw1.II.2763.1	3.36805	0.00246039
PtpAffx.202765.1.S1_at	grail3.0067000101	-2.77899	0.00180744
PtpAffx.20278.2.A1_s_at	estExt_fgenesh4_pg.C_LG_XVIII0689	3.50429	0.00134173
PtpAffx.202789.1.S1_s_at	eugene3.00030038, fgenesh4_pg.C_LG_III000057	3.09423	0.0018628
PtpAffx.202819.1.S1_at	fgenesh4_pg.C_LG_III000105	2.6457	0.00320453
PtpAffx.202887.1.S1_at	gw1.III.1256.1	-2.75993	0.00158598
PtpAffx.2029.1.S1_s_at	--	-7.36092	5.37346e-05
PtpAffx.202901.1.S1_at	estExt_fgenesh4_pg.C_LG_III0306	-2.59562	0.00108935
PtpAffx.202905.1.S1_at	fgenesh4_pg.C_LG_III000313	-2.70557	0.00101444
PtpAffx.202943.1.S1_at	gw1.III.994.1	-2.51952	0.00138896
PtpAffx.202943.1.S1_s_at	eugene3.08270001, gw1.III.994.1	-3.1134	0.00295377
PtpAffx.202949.1.S1_at	estExt_fgenesh4_pm.C_LG_III0115	-3.348	0.00129126
PtpAffx.202949.1.S1_x_at	estExt_fgenesh4_pm.C_LG_III0115	-3.31607	0.000651328
PtpAffx.203064.1.S1_at	fgenesh4_pg.C_LG_III000669	-2.76652	0.000708319
PtpAffx.203094.1.S1_at	fgenesh4_pg.C_LG_III000737	-6.34611	0.000117239
PtpAffx.203199.1.S1_at	fgenesh4_pg.C_LG_III000959	-2.89696	0.00373374
PtpAffx.203219.1.S1_at	fgenesh4_pm.C_LG_III000386	-4.18122	0.00318174
PtpAffx.203287.1.S1_at	fgenesh4_pg.C_LG_III001141	2.88381	0.00367186
PtpAffx.203312.1.S1_at	eugene3.00031146	-5.73139	8.1416e-05
PtpAffx.203320.1.S1_at	estExt_fgenesh4_pg.C_LG_III1215	-2.92328	0.00255809
PtpAffx.203341.1.S1_s_at	gw1.III.1595.1	-2.66934	0.00310358
PtpAffx.203366.1.S1_at	estExt_Genewise1_v1.C_LG_III0729	-8.00588	0.000131894
PtpAffx.203426.1.S1_at	eugene3.00031416	-2.56778	0.00444043
PtpAffx.203431.1.S1_at	estExt_Genewise1_v1.C_LG_III2334	3.46086	0.00384772
PtpAffx.203433.1.S1_at	gw1.III.388.1	3.35583	0.000566655
PtpAffx.203456.1.S1_at	fgenesh4_pg.C_LG_III001512	4.57332	0.000162832
PtpAffx.203462.1.S1_at	fgenesh4_pg.C_LG_III001518	3.37768	0.00361813
PtpAffx.203463.1.S1_at	eugene3.00031490	11.5117	0.000210053
PtpAffx.20351.1.S1_at	eugene3.00161376, estExt_Genewise1_v1.C_37120001	3.25724	0.00189374
PtpAffx.203539.1.S1_at	gw1.III.1907.1	-2.50964	0.00141664
PtpAffx.203596.1.S1_at	gw1.III.190.1	-2.51927	0.000633416
PtpAffx.203676.1.S1_at	gw1.IV.1685.1	-2.5793	0.00390797
PtpAffx.203857.1.S1_at	gw1.IV.2909.1	-4.90485	0.000783222
PtpAffx.203857.1.S1_x_at	gw1.IV.2909.1	-4.85102	0.000980248
PtpAffx.203877.1.S1_at	grail3.0046016501	3.18138	0.000408708
PtpAffx.203877.1.S1_x_at	grail3.0046016501	3.32461	0.00138407
PtpAffx.203906.1.S1_at	fgenesh4_pm.C_LG_IV000202	-3.66794	0.00080439
PtpAffx.203915.1.S1_at	fgenesh4_pg.C_LG_IV000558	3.13694	0.00127009
PtpAffx.204015.1.S1_at	fgenesh4_pg.C_LG_IV000783	-5.99282	0.000229593
PtpAffx.204091.1.S1_at	fgenesh4_pg.C_LG_IV001012	-3.98043	0.00147363
PtpAffx.204158.1.S1_at	eugene3.00041079	-3.99783	0.00085324
PtpAffx.204168.1.S1_at	fgenesh4_pg.C_LG_IV001198	-2.51824	0.0253481
PtpAffx.204308.1.S1_at	grail3.0045020101	-3.08316	0.00201749
PtpAffx.204385.1.S1_at	estExt_fgenesh4_pg.C_LG_IX0044	2.72868	0.00379236
PtpAffx.204430.1.S1_at	fgenesh4_pg.C_LG_IX000140	2.79099	0.00282676
PtpAffx.204432.1.S1_at	grail3.0001012301	-4.03706	0.00129777
PtpAffx.204443.1.S1_s_at	fgenesh4_pg.C_LG_IX000157, eugene3.27080003	2.74905	0.00228453
PtpAffx.204451.1.S1_s_at	eugene3.61860001, gw1.IX.600.1, gw1.IX.609.1, gw1.IX.617.1, gw1.1095.4.1	13.142	7.00178e-05
PtpAffx.204500.1.S1_s_at	fgenesh4_pg.C_LG_IX000266, eugene3.155120001	-3.00405	0.00336411
PtpAffx.204521.1.S1_s_at	estExt_fgenesh4_pg.C_LG_IX0308	2.72955	0.00304496
PtpAffx.204522.1.S1_at	fgenesh4_pg.C_LG_IX000312	-3.73289	0.0016674
PtpAffx.204564.1.S1_at	gw1.IX.1435.1	-5.86443	0.000527576
PtpAffx.204615.1.S1_at	fgenesh4_pm.C_LG_IX000250	-2.99004	0.0121782
PtpAffx.204632.1.S1_at	fgenesh4_pg.C_LG_IX000531	-2.9112	0.0023806
PtpAffx.204647.1.S1_at	gw1.IX.2015.1	-2.63703	0.00168368
PtpAffx.204744.1.S1_at	grail3.0001069801	3.46584	0.000950939
PtpAffx.204858.1.S1_at	gw1.IX.3448.1	-3.55845	0.00103073
PtpAffx.204890.1.S1_at	eugene3.00091139	8.52821	5.04779e-05
PtpAffx.204984.1.S1_at	eugene3.00091374	-3.49459	0.00099816
PtpAffx.205059.1.S1_at	gw1.IX.4856.1	-2.55931	0.00264439
PtpAffx.205159.1.S1_at	gw1.V.2676.1	-8.13006	1.30266e-05
PtpAffx.205167.1.S1_s_at	fgenesh4_pm.C_LG_V000052, gw1.1355.3.1	-4.79474	0.00171951
PtpAffx.205177.1.S1_at	fgenesh4_pm.C_LG_V000066	-3.0156	0.00254832
PtpAffx.205193.1.S1_at	gw1.V.2919.1	-3.16138	0.00201586
PtpAffx.205219.1.S1_at	fgenesh4_pg.C_LG_V000253	-3.30836	0.00232036
PtpAffx.205272.1.S1_at	gw1.V.3468.1	-4.00531	0.00133848
PtpAffx.205330.1.S1_at	eugene3.00050446	-2.5235	0.00245388
PtpAffx.205330.1.S1_s_at	eugene3.00050446, eugene3.00110439	-2.81953	0.00375328
PtpAffx.205377.1.S1_at	grail3.0027010302	-6.43257	0.000325664
PtpAffx.205454.1.S1_s_at	gw1.V.4698.1	-2.96	0.00152899
PtpAffx.205555.1.S1_at	grail3.0002017601	-2.64865	0.00106655
PtpAffx.205555.1.S1_s_at	estExt_Genewise1_v1.C_LG_II0440, grail3.0002017601	-2.61724	0.00171788
PtpAffx.205601.1.S1_at	fgenesh4_pg.C_LG_V001079	-7.79818	0.00170648
PtpAffx.205630.1.S1_at	gw1.V.460.1	3.14969	0.00217543
PtpAffx.205646.1.S1_s_at	estExt_Genewise1_v1.C_LG_V0559, grail3.0002033201	5.60896	9.93275e-05
PtpAffx.205668.1.S1_at	gw1.V.687.1	-3.20764	0.000525947
PtpAffx.2057.1.S1_s_at	fgenesh4_pg.C_scaffold_133000007, eugene3.81200001	-3.10504	0.000696921
PtpAffx.205765.1.S1_at	gw1.V.1294.1	3.47278	0.00293098
PtpAffx.205785.1.S1_at	gw1.V.1448.1	4.3705	0.00112843
PtpAffx.205857.1.S1_at	fgenesh4_pg.C_LG_V001623	-2.90312	0.00115448
PtpAffx.205926.1.S1_at	gw1.VI.1555.1	-3.99098	0.0019491
PtpAffx.205931.1.S1_at	eugene3.00060048	-2.92339	0.00458535
PtpAffx.205992.1.S1_at	gw1.VI.2354.1	-11.0059	2.44248e-05
PtpAffx.205992.1.S1_x_at	gw1.VI.2354.1	-12.0144	1.13982e-05
PtpAffx.206042.1.S1_at	eugene3.00060297	-11.7545	0.000214938
PtpAffx.206149.1.S1_s_at	gw1.VI.1595.1, gw1.XVIII.136.1	-2.62657	0.00762054
PtpAffx.206153.1.S1_at	gw1.VI.1364.1	-2.812	0.00103561
PtpAffx.206208.1.S1_at	eugene3.00060662	3.02882	0.00386726
PtpAffx.206261.1.S1_s_at	fgenesh4_pg.C_LG_VI000707, gw1.3597.5.1	2.81681	0.00217218
PtpAffx.206265.1.S1_at	eugene3.00060765	-3.44569	0.000291469
PtpAffx.206293.1.S1_at	gw1.VI.1204.1	3.03575	0.00599222
PtpAffx.206293.1.S1_s_at	eugene3.09390001, gw1.VI.1204.1	2.8741	0.00339016
PtpAffx.206393.1.S1_at	fgenesh4_pg.C_LG_VI000988	-3.07593	0.00696107
PtpAffx.206393.1.S1_s_at	fgenesh4_pg.C_LG_VI000988	-3.09389	0.00693501
PtpAffx.206421.1.S1_at	eugene3.00061112	-2.60649	0.00216567
PtpAffx.206549.1.S1_at	eugene3.00061347	-3.08316	0.00131405
PtpAffx.206688.1.S1_at	gw1.VI.730.1	-2.54049	0.00288701
PtpAffx.206747.1.S1_at	fgenesh4_pg.C_LG_VI001712	-2.61322	0.00286747
PtpAffx.206815.1.S1_at	eugene3.00061905	-2.94668	0.000648071
PtpAffx.206875.1.S1_at	fgenesh4_pg.C_LG_VII000016	-7.11153	0.00235944
PtpAffx.206893.1.S1_at	fgenesh4_pg.C_LG_VII000062	-4.61369	0.000263788
PtpAffx.206911.1.S1_at	eugene3.00070108	7.13554	0.00125706
PtpAffx.206911.1.S1_x_at	eugene3.00070108	5.63487	0.000374513
PtpAffx.207029.1.S1_at	eugene3.00070346	-3.08605	0.00177812
PtpAffx.207031.1.S1_s_at	fgenesh4_pg.C_LG_VII000332, eugene3.00070350	-5.80157	0.000552
PtpAffx.207220.1.S1_at	fgenesh4_pm.C_LG_VII000290	-4.58837	0.00257437
PtpAffx.20731.1.A1_at	gw1.XVI.3350.1	-2.69428	0.000952567
PtpAffx.207330.1.S1_at	eugene3.00071024	-2.70944	0.000890691
PtpAffx.207347.1.S1_s_at	fgenesh4_pg.C_LG_VII001068	-3.31974	0.000411965
PtpAffx.207348.1.S1_at	fgenesh4_pg.C_LG_VII001069	-3.71736	0.000615505
PtpAffx.207381.1.S1_at	gw1.VII.3664.1	3.45207	0.00226499
PtpAffx.207420.1.S1_at	gw1.VII.3988.1	-3.0019	0.00656701
PtpAffx.207553.1.S1_at	eugene3.00080178	9.40122	0.000130266
PtpAffx.207564.1.S1_s_at	eugene3.00080204	-3.27891	0.000574797
PtpAffx.207674.1.S1_at	fgenesh4_pg.C_LG_VIII000399	-2.84924	0.000464071
PtpAffx.207888.1.S1_at	gw1.VIII.713.1	-5.97026	0.000421735
PtpAffx.207920.1.S1_at	fgenesh4_pm.C_LG_VIII000412	-3.73835	0.000779965
PtpAffx.208025.1.S1_at	eugene3.00081145	5.61417	0.000115611
PtpAffx.208384.1.S1_at	gw1.VIII.37.1	-3.20959	0.00303356
PtpAffx.208398.1.S1_at	eugene3.00081999	2.68822	0.000390797
PtpAffx.208398.1.S1_s_at	eugene3.00081999	3.35736	0.00172439
PtpAffx.208472.1.S1_at	fgenesh4_pm.C_LG_X000053	3.61921	0.000153062
PtpAffx.208580.1.S1_at	eugene3.00100356	-11.7944	8.1416e-06
PtpAffx.208619.1.S1_at	fgenesh4_pg.C_LG_X000472	2.64453	0.000521062
PtpAffx.208658.1.S1_at	fgenesh4_pg.C_LG_X000560	2.76566	0.00249459
PtpAffx.208712.1.S1_at	grail3.0144000201	-5.82825	0.00273395
PtpAffx.208713.1.S1_s_at	eugene3.02730015, fgenesh4_pg.C_LG_X000667	-2.66141	0.012468
PtpAffx.208892.1.S1_at	fgenesh4_pg.C_LG_X001039	-5.78982	0.000695292
PtpAffx.208912.1.S1_at	eugene3.00101110	-15.1053	0.000297982
PtpAffx.208925.1.S1_at	eugene3.00101133	-4.11217	0.000683894
PtpAffx.208929.1.S1_s_at	fgenesh4_pg.C_LG_X001097, fgenesh4_pg.C_LG_X001101	-2.81319	0.00363767
PtpAffx.208945.1.S1_at	grail3.0006031901	-3.05371	0.000524319
PtpAffx.20898.1.A1_at	estExt_fgenesh4_pg.C_LG_XIII0447	3.05199	0.00399264
PtpAffx.208983.1.S1_s_at	eugene3.00101248	-2.77137	0.00186931
PtpAffx.209149.1.S1_x_at	fgenesh4_pg.C_LG_X001488	-2.538	0.00172928
PtpAffx.209248.1.S1_at	fgenesh4_pg.C_LG_X001647	3.00871	0.000848355
PtpAffx.209263.1.S1_at	gw1.X.1659.1	2.62205	0.00225685
PtpAffx.209299.1.S1_at	eugene3.00101880	4.43413	0.000550372
PtpAffx.209307.1.S1_s_at	grail3.0022018701	12.029	1.95398e-05
PtpAffx.209327.1.S1_at	gw1.X.2095.1	5.85171	6.83894e-05
PtpAffx.209339.1.S1_s_at	gw1.261.31.1, gw1.X.2227.1	-3.1186	0.00242294
PtpAffx.209380.1.S1_at	fgenesh4_pg.C_LG_X001972	2.98011	0.00975852
PtpAffx.209384.1.S1_at	eugene3.00102122	-2.99061	0.000985133
PtpAffx.209385.1.S1_at	fgenesh4_pg.C_LG_X001988	-3.07601	0.000628531
PtpAffx.209386.1.S1_at	eugene3.00102123	-3.04232	0.00290329
PtpAffx.209392.1.S1_at	gw1.X.2590.1	-2.70411	0.00475144
PtpAffx.209397.1.S1_at	gw1.X.2625.1	-3.55484	0.00217381
PtpAffx.209401.1.S1_at	fgenesh4_pg.C_LG_X002023	-2.98478	0.000675753
PtpAffx.209511.1.S1_at	fgenesh4_pg.C_LG_X002247	-2.95885	0.00257763
PtpAffx.209512.1.S1_at	eugene3.00102439	-2.78664	0.0010177
PtpAffx.209549.1.S1_at	gw1.X.3520.1	-2.75067	0.00295703
PtpAffx.209569.1.S1_at	gw1.XI.1195.1	-2.74658	0.00208425
PtpAffx.209581.1.S1_at	gw1.XI.1265.1	-3.56982	0.00113494
PtpAffx.209622.1.S1_s_at	eugene3.00110098, gw1.XI.1466.1	-2.6755	0.000579682
PtpAffx.209623.1.S1_at	eugene3.00110098	-2.85937	0.000700178
PtpAffx.209626.1.S1_at	fgenesh4_pg.C_LG_XI000107	-2.79606	0.00243759
PtpAffx.209626.1.S1_s_at	fgenesh4_pg.C_LG_XI000107, gw1.166.85.1	-3.14467	0.00124078
PtpAffx.209702.1.S1_at	grail3.0091001101	-2.91045	0.00453976
PtpAffx.209705.1.S1_at	eugene3.00110281	-4.03424	0.00123264
PtpAffx.209746.1.S1_at	eugene3.00110394	-3.03652	0.000267044
PtpAffx.209881.1.S1_at	gw1.XI.3173.1	-2.57738	0.000864638
PtpAffx.209888.1.S1_at	gw1.XI.3221.1	-4.82364	0.000159575
PtpAffx.20995.1.S1_at	--	-2.5417	0.0069285
PtpAffx.209992.1.S1_at	fgenesh4_pm.C_LG_XI000323	-9.27635	0.00135802
PtpAffx.21.1.A1_at	--	3.25625	0.00291632
PtpAffx.210097.1.S1_at	estExt_fgenesh4_pm.C_LG_XI0390	-3.09852	0.00137267
PtpAffx.210115.1.S1_at	gw1.XI.848.1	-3.52895	0.000661098
PtpAffx.210115.1.S1_x_at	gw1.XI.848.1	-3.67654	0.000810903
PtpAffx.210121.1.S1_s_at	fgenesh4_pm.C_LG_XI000417, gw1.XVI.3248.1	-3.07097	0.000799505
PtpAffx.210139.1.S1_s_at	eugene3.00111313, eugene3.08070002	-3.77766	0.00309706
PtpAffx.210284.1.S1_at	estExt_fgenesh4_pg.C_LG_XII0213	-2.66781	0.00252878
PtpAffx.210284.1.S1_s_at	estExt_fgenesh4_pg.C_LG_XII0213	-2.90188	0.00225848
PtpAffx.210292.1.S1_at	gw1.XII.888.1	2.51206	0.00452347
PtpAffx.210514.1.S1_at	estExt_fgenesh4_pg.C_LG_XII0687	-3.25536	0.00110726
PtpAffx.210671.1.S1_at	gw1.XII.865.1	-4.51811	0.000752284
PtpAffx.210716.1.S1_s_at	eugene3.00121051, eugene3.00121053	-2.57946	0.00156481
PtpAffx.210733.1.S1_at	eugene3.00121097	-3.14804	0.00538811
PtpAffx.210779.1.S1_at	fgenesh4_pm.C_LG_XII000477	3.0594	0.00117565
PtpAffx.211080.1.S1_at	fgenesh4_pg.C_LG_XIII000294	-6.14636	7.49027e-05
PtpAffx.211084.1.S1_at	gw1.XIII.2105.1	-4.68103	0.000206797
PtpAffx.211137.1.S1_at	eugene3.00130729	-2.86682	0.00484262
PtpAffx.211272.1.S1_at	eugene3.00131031	2.6975	0.00290492
PtpAffx.211340.1.S1_at	fgenesh4_pg.C_LG_XIII000498	4.93991	0.00147526
PtpAffx.211377.1.S1_at	eugene3.00131285	2.76747	0.00477098
PtpAffx.211380.1.S1_at	gw1.XIII.317.1	-2.71613	0.0184879
PtpAffx.211478.1.S1_at	eugene3.00140177	-2.64421	0.00128963
PtpAffx.211641.1.S1_at	eugene3.00140495	-3.46465	0.00214287
PtpAffx.211689.1.S1_at	estExt_Genewise1_v1.C_LG_XIV2162	-5.23365	0.000335434
PtpAffx.21178.1.S1_at	estExt_fgenesh4_pg.C_LG_I0515	3.74901	0.00176998
PtpAffx.211786.1.S1_at	eugene3.00140812	2.90785	0.00141501
PtpAffx.211787.1.S1_s_at	gw1.XIV.2765.1	3.11895	0.00378259
PtpAffx.211930.1.S1_at	gw1.XIV.3805.1	-2.78425	0.0013222
PtpAffx.211962.1.S1_at	grail3.0012038501	-2.76586	0.0020354
PtpAffx.212070.1.S1_at	gw1.XIV.405.1	4.02452	0.000822301
PtpAffx.212115.1.S1_at	grail3.0141004901	-2.66683	0.0019377
PtpAffx.212115.1.S1_x_at	grail3.0141004901	-3.02272	0.00207936
PtpAffx.212145.1.S1_at	eugene3.00190202	-3.37707	0.000990018
PtpAffx.212290.1.S1_at	gw1.XIX.1560.1	2.53791	0.00226825
PtpAffx.212419.1.S1_at	gw1.XIX.2284.1	-2.98519	0.00145572
PtpAffx.212475.1.S1_at	grail3.0094004101	-6.77774	0.000836956
PtpAffx.212500.1.S1_at	fgenesh4_pg.C_LG_XIX001002	-2.53153	0.00236921
PtpAffx.212534.1.S1_at	fgenesh4_pm.C_LG_XV000015	18.7984	0.000309381
PtpAffx.212535.1.S1_at	fgenesh4_pg.C_LG_XV000042	2.90152	0.000490124
PtpAffx.212536.1.S1_at	gw1.XV.133.1	3.09051	0.00216404
PtpAffx.212811.1.S1_at	eugene3.00150634	-2.58051	0.00555257
PtpAffx.212835.1.S1_at	fgenesh4_pm.C_LG_XV000256	-3.0055	0.0026851
PtpAffx.212842.1.S1_at	grail3.0005022701	2.58593	0.000582939
PtpAffx.212948.1.S1_at	fgenesh4_pg.C_LG_XV000856	3.13503	0.00144269
PtpAffx.212971.1.S1_s_at	fgenesh4_pg.C_LG_XV000901	-2.71522	0.00583916
PtpAffx.212998.1.S1_s_at	fgenesh4_pg.C_scaffold_418000002, gw1.XV.2734.1	-4.13313	0.013445
PtpAffx.213144.1.S1_at	eugene3.00160064	-5.20805	0.00899647
PtpAffx.213144.1.S1_x_at	eugene3.00160064	-3.35521	0.00965268
PtpAffx.213160.1.S1_at	eugene3.00160099	-2.99728	0.000876036
PtpAffx.213164.1.S1_at	eugene3.00160103	-2.65818	0.0011154
PtpAffx.213174.1.S1_x_at	estExt_fgenesh4_pg.C_LG_XVI0114	-2.6078	0.00390145
PtpAffx.213178.1.S1_at	eugene3.00160140	-2.90286	0.00152248
PtpAffx.213208.1.S1_at	eugene3.00160220	6.16405	0.000182372
PtpAffx.213226.1.S1_at	eugene3.00160257	-2.77619	0.00015469
PtpAffx.213309.1.S1_at	grail3.0004011501	-11.4754	4.72213e-05
PtpAffx.213326.1.S1_at	gw1.XVI.1707.1	-2.90866	0.000636673
PtpAffx.213392.1.S1_at	gw1.XVI.2174.1	-2.80655	0.00378422
PtpAffx.213466.1.S1_at	gw1.XVI.2587.1	-2.88361	0.0020468
PtpAffx.213466.1.S1_x_at	gw1.XVI.2587.1	-2.70713	0.00118542
PtpAffx.213643.1.S1_at	eugene3.00161146	-3.9604	0.000319151
PtpAffx.213697.1.S1_at	fgenesh4_pg.C_LG_XVI001206	-3.5758	0.000364744
PtpAffx.213708.1.S1_at	eugene3.00161274	-3.49959	0.00214613
PtpAffx.213742.1.S1_at	fgenesh4_pg.C_LG_XVI001328	-3.1932	0.00113331
PtpAffx.213814.1.S1_at	fgenesh4_pg.C_LG_XVII000111	2.92185	0.000802762
PtpAffx.213860.1.S1_at	gw1.XVII.614.1	4.90102	0.00194258
PtpAffx.213950.1.S1_at	eugene3.00170411	2.50791	0.00313614
PtpAffx.214032.1.S1_at	fgenesh4_pg.C_LG_XVIII000045	2.68088	0.00172765
PtpAffx.214212.1.S1_at	gw1.XVIII.1707.1	3.59844	0.0011382
PtpAffx.214226.1.S1_at	gw1.XVIII.1796.1	-3.9972	0.000249133
PtpAffx.214315.1.S1_at	gw1.XVIII.2330.1	2.55471	0.00185628
PtpAffx.214443.1.S1_at	eugene3.00180924	2.54873	0.0048931
PtpAffx.214461.1.S1_at	estExt_fgenesh4_pm.C_LG_XVIII0344	-3.49661	0.00025239
PtpAffx.214484.1.S1_at	grail3.0020033001	-2.918	0.00401055
PtpAffx.214491.1.S1_at	gw1.XVIII.3369.1	2.8481	0.000693664
PtpAffx.214562.1.S1_at	fgenesh4_pg.C_LG_XVIII001086	2.68399	0.000613877
PtpAffx.214563.1.S1_at	fgenesh4_pg.C_LG_XVIII001087	3.67996	0.000773452
PtpAffx.214565.1.S1_s_at	estExt_Genewise1_v1.C_LG_XVIII0114	2.76776	0.000444531
PtpAffx.214782.1.S1_s_at	fgenesh4_pg.C_scaffold_170000029, fgenesh4_pg.C_scaffold_1072000002	-3.79046	0.0021966
PtpAffx.214830.1.S1_at	grail3.0107004301	-3.45781	0.00358882
PtpAffx.214869.1.S1_s_at	eugene3.00160411, eugene3.74870001, fgenesh4_pg.C_scaffold_10942000001, fgenesh4_pg.C_scaffold_4671000001	-4.93175	0.0362285
PtpAffx.215.1.A1_at	eugene3.00120117	-2.5851	0.00280722
PtpAffx.215047.1.S1_s_at	eugene3.02730014, grail3.0144000201, gw1.11781.4.1	-4.16042	0.00394216
PtpAffx.215069.1.S1_at	grail3.0117003001	-4.90947	0.000180744
PtpAffx.215147.1.S1_at	gw1.118.266.1	2.82753	0.00539462
PtpAffx.215178.1.S1_s_at	fgenesh4_pm.C_scaffold_376000004, gw1.119.16.1	-6.03685	0.00056177
PtpAffx.215209.1.S1_at	eugene3.120770001	3.19018	0.000281699
PtpAffx.215229.1.S1_s_at	eugene3.01200026, eugene3.01200031	-3.1084	0.00168205
PtpAffx.215232.1.S1_at	fgenesh4_pg.C_scaffold_120000037	-2.7603	0.00485728
PtpAffx.215232.1.S1_x_at	fgenesh4_pg.C_scaffold_120000037	-3.31321	0.00238712
PtpAffx.21524.1.S1_s_at	estExt_Genewise1_v1.C_LG_VII1106, eugene3.00070254, eugene3.00070258	-3.62011	0.000105841
PtpAffx.215318.1.S1_s_at	fgenesh4_pg.C_LG_XV000856, fgenesh4_pg.C_scaffold_12206000001	4.0094	0.00063993
PtpAffx.215373.1.S1_s_at	eugene3.01220061	-3.20179	0.00244248
PtpAffx.215431.1.S1_s_at	eugene3.01230041	-6.6273	0.00214124
PtpAffx.215493.1.S1_at	eugene3.01240027	-3.76496	0.00065947
PtpAffx.215519.1.S1_at	fgenesh4_pm.C_scaffold_124000031	-2.86943	0.000604107
PtpAffx.215566.1.S1_s_at	gw1.125.100.1, gw1.5929.2.1	-3.52596	0.000517806
PtpAffx.215595.1.S1_at	eugene3.01250085	-2.55039	0.00109749
PtpAffx.215658.1.S1_at	eugene3.01270031	-2.88434	0.000902089
PtpAffx.215737.1.S1_at	eugene3.01290018	-3.25738	0.000504779
PtpAffx.215746.1.S1_at	eugene3.01290042	-3.2906	0.00151597
PtpAffx.215992.1.S1_at	--	-3.37714	0.0008337
PtpAffx.215993.1.S1_at	eugene3.01330012	5.77683	0.000403823
PtpAffx.216000.1.S1_at	eugene3.01330027	-9.30006	0.00386563
PtpAffx.216043.1.S1_s_at	eugene3.01330126, gw1.133.251.1	-37.5205	0.000166089
PtpAffx.216044.1.S1_at	gw1.133.251.1	-33.3786	0.000361487
PtpAffx.216240.1.S1_s_at	gw1.1387.2.1, gw1.III.388.1	2.51515	0.00108446
PtpAffx.216266.1.S1_s_at	fgenesh4_pg.C_LG_III000737, fgenesh4_pg.C_scaffold_13973000001	-8.9547	0.000224708
PtpAffx.216341.1.S1_s_at	fgenesh4_pg.C_LG_IX000531, fgenesh4_pg.C_scaffold_14215000001, fgenesh4_pg.C_scaffold_18994000001	-3.60693	0.00102258
PtpAffx.216371.1.S1_at	fgenesh4_pg.C_scaffold_142000028	-5.08124	0.00115122
PtpAffx.216536.1.S1_at	gw1.146.74.1	6.00487	0.00118867
PtpAffx.216588.1.S1_at	gw1.147.150.1	-6.7247	0.00150782
PtpAffx.216627.1.S1_at	fgenesh4_pg.C_scaffold_148000026	-5.91853	0.00329735
PtpAffx.216706.1.S1_at	eugene3.01500015	10.2241	0.000219823
PtpAffx.216706.1.S1_x_at	eugene3.01500015	9.55098	9.60709e-05
PtpAffx.216713.1.S1_at	gw1.150.48.1	-6.61794	0.000286584
PtpAffx.216797.1.S1_at	fgenesh4_pm.C_scaffold_152000026	-5.24247	0.000372885
PtpAffx.216900.1.S1_s_at	fgenesh4_pg.C_scaffold_155000014	-3.36805	0.0213733
PtpAffx.216908.1.S1_at	fgenesh4_pm.C_scaffold_155000014	-2.63156	0.000726231
PtpAffx.216913.1.S1_at	fgenesh4_pg.C_scaffold_155000048	5.71505	0.000179115
PtpAffx.216989.1.S1_at	fgenesh4_pg.C_scaffold_157000035	-2.86378	0.000744142
PtpAffx.217006.1.S1_at	fgenesh4_pg.C_scaffold_15864000001	-4.95288	0.00280071
PtpAffx.217038.1.S1_at	eugene3.01580034	-3.044	0.00641721
PtpAffx.217063.1.S1_s_at	eugene3.00120304, eugene3.02590001, eugene3.15950001, gw1.XII.905.1	-3.4213	0.0266263
PtpAffx.217195.1.S1_s_at	gw1.163.16.1	2.7387	0.00226662
PtpAffx.217356.1.S1_at	eugene3.01660020	-10.6339	5.53629e-05
PtpAffx.217456.1.S1_s_at	eugene3.01680023, eugene3.01680026, eugene3.01680027	-3.00229	0.00163158
PtpAffx.217506.1.S1_s_at	eugene3.01690009	-2.65869	0.0024148
PtpAffx.217508.1.S1_at	gw1.169.19.1	-2.69856	0.00195398
PtpAffx.217582.1.S1_at	gw1.171.61.1	-3.60969	0.00573169
PtpAffx.217753.1.S1_s_at	gw1.I.5597.1, gw1.1798.2.1	-4.94856	0.00020354
PtpAffx.217901.1.S1_x_at	gw1.1844.6.1	2.88633	0.00283165
PtpAffx.217969.1.S1_at	gw1.18641.2.1	-3.26085	0.000736
PtpAffx.218009.1.S1_s_at	eugene3.18780001	-3.40128	0.00375816
PtpAffx.218010.1.S1_s_at	fgenesh4_pg.C_scaffold_133000007, eugene3.18780002	-3.78661	0.00173742
PtpAffx.218026.1.S1_at	gw1.187.90.1	-4.66257	0.00332014
PtpAffx.218297.1.S1_s_at	eugene3.01970033, eugene3.01970034, eugene3.01970035, eugene3.01970037, eugene3.15830001, fgenesh4_pg.C_scaffold_742000001, fgenesh4_pg.C_scaffold_6472000001	-3.67086	0.00389006
PtpAffx.218368.1.S1_at	gw1.200.30.1	-2.76701	0.000781593
PtpAffx.218457.1.S1_s_at	fgenesh4_pg.C_LG_VIII000188, fgenesh4_pm.C_LG_VIII000081, gw1.938.10.1, gw1.1266.10.1, gw1.2033.4.1	-4.77551	0.00109912
PtpAffx.218538.1.S1_at	gw1.205.68.1	-4.72933	0.00141175
PtpAffx.218693.1.S1_at	eugene3.02110006	-2.53542	0.00545813
PtpAffx.218777.1.S1_s_at	estExt_fgenesh4_pg.C_570090, grail3.0019031001, gw1.21516.1.1	3.43046	0.0013857
PtpAffx.218789.1.S1_at	estExt_fgenesh4_pg.C_2150009	2.66044	0.000910231
PtpAffx.218808.1.S1_s_at	fgenesh4_pg.C_scaffold_2167000001, gw1.I.3704.1	-3.25832	0.000638301
PtpAffx.219062.1.S1_at	eugene3.00140663, gw1.2309.4.1	2.67418	0.00184
PtpAffx.219070.1.S1_at	gw1.231.10.1	2.67277	0.00287398
PtpAffx.219131.1.S1_at	eugene3.02360009	-2.74119	0.00800482
PtpAffx.219295.1.S1_s_at	eugene3.25690001, gw1.XVII.642.1	2.70762	0.0032029
PtpAffx.219331.1.S1_s_at	eugene3.02600006, eugene3.02620001, eugene3.03590002, fgenesh4_pg.C_LG_XI000711, gw1.217.28.1, gw1.XI.2707.1, gw1.XI.3125.1	-3.81733	0.00130428
PtpAffx.219447.1.S1_s_at	fgenesh4_pm.C_LG_V000066, eugene3.27040001	-3.42261	0.00199632
PtpAffx.219484.1.S1_s_at	eugene3.02730014, grail3.0144000201, gw1.273.41.1	-4.0815	0.00422223
PtpAffx.219485.1.S1_s_at	eugene3.02730014	-3.08969	0.00611271
PtpAffx.219502.1.S1_at	eugene3.02740007	-4.24468	0.000314266
PtpAffx.219581.1.S1_at	eugene3.28120001	-2.69036	0.0039617
PtpAffx.219657.1.S1_at	fgenesh4_pg.C_scaffold_286000005	-4.89637	0.0017651
PtpAffx.219727.1.S1_at	eugene3.00280096	-2.91306	0.00243922
PtpAffx.220089.1.S1_s_at	eugene3.00290263, fgenesh4_pg.C_scaffold_29000281, fgenesh4_pg.C_scaffold_29000285	-2.9356	0.0056177
PtpAffx.220096.1.S1_at	gw1.29.50.1	-6.48174	0.00366046
PtpAffx.220194.1.S1_s_at	eugene3.03020002, eugene3.08270001	-2.87987	0.00226011
PtpAffx.220195.1.S1_s_at	eugene3.03020003, gw1.III.994.1	-2.8754	0.00114471
PtpAffx.220295.1.S1_s_at	gw1.29.50.1, fgenesh4_pg.C_scaffold_3120000001	-3.47096	0.00183349
PtpAffx.220856.1.S1_at	gw1.371.3.1	-2.60387	0.00498591
PtpAffx.220879.1.S1_at	fgenesh4_pg.C_scaffold_375000004	-3.06619	0.000926514
PtpAffx.220890.1.S1_s_at	eugene3.03760007	-2.65707	0.00143618
PtpAffx.220892.1.S1_s_at	gw1.376.46.1, gw1.422.14.1, gw1.499.12.1	-3.06332	0.00124566
PtpAffx.220960.1.S1_s_at	eugene3.00101133, gw1.3940.1.1	-3.64098	0.000763682
PtpAffx.221011.1.S1_s_at	fgenesh4_pg.C_LG_X001039, fgenesh4_pg.C_scaffold_4068000001	-4.33295	0.00140361
PtpAffx.221154.1.S1_at	eugene3.00400226	-6.84217	0.000608992
PtpAffx.221238.1.S1_at	grail3.0411000501	-2.70705	0.00153551
PtpAffx.221469.1.S1_s_at	estExt_fgenesh4_pm.C_LG_XVIII0344, fgenesh4_pg.C_scaffold_4470000001	-3.26574	0.000447788
PtpAffx.221580.1.S1_at	fgenesh4_pg.C_scaffold_44000192	4.19463	0.00200935
PtpAffx.221625.1.S1_s_at	gw1.125.81.1, gw1.4513.2.1	-6.85029	5.69912e-05
PtpAffx.22177.3.A1_a_at	--	-3.55334	0.00148503
PtpAffx.221958.1.S1_at	eugene3.00570059	2.80914	0.00097862
PtpAffx.222.1.S1_at	grail3.0124005901	-4.26401	0.000317522
PtpAffx.222016.1.S1_s_at	eugene3.04330005, eugene3.05830003, fgenesh4_pg.C_scaffold_583000002	-2.54883	0.00185466
PtpAffx.222041.1.S1_at	eugene3.05940001	2.9511	0.00367512
PtpAffx.222098.1.S1_s_at	eugene3.00061112, gw1.6180.1.1	-2.91182	0.00169671
PtpAffx.222118.1.S1_at	grail3.0626000101	-3.19068	0.00123427
PtpAffx.222151.1.S1_at	grail3.0635000201	-2.93956	0.00329409
PtpAffx.22222.1.A1_at	eugene3.00070646	16.2996	0.000177487
PtpAffx.222276.1.S1_s_at	estExt_fgenesh4_pg.C_640120, eugene3.00640124	-3.0357	0.000595965
PtpAffx.22228.2.S1_at	fgenesh4_pm.C_LG_X000419	3.16332	0.00305147
PtpAffx.222290.1.S1_s_at	fgenesh4_pg.C_LG_XVII000003, gw1.64.444.1	-3.13558	0.000762054
PtpAffx.222322.1.S1_at	gw1.64.520.1	3.41722	0.00105515
PtpAffx.222322.1.S1_s_at	gw1.64.520.1	3.93579	0.000724602
PtpAffx.222526.1.S1_at	eugene3.00660282	-2.55608	0.00205982
PtpAffx.222624.1.S1_at	fgenesh4_pg.C_LG_I003333, gw1.697.7.1	3.49563	0.00167066
PtpAffx.222680.1.S1_at	fgenesh4_pg.C_scaffold_70000028	-2.73696	0.00714832
PtpAffx.222723.1.S1_at	eugene3.00700116	-4.29976	0.000884178
PtpAffx.222725.1.S1_at	gw1.70.335.1	-2.52914	0.00260043
PtpAffx.222739.1.S1_s_at	eugene3.00700163	-3.31259	0.00111377
PtpAffx.222905.1.S1_s_at	fgenesh4_pg.C_LG_XI000711, gw1.217.28.1, gw1.XI.2707.1, gw1.XI.3125.1, eugene3.75900001	-3.16475	0.000944425
PtpAffx.223000.1.S1_at	fgenesh4_pg.C_scaffold_77000121	-3.58787	0.00256623
PtpAffx.22318.1.S1_at	estExt_fgenesh4_pg.C_LG_VIII0315	-2.84637	0.00567307
PtpAffx.223252.1.S1_at	fgenesh4_pg.C_scaffold_86000038	-3.34185	0.00101282
PtpAffx.223291.1.S1_at	gw1.86.239.1	-2.73648	0.00205494
PtpAffx.223327.1.S1_at	fgenesh4_pg.C_scaffold_86000151	-3.44051	0.00521062
PtpAffx.223571.1.S1_s_at	fgenesh4_pg.C_scaffold_124000023, gw1.934.1.1	-3.17593	0.00124241
PtpAffx.223845.1.S1_at	fgenesh4_pg.C_scaffold_1188000001	-5.13035	0.000706691
PtpAffx.224188.1.S1_at	gw1.I.3790.1	-3.36301	0.000565027
PtpAffx.224224.1.S1_at	estExt_fgenesh4_pg.C_LG_II0121	-2.52288	0.0022194
PtpAffx.224233.1.S1_s_at	eugene3.00020735	-2.79983	0.004416
PtpAffx.224320.1.S1_at	eugene3.00031483	8.08028	0.00059108
PtpAffx.224424.1.S1_s_at	gw1.IX.551.1, gw1.IX.563.1	-2.90952	0.000981877
PtpAffx.224521.1.S1_at	gw1.VI.658.1	-2.96094	0.003864
PtpAffx.224583.1.S1_at	gw1.VII.221.1	-5.8708	0.000508036
PtpAffx.224633.1.S1_s_at	eugene3.00100463, fgenesh4_pg.C_LG_X000480, fgenesh4_pg.C_scaffold_887000001	-2.53351	0.00205331
PtpAffx.224653.1.S1_s_at	gw1.X.79.1, gw1.X.86.1	-3.52189	0.00182209
PtpAffx.224663.1.S1_at	gw1.X.1696.1	-2.54058	0.00242457
PtpAffx.224679.1.S1_at	grail3.0109002001	-7.29674	0.00019377
PtpAffx.224706.1.S1_at	eugene3.00110258	-4.0253	0.00114796
PtpAffx.224745.1.S1_at	gw1.XI.3143.1	-3.21463	0.00110563
PtpAffx.224745.1.S1_x_at	gw1.XI.3143.1	-3.98178	0.0023285
PtpAffx.224766.1.S1_at	eugene3.00111013	-4.5098	0.00120496
PtpAffx.224778.1.S1_x_at	eugene3.07100003, gw1.XI.298.1	-2.70518	0.00135965
PtpAffx.224780.1.S1_s_at	eugene3.07100003, gw1.XI.298.1, gw1.XI.303.1, gw1.XI.310.1	-2.84633	0.000929771
PtpAffx.224872.1.S1_s_at	eugene3.00140177, gw1.XIV.869.1	-3.74183	0.000481983
PtpAffx.224886.1.S1_x_at	grail3.0012017301	-4.32767	0.00576751
PtpAffx.224900.1.S1_at	gw1.XIX.75.1	-3.37658	0.00145246
PtpAffx.224909.1.S1_s_at	gw1.XIX.119.1, gw1.XIX.137.1, gw1.XIX.319.1, gw1.XIX.335.1, gw1.XIX.314.1	-2.8887	0.00301728
PtpAffx.224973.1.S1_s_at	gw1.XIX.2883.1, gw1.XIX.2886.1, gw1.XIX.2893.1	-4.6925	0.000911859
PtpAffx.224992.1.S1_at	estExt_fgenesh4_pm.C_LG_XV0238	-2.6113	0.00204354
PtpAffx.225014.1.S1_x_at	eugene3.00160160, eugene3.00160169	-3.12593	0.000553629
PtpAffx.225021.1.S1_at	eugene3.00160459	-3.01614	0.000543859
PtpAffx.225070.1.S1_at	gw1.XVIII.2294.1	3.13042	0.00154528
PtpAffx.225070.1.S1_s_at	gw1.XVIII.2294.1	3.10302	0.00269813
PtpAffx.225137.1.S1_s_at	gw1.117.255.1, gw1.XIX.75.1	-3.67972	0.00125381
PtpAffx.225247.1.S1_at	fgenesh4_pg.C_scaffold_140000067	3.29588	0.00319802
PtpAffx.225298.1.S1_at	eugene3.01550060	4.18188	0.00359207
PtpAffx.225385.1.S1_at	eugene3.02000004	-18.3573	0.000208425
PtpAffx.225495.1.S1_s_at	fgenesh4_pg.C_scaffold_375000003, gw1.286.28.1	-2.86003	0.00262322
PtpAffx.225598.1.S1_at	gw1.41.417.1	-4.10147	3.41947e-05
PtpAffx.225682.1.S1_at	fgenesh4_pg.C_scaffold_57000144	-3.38314	0.00966245
PtpAffx.225828.1.S1_s_at	fgenesh4_pm.C_LG_I000149, gw1.830.3.1	-3.82616	0.000454301
PtpAffx.22588.1.S1_at	eugene3.00080177	-5.31297	0.00121961
PtpAffx.22678.1.S1_at	eugene3.00050961	-3.2551	0.00116262
PtpAffx.22734.1.S1_s_at	eugene3.00160140	-3.34594	0.00271767
PtpAffx.22806.1.S1_at	eugene3.00070108	3.18005	0.00334945
PtpAffx.22847.2.A1_a_at	estExt_fgenesh4_pg.C_290045	-2.60332	0.00265742
PtpAffx.22848.1.S1_at	eugene3.00040067	-5.68927	1.79115e-05
PtpAffx.22857.1.A1_s_at	--	-2.7441	0.000495009
PtpAffx.22977.1.A1_at	--	3.04331	0.00158273
PtpAffx.23558.1.S1_at	eugene3.01400057, estExt_fgenesh4_pg.C_35850001	-5.13255	0.00081416
PtpAffx.2363.3.A1_at	--	4.02277	0.0017765
PtpAffx.2374.1.A1_s_at	eugene3.01170086, eugene3.01850021, gw1.185.44.1, gw1.685.2.1	-3.0237	0.00248807
PtpAffx.23842.1.S1_a_at	eugene3.00091579	-3.96027	0.00636184
PtpAffx.24061.1.S1_at	eugene3.00020204	-2.65574	0.00930422
PtpAffx.24082.2.S1_at	--	-2.89529	0.00169345
PtpAffx.24114.1.A1_at	--	-2.58446	0.00559165
PtpAffx.24245.1.A1_at	--	-3.41472	0.00109586
PtpAffx.24322.2.S1_a_at	gw1.IX.3095.1	-2.5271	0.00142804
PtpAffx.24353.1.A1_a_at	fgenesh4_pg.C_LG_V001079	-6.4716	0.00154039
PtpAffx.24353.2.A1_x_at	fgenesh4_pg.C_LG_V001079	-5.03174	0.00120659
PtpAffx.24400.1.A1_a_at	--	-2.63192	0.00442903
PtpAffx.24443.1.A1_at	eugene3.00170081	-3.8796	0.00171136
PtpAffx.24491.1.S1_at	estExt_Genewise1_v1.C_LG_X5669	-3.90496	0.000192142
PtpAffx.24491.2.S1_at	grail3.0009013401	-2.51626	0.000835328
PtpAffx.24529.1.A1_at	estExt_fgenesh4_pm.C_LG_XIX0249	-5.44432	0.00110237
PtpAffx.24547.1.A1_at	--	-8.1015	8.30443e-05
PtpAffx.24552.1.A1_at	--	-5.37596	0.00041685
PtpAffx.24552.1.A1_s_at	--	-2.66786	0.00104701
PtpAffx.24672.2.A1_a_at	estExt_fgenesh4_pg.C_LG_II2596	3.38954	0.00219172
PtpAffx.249.103.A1_x_at	--	-4.79671	0.00130754
PtpAffx.249.117.A1_at	--	2.59553	0.00335434
PtpAffx.249.118.S1_s_at	grail3.0029004201	-9.46745	0.000838585
PtpAffx.249.121.A1_a_at	--	-6.38794	0.00106166
PtpAffx.249.204.S1_s_at	estExt_fgenesh4_pg.C_LG_X1001	-3.6493	0.000415222
PtpAffx.249.3.S1_x_at	--	6.48653	0.000324036
PtpAffx.249.30.S1_x_at	--	9.11691	0.000451045
PtpAffx.249.322.S1_a_at	estExt_fgenesh4_pg.C_LG_VIII1790	2.72357	0.00892808
PtpAffx.249.350.A1_at	--	-3.08387	0.00167391
PtpAffx.249.377.A1_at	fgenesh4_pm.C_LG_V000517	-2.61505	0.000392425
PtpAffx.249.417.A1_a_at	estExt_fgenesh4_pg.C_LG_XI1201	-3.46334	0.000512921
PtpAffx.249.570.S1_a_at	estExt_fgenesh4_pm.C_LG_VII0202	3.6289	0.00212659
PtpAffx.249.7.S1_x_at	--	-2.56034	0.00113168
PtpAffx.249.718.A1_at	--	2.992	0.00443717
PtpAffx.249.8.A2_s_at	estExt_fgenesh4_pg.C_LG_X1353	2.57016	0.00459186
PtpAffx.249.81.S1_x_at	eugene3.00130015	-3.14962	0.00142315
PtpAffx.2559.2.A1_at	eugene3.00031873, fgenesh4_pg.C_scaffold_3758000001	-3.01778	0.00109423
PtpAffx.25650.1.S1_a_at	gw1.IX.1065.1	2.79296	0.00170974
PtpAffx.25940.1.S1_at	estExt_fgenesh4_pg.C_LG_VIII1848, eugene3.32330001, eugene3.54640001	-2.66464	0.00131243
PtpAffx.25940.1.S1_s_at	estExt_fgenesh4_pg.C_LG_VIII1848	-3.11861	0.000879293
PtpAffx.2625.2.S1_a_at	estExt_Genewise1_v1.C_LG_VII0401	-4.67346	0.000431505
PtpAffx.2638.1.S1_at	estExt_fgenesh4_pg.C_LG_IX1185	5.35335	0.000307752
PtpAffx.26414.2.A1_a_at	grail3.0019022001, gw1.57.340.1	2.77063	0.000832071
PtpAffx.2655.3.S1_a_at	estExt_fgenesh4_pg.C_LG_VI0678	-2.75856	0.000254018
PtpAffx.2665.1.S1_at	eugene3.00060436	-2.58116	0.000921629
PtpAffx.26979.1.A1_at	estExt_fgenesh4_pg.C_LG_XVI0075	-8.85023	0.000866266
PtpAffx.26979.1.A1_s_at	estExt_fgenesh4_pg.C_LG_XVI0075	-12.286	0.00077508
PtpAffx.2710.1.S1_at	--	-2.66896	0.000807647
PtpAffx.27269.1.A1_at	estExt_fgenesh4_pg.C_1630059	-3.41276	0.00035823
PtpAffx.27652.1.S1_at	grail3.0029003101, eugene3.26080001, gw1.11179.3.1	-2.92531	0.00320942
PtpAffx.27897.1.A1_at	estExt_Genewise1_v1.C_LG_V4715	2.89102	0.00146874
PtpAffx.2848.1.S1_at	estExt_fgenesh4_pm.C_LG_VI0336	-3.36792	0.000716461
PtpAffx.29005.1.S1_at	--	-2.5227	0.00104864
PtpAffx.29140.1.S1_at	estExt_fgenesh4_pm.C_LG_I0274	-5.57454	0.000622018
PtpAffx.29192.1.A1_s_at	grail3.0001012301	-4.17261	0.00155342
PtpAffx.29330.1.A1_at	--	-2.79489	0.00391937
PtpAffx.29337.1.A1_at	eugene3.00030584	-6.8494	0.000109097
PtpAffx.29886.1.A1_at	gw1.XVI.3905.1	-5.49424	0.000102584
PtpAffx.30016.1.S1_at	estExt_Genewise1_v1.C_LG_XIV2782	3.61765	0.000169345
PtpAffx.30275.1.A1_at	estExt_fgenesh4_pg.C_LG_IX0597	2.5155	0.00659632
PtpAffx.30278.1.S1_at	eugene3.00030283, eugene3.00030284	-5.81816	0.00114959
PtpAffx.30596.1.A1_at	grail3.0002016001	2.71313	0.00174067
PtpAffx.309.2.S1_a_at	estExt_fgenesh4_pm.C_LG_I1142	-2.6191	0.0219465
PtpAffx.309.5.A1_a_at	estExt_fgenesh4_pm.C_LG_I1142, eugene3.41830001	-2.86931	0.0233355
PtpAffx.30951.1.A1_at	eugene3.00041395, gw1.VII.465.1, eugene3.20500001	2.75571	0.00632765
PtpAffx.30967.3.S1_at	grail3.0029004601, grail3.0096007501	-2.78204	0.00382655
PtpAffx.30973.1.S1_at	fgenesh4_pg.C_LG_XV000042	3.46665	0.00187094
PtpAffx.31331.2.A1_a_at	gw1.III.113.1	3.10518	0.00105189
PtpAffx.31610.1.S1_a_at	grail3.0091002701	-2.58982	0.00169997
PtpAffx.31936.1.A1_at	gw1.VIII.929.1, gw1.X.1600.1	-10.7536	0.000201912
PtpAffx.32299.1.S1_at	estExt_Genewise1_v1.C_570087	-3.46702	0.00392099
PtpAffx.32356.1.S1_at	estExt_Genewise1_v1.C_LG_XVI1825	-2.97823	0.00601013
PtpAffx.32356.1.S1_x_at	estExt_Genewise1_v1.C_LG_XVI1825	-2.59751	0.00551675
PtpAffx.32356.3.S1_at	grail3.0024032801	-2.79032	0.000768567
PtpAffx.3259.1.A1_at	eugene3.00020847, grail3.0002006701	2.5261	0.0011903
PtpAffx.32661.1.S1_a_at	estExt_Genewise1_v1.C_860386	4.49314	0.000328921
PtpAffx.32661.2.S1_a_at	estExt_Genewise1_v1.C_860386	5.88323	0.000136779
PtpAffx.3289.1.S1_s_at	grail3.0015031101	-3.31886	0.000245876
PtpAffx.3300.1.S1_s_at	estExt_fgenesh4_pg.C_LG_II0983	3.02831	0.000933027
PtpAffx.33509.1.S1_at	estExt_Genewise1_v1.C_LG_III0619, gw1.I.8139.1	-2.79773	0.00542719
PtpAffx.33579.1.A1_at	estExt_fgenesh4_pg.C_LG_XIII0178	-2.57427	0.00106981
PtpAffx.33735.1.S1_s_at	estExt_Genewise1_v1.C_LG_VI2708	-3.77218	0.00216078
PtpAffx.33895.2.S1_at	grail3.0094003101, grail3.0030019301	2.92834	0.00249133
PtpAffx.3418.1.S1_at	--	-3.02416	0.00251087
PtpAffx.34213.1.S1_at	--	5.83917	4.55929e-05
PtpAffx.34370.1.S1_at	--	3.02564	0.00233013
PtpAffx.34799.1.S1_at	gw1.IX.1617.1	3.24762	0.00111866
PtpAffx.34924.1.S1_at	gw1.867.6.1, gw1.VI.1972.1	-4.18537	0.000918372
PtpAffx.3505.1.A1_at	eugene3.00102274	-4.18537	0.000918372
PtpAffx.3505.1.A1_at	eugene3.00102274	-2.58451	0.00221614
PtpAffx.35610.1.A1_at	fgenesh4_pg.C_LG_V001386	-4.22491	0.000211682
PtpAffx.3574.1.A1_at	estExt_Genewise1_v1.C_1370108	-4.16618	0.00024262
PtpAffx.36072.1.A1_at	--	-11.4083	0.000394053
PtpAffx.3635.1.S1_x_at	estExt_Genewise1_v1.C_LG_IX3694	2.82751	0.00227802
PtpAffx.36446.1.A1_at	estExt_fgenesh4_pm.C_LG_VII0202	3.89149	0.00107469
PtpAffx.36446.1.A1_s_at	estExt_fgenesh4_pm.C_LG_V0078, estExt_fgenesh4_pm.C_LG_VII0202	2.57846	0.00170485
PtpAffx.36845.1.S1_s_at	estExt_fgenesh4_pg.C_LG_III0902	2.69243	0.000467328
PtpAffx.36865.1.A1_at	grail3.0048017501	-7.60328	0.000140036
PtpAffx.37081.1.A1_at	gw1.XI.2025.1	-3.00554	0.00121147
PtpAffx.3724.1.A1_at	estExt_fgenesh4_pm.C_LG_XIII0025	-3.97216	0.000376142
PtpAffx.3724.1.A1_s_at	estExt_fgenesh4_pm.C_LG_XIII0025	-4.35352	0.000817417
PtpAffx.3724.2.A1_at	gw1.XIII.547.1	-3.3224	0.00574308
PtpAffx.37257.1.A1_at	estExt_Genewise1_v1.C_LG_V4971	2.97438	0.0014199
PtpAffx.37302.1.A1_at	gw1.II.283.1, gw1.II.311.1, grail3.10512000101	4.53538	0.000701806
PtpAffx.37311.1.A1_at	eugene3.01220004	-11.5864	1.46549e-05
PtpAffx.37406.1.S1_at	--	-7.80624	0.000498266
PtpAffx.37459.1.S1_at	grail3.0003036201	2.51041	0.00139221
PtpAffx.37459.2.S1_at	estExt_Genewise1_v1.C_LG_V1110	2.9525	0.00150457
PtpAffx.37459.3.S1_a_at	estExt_Genewise1_v1.C_LG_V1110	2.99228	0.00139547
PtpAffx.37623.1.A1_at	--	-2.85519	0.00169182
PtpAffx.37663.1.S1_at	gw1.XIX.955.1	-3.29054	0.000941169
PtpAffx.37663.2.S1_a_at	gw1.XIX.955.1	-3.0152	0.00107143
PtpAffx.3768.1.A1_at	gw1.V.4698.1	-4.90122	0.000516177
PtpAffx.3772.1.A1_at	eugene3.00140656	-2.53036	0.00112354
PtpAffx.37785.1.A1_s_at	eugene3.00012919	-6.84229	0.000284956
PtpAffx.37919.1.A1_at	estExt_fgenesh4_pm.C_LG_X0707	2.52955	0.00321267
PtpAffx.38669.1.S1_at	eugene3.00660028	2.54207	0.00541905
PtpAffx.39029.2.S1_a_at	fgenesh4_pg.C_scaffold_118000072	-2.91318	0.00134336
PtpAffx.39597.1.S1_s_at	eugene3.00021116	-5.33717	0.000449416
PtpAffx.40451.1.S1_s_at	estExt_Genewise1_v1.C_LG_VI2814	-5.35024	8.46726e-05
PtpAffx.4085.3.S1_s_at	grail3.0011014701	-4.38603	0.000685523
PtpAffx.4085.6.A1_at	estExt_fgenesh4_pg.C_LG_V0157	-2.62168	0.00103235
PtpAffx.409.1.S1_at	gw1.8595.1.1, eugene3.00410223, eugene3.00410224, fgenesh4_pg.C_scaffold_1328000002	-3.01704	0.000149805
PtpAffx.41094.1.A1_s_at	eugene3.00031146	-3.13376	0.00156319
PtpAffx.42091.1.A1_at	estExt_fgenesh4_pm.C_LG_IX0195	4.30373	0.00124892
PtpAffx.42091.2.S1_a_at	estExt_fgenesh4_pg.C_LG_IV1395, estExt_fgenesh4_pm.C_LG_IX0195	5.82964	9.11859e-05
PtpAffx.42091.2.S1_at	estExt_fgenesh4_pg.C_LG_IV1395	3.66117	0.000828815
PtpAffx.4246.2.S1_a_at	eugene3.00190948	3.96599	0.000753912
PtpAffx.43372.1.A1_at	fgenesh4_pg.C_LG_XVI000455, gw1.1993.2.1	-2.59205	0.000333806
PtpAffx.43425.1.A1_at	--	4.23306	0.000441275
PtpAffx.43698.1.A1_at	eugene3.01230092	2.98935	0.000470584
PtpAffx.43906.1.A1_at	eugene3.00160925	-3.00278	0.00304821
PtpAffx.44010.1.A1_at	estExt_fgenesh4_pm.C_LG_X0271	2.53116	0.00524156
PtpAffx.44113.1.S1_at	eugene3.01350026, gw1.XIX.284.1	-3.1252	0.00159738
PtpAffx.44493.1.A1_at	--	2.53705	0.00113005
PtpAffx.44563.1.A1_s_at	estExt_fgenesh4_pg.C_LG_II1760	4.36037	0.00126032
PtpAffx.4504.1.S1_a_at	grail3.0006034801	-3.30012	0.00213961
PtpAffx.4568.9.S1_s_at	grail3.0037015101	4.59906	0.00338853
PtpAffx.45729.1.A1_a_at	--	2.51155	0.00640581
PtpAffx.46203.1.S1_s_at	eugene3.01550005, eugene3.02770004, grail3.0318000301	-5.94047	0.000874408
PtpAffx.4633.1.S1_s_at	estExt_fgenesh4_pm.C_LG_XVIII0287, grail3.0020016401	2.6045	0.00319151
PtpAffx.4633.2.S1_at	--	3.93551	0.00118053
PtpAffx.4633.3.S1_at	grail3.0020016401, estExt_fgenesh4_pm.C_LG_XVIII0287	3.45805	0.00270464
PtpAffx.4645.1.S1_at	gw1.168.38.1, gw1.I.5153.1	-2.61621	0.000825558
PtpAffx.4650.1.A1_at	estExt_fgenesh4_pm.C_LG_XIII0114	-4.12767	0.000278443
PtpAffx.4650.1.A1_x_at	estExt_fgenesh4_pm.C_LG_XIII0114	-3.55391	0.000381027
PtpAffx.46665.1.S1_s_at	estExt_Genewise1_v1.C_LG_II1725	-2.85234	0.0149464
PtpAffx.46673.1.S1_at	grail3.0005009402	-2.95778	0.00196701
PtpAffx.47270.1.A1_at	--	2.67019	0.00289678
PtpAffx.4736.1.A1_s_at	estExt_fgenesh4_pg.C_LG_IX1163	-2.72863	0.00171625
PtpAffx.4736.2.A1_a_at	estExt_fgenesh4_pg.C_LG_IX1163	-2.86171	0.00154365
PtpAffx.47448.1.S1_a_at	eugene3.00150979	-4.92759	8.79293e-05
PtpAffx.47448.1.S1_at	eugene3.00150979, eugene3.00150991, fgenesh4_pg.C_LG_XV000916	-3.73822	0.00034846
PtpAffx.4820.1.A1_s_at	grail3.0001065501	-3.11023	0.000698549
PtpAffx.48354.1.S1_at	fgenesh4_pg.C_LG_XI000760	-11.3214	0.00100467
PtpAffx.48454.1.A1_at	estExt_fgenesh4_pg.C_LG_XVII0326	-3.54656	0.00231873
PtpAffx.49041.3.A1_at	gw1.408.10.1	-3.80346	0.000856496
PtpAffx.491.1.S1_s_at	estExt_fgenesh4_pm.C_LG_VI0650	2.5522	0.0037663
PtpAffx.49382.3.S1_a_at	estExt_fgenesh4_pg.C_LG_I2759	2.5709	0.00117239
PtpAffx.49997.1.A1_at	fgenesh4_pg.C_LG_XVIII000365, grail3.0903000401	-4.54727	0.00121798
PtpAffx.50058.1.A1_a_at	gw1.I.2832.1	2.50043	0.0108527
PtpAffx.50213.1.S1_at	eugene3.00010481	-2.53613	0.000687151
PtpAffx.50239.1.A1_at	--	-7.14512	0.000227965
PtpAffx.50247.1.A1_at	gw1.XI.3684.1, gw1.XI.3695.1	4.38462	0.00212007
PtpAffx.50256.1.A1_at	gw1.XVIII.2330.1	2.71315	0.00342436
PtpAffx.5074.1.A1_at	estExt_fgenesh4_pg.C_LG_XV1143	4.16426	0.000898832
PtpAffx.5092.2.S1_a_at	estExt_fgenesh4_pm.C_LG_IV0055	-3.52101	0.00139384
PtpAffx.50969.1.S1_s_at	estExt_fgenesh4_pg.C_LG_XII0243	-7.12675	2.76814e-05
PtpAffx.51715.1.S1_at	gw1.XI.1713.1	-2.60069	0.00114145
PtpAffx.5198.2.S1_at	--	-2.58043	0.00735675
PtpAffx.52068.1.S1_at	estExt_fgenesh4_pg.C_1480042	3.35038	0.00502499
PtpAffx.52100.1.A1_at	fgenesh4_pg.C_LG_XVIII000457	-3.62466	0.000260531
PtpAffx.5234.1.A1_at	fgenesh4_pg.C_LG_II001052	-2.54654	0.00609969
PtpAffx.5251.1.A1_at	gw1.VI.2075.1	-3.79639	7.81594e-05
PtpAffx.5251.1.A1_s_at	gw1.VI.2075.1	-2.95269	0.000190513
PtpAffx.52589.1.S1_at	gw1.IV.1685.1, gw1.XI.1249.1	-2.70682	0.000356602
PtpAffx.52630.1.A1_at	eugene3.00061718	-8.55227	4.0708e-05
PtpAffx.52659.1.A1_at	eugene3.00011653	2.66218	0.00223894
PtpAffx.53050.1.S1_at	fgenesh4_pg.C_LG_VIII000929	-2.51962	0.0145295
PtpAffx.53076.1.S1_at	estExt_fgenesh4_pg.C_LG_XIX0430	-4.74984	0.000605735
PtpAffx.5329.1.A1_s_at	estExt_fgenesh4_pg.C_LG_II2092	-2.56736	0.0137772
PtpAffx.53295.1.S1_at	grail3.0013049701	2.75806	0.00737303
PtpAffx.53694.1.S1_at	estExt_fgenesh4_pg.C_LG_XIV0052	3.90817	0.00267533
PtpAffx.54176.1.S1_at	fgenesh4_pm.C_LG_I001151	2.50351	0.00536694
PtpAffx.5420.1.A1_at	estExt_fgenesh4_pg.C_LG_VII1313	2.57814	0.00315894
PtpAffx.54684.1.A1_at	estExt_fgenesh4_pg.C_570090	3.97662	0.000669239
PtpAffx.54940.1.A1_at	gw1.V.158.1	-3.13051	0.00390634
PtpAffx.5526.1.A1_at	--	8.20575	0.000402195
PtpAffx.55456.1.A1_at	fgenesh4_pg.C_LG_X000480, fgenesh4_pg.C_scaffold_887000001	-2.72332	0.00127986
PtpAffx.5585.1.S1_at	estExt_fgenesh4_pg.C_LG_XV0080	2.50701	0.00362301
PtpAffx.5595.1.A1_s_at	eugene3.00120819	-2.89178	0.00100956
PtpAffx.5657.1.S1_at	gw1.XII.1331.1	3.38959	0.00063016
PtpAffx.56650.1.A1_s_at	estExt_Genewise1_v1.C_LG_V4159	-6.54139	0.000366372
PtpAffx.56651.1.A1_at	gw1.V.599.1, gw1.V.601.1, gw1.1681.2.1	-3.60245	0.00132708
PtpAffx.5668.2.S1_a_at	estExt_fgenesh4_pg.C_LG_XIV0646, eugene3.00140696	-3.53936	0.00146386
PtpAffx.57117.1.A1_at	--	-2.73561	0.00202726
PtpAffx.57260.1.S1_at	--	-3.963	0.000161204
PtpAffx.57620.1.S1_at	--	-7.30407	0.000740885
PtpAffx.5788.1.A1_s_at	eugene3.00100356	-4.48807	0.000379398
PtpAffx.58064.1.S1_at	gw1.XII.1049.1	2.55271	0.005209
PtpAffx.5868.1.A1_at	--	-3.30257	0.00492404
PtpAffx.58733.1.A1_s_at	estExt_fgenesh4_pg.C_LG_II0121	-3.18193	0.00127335
PtpAffx.58805.1.A1_s_at	estExt_fgenesh4_pm.C_LG_IV0058	2.88121	0.0043639
PtpAffx.58958.1.A1_at	estExt_fgenesh4_pm.C_LG_IV0218	-6.46409	0.00445834
PtpAffx.59020.1.A1_at	eugene3.00040018, eugene3.00110043, fgenesh4_pg.C_scaffold_2795000001	-3.63372	0.00192956
PtpAffx.59631.1.S1_s_at	estExt_Genewise1_v1.C_LG_IX0700	2.7249	0.000830443
PtpAffx.59867.2.S1_s_at	estExt_fgenesh4_pm.C_LG_XII0236	-6.03558	3.74514e-05
PtpAffx.59940.1.S1_s_at	--	-4.22068	0.000368
PtpAffx.60420.1.S1_at	grail3.0096005001	-2.56437	0.00240177
PtpAffx.60708.1.S1_at	gw1.XVI.3414.1	-3.22626	0.00100793
PtpAffx.61879.1.S1_at	eugene3.01270037	-2.60085	0.000991647
PtpAffx.61990.1.S1_at	gw1.VII.337.1	3.10138	0.00349763
PtpAffx.62539.1.A1_at	eugene3.00010315, eugene3.02200004	-31.0797	0.000288213
PtpAffx.62561.1.A1_at	--	-2.79413	0.00262974
PtpAffx.62573.1.A1_at	--	16.537	2.11682e-05
PtpAffx.63015.1.A1_at	grail3.0011017901	-3.60219	0.000801133
PtpAffx.63065.1.A1_s_at	eugene3.00110318	-3.00516	0.00175533
PtpAffx.6353.1.S1_at	estExt_Genewise1_v1.C_LG_III0308	-4.68462	0.000185628
PtpAffx.63679.1.A1_s_at	estExt_Genewise1_v1.C_LG_V0004	3.05383	0.00463094
PtpAffx.63715.1.S1_at	grail3.0017032401	-3.15627	0.00159901
PtpAffx.64818.1.S1_at	gw1.4469.2.1, grail3.21168000101	-2.76532	0.000587823
PtpAffx.6502.1.A1_at	estExt_fgenesh4_pg.C_1480042	3.47745	0.00193933
PtpAffx.65170.2.A1_a_at	eugene3.00031879	2.69665	0.00266067
PtpAffx.653.14.A1_s_at	eugene3.00020653	-5.66202	0.00198492
PtpAffx.653.5.A1_x_at	--	-6.2942	0.00525459
PtpAffx.65420.1.S1_at	gw1.IV.3510.1	-2.97222	0.00582613
PtpAffx.66914.1.S1_s_at	gw1.XI.3143.1	-4.57041	0.00193444
PtpAffx.675.9.S1_s_at	grail3.0046016501	3.68603	0.000351717
PtpAffx.67578.1.A1_at	grail3.16226000201	-2.64859	0.00195724
PtpAffx.67814.1.A1_at	gw1.XII.23.1	-4.25224	0.00375653
PtpAffx.68146.1.S1_at	fgenesh4_pg.C_LG_II001459	2.77694	0.00258577
PtpAffx.68213.1.S1_s_at	estExt_fgenesh4_pg.C_LG_XII0213	-3.23585	0.0030645
PtpAffx.68429.1.S1_a_at	estExt_fgenesh4_pg.C_LG_XI0756, gw1.IV.2659.1	-4.64474	0.000327292
PtpAffx.68429.1.S1_at	gw1.IV.2659.1	-2.94824	0.000975363
PtpAffx.68429.2.S1_at	estExt_fgenesh4_pg.C_LG_XI0756, gw1.IV.2659.1	-9.23151	6.35045e-05
PtpAffx.69006.2.A1_at	gw1.88.75.1, gw1.I.3348.1	2.5622	0.00187908
PtpAffx.69346.1.A1_at	gw1.II.3341.1, gw1.V.5337.1	2.66493	0.00253855
PtpAffx.69503.1.A1_at	--	-4.39963	0.00473027
PtpAffx.69508.1.A1_at	fgenesh4_pg.C_scaffold_509000006	7.18064	0.000337062
PtpAffx.69509.1.A1_at	--	-2.90985	0.00236269
PtpAffx.6959.1.S1_at	--	3.64096	0.000709947
PtpAffx.69620.1.A1_s_at	estExt_Genewise1_v1.C_1450125	2.88997	0.00283653
PtpAffx.70015.1.A1_at	grail3.0047009702	-2.62607	0.00311172
PtpAffx.7040.1.S1_at	eugene3.00102348	5.55635	0.000299611
PtpAffx.70404.1.S1_s_at	estExt_fgenesh4_pg.C_LG_II1760	3.33277	0.00285445
PtpAffx.70645.1.S1_at	--	5.28699	0.000148177
PtpAffx.70709.1.S1_at	estExt_Genewise1_v1.C_LG_IX1717	3.15473	0.00042662
PtpAffx.70907.1.S1_at	estExt_Genewise1_v1.C_LG_V2740	-3.05366	0.00174881
PtpAffx.7100.1.S1_at	estExt_fgenesh4_pg.C_LG_I0771	5.12365	0.000947682
PtpAffx.71061.1.S1_at	estExt_Genewise1_v1.C_LG_VII1362, gw1.VII.1374.1	-2.53054	0.00447951
PtpAffx.71066.1.A1_s_at	eugene3.00141061	-3.74164	0.000555257
PtpAffx.71066.1.A1_x_at	eugene3.00141061	-3.78103	9.28142e-05
PtpAffx.71066.2.A1_at	grail3.0023029601	-2.80477	0.00238223
PtpAffx.71066.5.A1_s_at	eugene3.00100819	-4.48781	0.00122124
PtpAffx.71326.1.S1_at	--	2.93975	0.0102568
PtpAffx.717.1.A1_at	--	-2.66745	0.00194747
PtpAffx.72191.1.A1_at	grail3.0005035201	-6.28621	7.97877e-05
PtpAffx.7270.1.S1_at	gw1.XIV.2445.1	-4.41798	0.0211356
PtpAffx.73583.1.S1_at	--	-4.32013	0.000304496
PtpAffx.73666.1.S1_at	gw1.XII.1394.1, gw1.XV.3011.1	2.69258	0.000607363
PtpAffx.73712.1.S1_s_at	gw1.XI.1974.1	-8.61181	0.000294726
PtpAffx.740.1.S1_a_at	estExt_fgenesh4_pg.C_LG_V0981	-4.57252	0.000268673
PtpAffx.740.2.A1_a_at	estExt_fgenesh4_pg.C_LG_V0981	-4.18673	0.000371257
PtpAffx.7400.1.S1_at	fgenesh4_pg.C_LG_XI001243	-4.04641	0.000493381
PtpAffx.74236.1.A1_at	fgenesh4_pm.C_LG_III000525	3.09768	0.00415059
PtpAffx.7437.1.S1_x_at	estExt_fgenesh4_pm.C_LG_XI0311	-2.67442	0.000840213
PtpAffx.75413.2.A1_a_at	eugene3.01320043	-3.02441	0.0012017
PtpAffx.75760.1.A1_at	estExt_Genewise1_v1.C_LG_I7064	2.53091	0.00206634
PtpAffx.75804.1.A1_at	eugene3.00280250, gw1.XVI.3101.1	-12.516	6.18761e-05
PtpAffx.7603.2.S1_at	grail3.0158001601	-2.99788	0.00447625
PtpAffx.7604.2.A1_at	--	-11.3142	0.000143292
PtpAffx.7604.6.A1_at	eugene3.00190958	-3.05371	0.000612248
PtpAffx.7639.1.A1_at	--	-3.98278	0.000560142
PtpAffx.76393.1.A1_at	fgenesh4_pm.C_LG_III000623	17.1858	0.000170974
PtpAffx.76779.1.S1_at	gw1.VI.2075.1, gw1.VI.2878.1	-3.93039	0.000537346
PtpAffx.7681.1.A1_s_at	estExt_fgenesh4_pg.C_280159	3.18495	0.00037777
PtpAffx.7681.5.A1_at	--	8.09658	5.86195e-05
PtpAffx.77111.1.S1_at	estExt_fgenesh4_pg.C_LG_V0184	-4.57336	0.00038754
PtpAffx.77632.1.A1_s_at	estExt_fgenesh4_pg.C_LG_II0970	2.66224	0.00349926
PtpAffx.78080.2.A1_s_at	gw1.131.45.1	-2.94526	0.000573169
PtpAffx.78518.1.A1_at	gw1.X.4290.1	-3.17817	0.000789735
PtpAffx.78680.1.S1_at	fgenesh4_pm.C_LG_IX000250	-2.83852	0.00222103
PtpAffx.7896.4.A1_a_at	eugene3.00031462	-2.72275	0.00148014
PtpAffx.790.1.A1_at	gw1.41.17.1	-4.04347	0.00923257
PtpAffx.7903.2.A1_s_at	estExt_Genewise1_v1.C_LG_III0729	-6.22963	0.000113982
PtpAffx.79804.1.S1_at	estExt_fgenesh4_pg.C_LG_XI1245	-2.75328	0.00590592
PtpAffx.7984.1.S1_at	gw1.28.53.1	-4.95932	0.00132545
PtpAffx.7984.1.S1_s_at	gw1.28.53.1	-5.09624	0.000429876
PtpAffx.79840.1.S1_at	eugene3.00100798	2.92833	0.000534089
PtpAffx.80060.1.S1_at	eugene3.00020669	-8.91895	0.000332177
PtpAffx.80218.1.S1_at	eugene3.00030584	-2.99801	0.00158435
PtpAffx.80385.1.A1_at	--	-4.63761	0.0454383
PtpAffx.80539.1.A1_at	fgenesh4_pm.C_LG_II000488	2.85045	0.00523342
PtpAffx.80804.1.S1_s_at	grail3.0038018902	-11.7569	5.21062e-05
PtpAffx.80954.1.S1_at	fgenesh4_pg.C_LG_III001380	2.6398	0.000617133
PtpAffx.81192.1.S1_at	eugene3.00131189, eugene3.00191044, grail3.0092006701, gw1.XIII.50.1	2.53878	0.00141338
PtpAffx.81315.1.S1_s_at	eugene3.00020669	-9.99363	0.000410337
PtpAffx.81542.1.S1_at	eugene3.00061240	-2.98387	0.00194584
PtpAffx.8231.1.A1_s_at	eugene3.00180174	-5.66822	0.000283328
PtpAffx.8232.1.S1_at	eugene3.00161274	-2.7356	0.00299611
PtpAffx.82479.1.A1_a_at	--	5.00044	0.00681615
PtpAffx.828.1.A1_x_at	grail3.0046017801	-4.093	0.00014492
PtpAffx.82851.1.S1_at	fgenesh4_pg.C_LG_IV000423	-3.95909	0.000514549
PtpAffx.83596.1.S1_at	grail3.0017014501	-6.07321	3.90797e-05
PtpAffx.83652.1.A1_at	eugene3.01480040	-6.37476	0.000389168
PtpAffx.8394.1.S1_at	estExt_fgenesh4_pm.C_LG_I0604	-9.92229	6.51328e-06
PtpAffx.8454.2.S1_at	gw1.XVII.1032.1	2.55492	0.000250761
PtpAffx.84718.1.S1_s_at	gw1.XVIII.2850.1, gw1.XVIII.2856.1	-2.64769	0.00504779
PtpAffx.85464.1.S1_at	--	-4.54693	0.000963965
PtpAffx.85855.1.S1_at	fgenesh4_pg.C_scaffold_133000008	3.87517	0.000382655
PtpAffx.86522.1.S1_at	--	-3.4436	0.00301239
PtpAffx.86585.1.S1_at	--	2.69702	0.00151271
PtpAffx.86604.1.S1_at	grail3.0025022201, eugene3.25120001	-4.81892	6.67611e-05
PtpAffx.86678.1.S1_at	gw1.VII.480.1	-3.20026	0.00397147
PtpAffx.87267.1.S1_at	eugene3.00120523	-6.23145	0.000486868
PtpAffx.87981.1.S1_s_at	gw1.IX.1704.1, gw1.IX.1710.1	2.51719	0.00328758
PtpAffx.8815.2.A1_a_at	gw1.XVII.1421.1	-3.97114	0.00317522
PtpAffx.88446.1.A1_at	fgenesh4_pg.C_LG_XIII000294	-6.76052	3.25664e-05
PtpAffx.88550.1.A1_at	gw1.I.5249.1	2.73448	0.00492078
PtpAffx.88702.1.A1_at	--	-2.94331	0.00408545
PtpAffx.89145.1.A1_at	estExt_Genewise1_v1.C_LG_VIII0367	3.36778	0.000815788
PtpAffx.89340.1.A1_at	eugene3.00280015	-2.81867	0.00624135
PtpAffx.903.2.S1_a_at	estExt_fgenesh4_pg.C_LG_IV1060	-2.57362	0.00582939
PtpAffx.90506.1.A1_at	eugene3.00102057	-4.99168	0.000644815
PtpAffx.9094.1.S1_at	--	-2.90137	0.000962337
PtpAffx.9095.1.S1_at	eugene3.00011881, gw1.IX.2948.1, gw1.IX.2942.1	-3.21596	0.00156807
PtpAffx.9140.1.A1_at	grail3.0018029802, grail3.0008049401	-8.14906	0.000104213
PtpAffx.91597.1.S1_at	estExt_fgenesh4_pg.C_LG_XIV0161	-2.93795	0.00499568
PtpAffx.9204.2.A1_s_at	gw1.XII.274.1	3.03038	0.00082393
PtpAffx.92412.1.S1_at	estExt_Genewise1_v1.C_LG_XI3560, fgenesh4_pm.C_LG_XI000259	-5.22824	0.000749027
PtpAffx.92412.2.S1_a_at	estExt_Genewise1_v1.C_LG_XI3560	-3.75745	0.000133522
PtpAffx.92956.1.S1_s_at	estExt_fgenesh4_pg.C_860034	4.94602	0.000485239
PtpAffx.95130.1.A1_s_at	estExt_fgenesh4_pg.C_LG_VI1270	-4.99663	6.51328e-05
PtpAffx.95150.1.A1_at	gw1.XVIII.1707.1	3.56953	0.00265253
PtpAffx.95259.1.A1_at	eugene3.00160103	-6.48759	0.000747399
PtpAffx.95377.1.A1_at	--	2.53685	0.0042548
PtpAffx.9623.1.S1_s_at	estExt_fgenesh4_pm.C_LG_VI0713, fgenesh4_pg.C_LG_XVIII000250	7.08796	4.39646e-05
PtpAffx.9633.1.S1_at	estExt_fgenesh4_pm.C_400050	-2.91437	0.00564376
PtpAffx.96746.1.S1_at	grail3.0001137701	-2.7076	0.00416524
PtpAffx.9749.1.A1_at	fgenesh4_pg.C_LG_VI001140	-2.76824	0.0012245
PtpAffx.9806.2.A1_a_at	--	-3.10016	0.00162018
PtpAffx.9806.2.A1_at	--	-3.12256	0.00126195
PtpAffx.98558.1.S1_at	eugene3.00400114	42.1444	4.88496e-06
PtpAffx.986.1.A1_at	fgenesh4_pg.C_LG_X001619, fgenesh4_pg.C_LG_XIV001425	-3.50569	0.00479215
PtpAffx.987.1.S1_at	eugene3.00161264, grail3.0076002201	-6.51088	2.60531e-05
PtpAffx.987.3.S1_at	eugene3.00161261	-5.65165	0.000151434
PtpAffx.9890.1.S1_at	estExt_fgenesh4_pg.C_LG_XV0856, eugene3.02320008	-3.08139	0.00536857
PtpAffx.992.1.A1_at	gw1.I.9034.1	-2.93142	0.00617459
PtpAffx.9938.1.A1_at	--	-3.30879	0.00101119
PtpAffx.99630.1.S1_at	--	-2.83121	0.00283328
PtpAffx.99667.1.S1_s_at	estExt_Genewise1_v1.C_LG_V1511	-3.06698	0.00307427
PtpAffx.99859.1.A1_s_at	estExt_fgenesh4_pg.C_LG_XVIII0479	2.53566	0.00218358
