# Supplementary material for: Habituation to thaxtomin A in hybrid poplar cell suspensions provides enhanced and durable resistance to inhibitors of cellulose synthesis
Source: BMC Plant Biol. 2010 Dec 10;10:272. doi: 10.1186/1471-2229-10-272 (PMC3016406; doi:10.1186/1471-2229-10-272)
Supplement: Additional file 4 — Table S4 - Validation of GeneChip results by qPCR. [file 1471-2229-10-272-S4.XLS]

## Sheet: Feuil1
Table S4. Validation of GeneChip results by qPCR. Probesets of selected genes are indicated with the primers used for qPCR. Fold change (FC) in gene expression are indicated with both methods. qPCR data represent the mean value obtained from three independent replicates that were repeated twice.
Probesets	Primer 5'-3' (Forward)	Primer 5'-3' (Reverse)	FC GeneChip	FC qPCR	FC (log2) GeneChip	FC (log2) qPCR
Ptp.7696.2.S1_at	GTCAGGGAATAAGTTTTGAGC	CCGAAAAGGCCAACTATCAAT	114.6	155.2	6.84046	7.16
PtpAffx.76393.1.A1_at	GGATCCTCTATCTAGCAACTCCTC	GGGAACGATGACCATCAAGAAC	17.2	25.3	4.10434	4.65
PtpAffx.203463.1.S1_at	TCCCGAAGCTGGTCTTAT	AAATCCCCAATTGGCATACAC	11.5	13.1	3.52356	3.69
PtpAffx.52068.1.S1_at	GTGTTCCATGCTAAGTTTGCT	TACACCTCTGTATGAACGCC	3.4	3.2	1.76554	1.62
PtpAffx.208619.1.S1_at	CGAATCCAGATATCATTGAGGC	CACTCGTCGTAATCTCTTGTA	2.6	1.6	1.37851	0.53
PtpAffx.216043.1.S1_s_at	TTCAGGTGATCAATCATGGCGTCG	AGCTTGTCTTGTCCTCTTCAGGCA	-37.5	-26.4	-5.22882	-4.71
Ptp.7170.1.S1_s_at	GCAACATTGCAGTTTTTGATG	CCAGGCAGTGAAGGTGTTTT	-37.3	-36.8	-5.2211	-5.17
PtpAffx.225385.1.S1_at	GACAAGGAGGCGATGGATTA	CTCCTTCACCGTCTTTTCCA	-18.4	-32.6	-4.20163	-5.43
PtpAffx.249.118.S1_s_at	AGCAGCCTCGAGATCAAAAA	GCCCAAAGGATGCACTTAAA	-9.5	-2.5	-3.24793	-1.31
Ptp.6699.1.S1_s_at	CTTCGTGAAACCCATCAAGAC	TGAGCAAGACACTGGGTGAG	-8.3	-23	-3.05311	-4.47
Act 11a	CCTTACAGAAGCTCCTCTTAACCC	CACTGGCATAGAGGGAAAGTACAG
a actin used as reference gene (Brunner et al., 2004)
