# Supplementary material for: Habituation to thaxtomin A in hybrid poplar cell suspensions provides enhanced and durable resistance to inhibitors of cellulose synthesis
Source: BMC Plant Biol. 2010 Dec 10;10:272. doi: 10.1186/1471-2229-10-272 (PMC3016406; doi:10.1186/1471-2229-10-272)
Supplement: Additional file 5 — Table S5 - Fold-change (FC) in gene expression in IXBhab Arabidopsis cells (Manfield et al., 2004) compared with control cells. [file 1471-2229-10-272-S5.XLS]

## Sheet: Table S5
Table S5. Fold-change (FC) in gene expression in IXBhab Arabidopsis cells (Manfield et al., 2004) compared with control cells. Data analyses were performed as described in Methods. Only genes with a FC >2.0 (P value < 0.05) are indicated. Each gene was assigned to a BinCode category using MapMan. To facilitate comparison, predicted poplar ortologs found to be differentially regulated (P < 0.05; F…
BinCode	BinName	ID	AGI	Description		FC	Horm-hab FC	TA(-)hab FC
1.1.1.1	PS.lightreaction.photosystem II.LHC-II	259491_at	At1g15820	LHCB6 (LIGHT HARVESTING COMPLEX PSII); chlorophyll binding Lhcb6 protein (Lhcb6), light harvesting complex of photosystem II. similar to LHCA6 (Photosystem I light harvesting complex gene 6), chlorophyll binding [Arabidopsis thaliana] (TAIR:AT1G19150.1); similar to Lhcb6 protein [Brassica rapa subsp. pekinensis] (GB:AAT74560.1); contains InterPro domain Chlorophyll A-B binding protein; (InterPro:…		4.26413
1.1.1.1	PS.lightreaction.photosystem II.LHC-II	255997_s_at	At1g29910	at1g29920 | at1g29930); at1g29910: CAB3 (CHLOROPHYLL A/B BINDING PROTEIN 3); chlorophyll binding member of Chlorophyll a/b-binding protein family Identical to Chlorophyll a-b binding protein 2, chloroplast precursor (LHCII type I CAB-2) (CAB-140) (LHCP) (		4.48425
1.1.1.1	PS.lightreaction.photosystem II.LHC-II	267002_s_at	At2g34430	at2g34420); at2g34430: LHB1B1 (Photosystem II light harvesting complex gene 1.4); chlorophyll binding Photosystem II type I chlorophyll a/b-binding protein similar to CAB1 (CHLOROPHYLL A/B BINDING PROTEIN 1), chlorophyll binding [Arabidopsis th		6.14251
1.1.1.1	PS.lightreaction.photosystem II.LHC-II	254970_at	At4g10340	LHCB5 (LIGHT HARVESTING COMPLEX OF PHOTOSYSTEM II 5); chlorophyll binding photosystem II encoding the light-harvesting chlorophyll a/b binding protein CP26 of the antenna system of the photosynthetic apparatus Identical to Chlorophyll a-b binding protein CP26, chloroplast precursor (Light- harvesting complex II protein 5) (LHCB5) (LHCIIc) (LHCB5) [Arabidopsis Thaliana] (GB:Q9XF89;GB:Q8LAB1); simi…		6.99227
1.1.1.1	PS.lightreaction.photosystem II.LHC-II	251082_at	At5g01530	chlorophyll A-B binding protein CP29 (LHCB4) Identical to Chlorophyll a-b binding protein CP29.1, chloroplast precursor (LHCII protein 4.1) (LHCB4.1) (LHCB4.1) [Arabidopsis Thaliana] (GB:Q07473;GB:Q8RWN1;GB:Q94AD5;GB:Q94K17); similar to LHCB4.2 (LIGHT HARVESTING COMPLEX PSII) [Arabidopsis thaliana] (TAIR:AT3G08940.2); similar to Chlorophyll A-B binding protein [Medicago truncatula] (GB:ABE80774.1…		3.37637
1.1.1.1	PS.lightreaction.photosystem II.LHC-II	248151_at	At5g54270	LHCB3 (LIGHT-HARVESTING CHLOROPHYLL BINDING PROTEIN 3) Lhcb3 protein is a component of the main light harvesting chlorophyll a/b-protein complex of Photosystem II (LHC II). similar to LHCB2.1 (Photosystem II light harvesting complex gene 2.1), chlorophyll binding [Arabidopsis thaliana] (TAIR:AT2G05100.1); similar to LHCII type III chlorophyll a/b binding protein [Vigna radiata] (GB:AAD27877.1); c…		3.59057
1.1.1.2	PS.lightreaction.photosystem II.PSII polypeptide subunits	264837_at	At1g03600	photosystem II family protein similar to photosystem II 11 kD protein [Thermosynechococcus elongatus BP-1] (GB:NP_683253.1); similar to Os03g0333400 [Oryza sativa (japonica cultivar-group)] (GB:NP_001050024.1)		2.3725
1.1.1.2	PS.lightreaction.photosystem II.PSII polypeptide subunits	262632_at	At1g06680	PSBP-1 (OXYGEN-EVOLVING ENHANCER PROTEIN 2); calcium ion binding Encodes a 23 kD extrinsic protein that is part of photosystem II and participates in the regulation of oxygen evolution. Identical to Oxygen-evolving enhancer protein 2-1, chloroplast precur		6.50814
1.1.1.2	PS.lightreaction.photosystem II.PSII polypeptide subunits	245213_at	At1g44575	NPQ4 (NONPHOTOCHEMICAL QUENCHING) Encoding PSII-S (CP22), a ubiquitous pigment-binding protein associated with photosystem II (PSII) of higher plants. Involved in nonphotochemical quenching rather than in photosynthesis. Mutant has a normal violaxanthin cycle but has a limited capacity of quenching singlet excited chlorophylls and is tolerant to lipid peroxidation. Identical to Photosystem II 22 …		5.72949
1.1.1.2	PS.lightreaction.photosystem II.PSII polypeptide subunits	265149_at	At1g51400	photosystem II 5 kD protein similar to PSBTN (photosystem II subunit T) [Arabidopsis thaliana] (TAIR:AT3G21055.1); similar to unknown [Brassica rapa] (GB:ABD91572.1)		3.73187
1.1.1.2	PS.lightreaction.photosystem II.PSII polypeptide subunits	245195_at	At1g67740	PSBY (photosystem II BY) PsbY precursor (psbY) mRNA. This single nuclear gene is imported into the chloroplasts where it is processed into two integral membrane proteins with identical topology (PsbY-1 and PsbY-2). The protein appears to bind manganese but its role is not well understood. Identical to Photosystem II core complex proteins psbY, chloroplast precursor (L- arginine-metabolizing enzym…		4.79405
1.1.1.2	PS.lightreaction.photosystem II.PSII polypeptide subunits	264092_at	At1g79040	PSBR (photosystem II subunit R) Encodes for the 10 kDa PsbR subunit of photosystem II (PSII). This subunit appears to be involved in the stable assembly of PSII, particularly that of the oxygen-evolving complex subunit PsbP. Mutants defective in this gene have reduced amounts of subunits PsbP and PsbQ in PSII. In turn, assembly of PsbR is dependent on the presence of PsbJ. Identical to Photosyste…		8.19375
1.1.1.2	PS.lightreaction.photosystem II.PSII polypeptide subunits	265374_at	At2g06520	PSBX (photosystem II subunit X) Encodes a protein with sequence similarity to the spinach photosystem II subunit PsbX. similar to ultraviolet-B-repressible protein [Gossypium hirsutum] (GB:AAS58469.1); contains InterPro domain Photosystem II protein PsbX; (InterPro:IPR009518)		8.69026
1.1.1.2	PS.lightreaction.photosystem II.PSII polypeptide subunits	267526_at	At2g30570	photosystem II reaction center W (PsbW) protein-related Encodes a protein similar to photosystem II reaction center subunit W. Identical to Photosystem II reaction center W protein, chloroplast precursor (PSII 6.1 kDa protein) (PSBW) [Arabidopsis Thaliana] (GB:Q39194;GB:O04338); similar to Photosystem II reaction center W protein, chloroplast precursor (PSII 6.1 kDa protein) (GB:Q41387); contains…		5.52382
1.1.1.2	PS.lightreaction.photosystem II.PSII polypeptide subunits	256979_at	At3g21055	PSBTN (photosystem II subunit T) Encodes photosystem II 5 kD protein subunit PSII-T. This is a nuclear-encoded gene (PsbTn) which also has a plastid-encoded paralog (PsbTc). Identical to Photosystem II 5 kDa protein, chloroplast precursor (PSII-T) (Nuclear encoded psbT) (PsbTn) (PSBT) [Arabidopsis Thaliana] (GB:Q39195;GB:Q41925;GB:Q9LJC7); similar to photosystem II 5 kD protein [Arabidopsis thali…		4.03608
1.1.1.2	PS.lightreaction.photosystem II.PSII polypeptide subunits	252130_at	At3g50820	PSBO-2/PSBO2 (PHOTOSYSTEM II SUBUNIT O-2); oxygen evolving Encodes a protein which is an extrinsic subunit of photosystem II and which has been proposed to play a central role in stabilization of the catalytic manganese cluster. In <i>Arabidopsis thaliana		2.55881
1.1.1.2	PS.lightreaction.photosystem II.PSII polypeptide subunits	255248_at	At4g05180	PSBQ/PSBQ-2 (photosystem II subunit Q-2); calcium ion binding Encodes the PsbQ subunit of the oxygen evolving complex of photosystem II. Identical to Oxygen-evolving enhancer protein 3-2, chloroplast precursor (OEE3) (16 kDa subunit of oxygen evolving system of photosystem II) (OEC 16 kDa subunit) (PSBQ2) [Arabidopsis Thaliana] (GB:Q41932;GB:Q9M0X7); similar to PSBQ/PSBQ-1/PSBQA, calcium ion bind…		8.61727
1.1.1.2	PS.lightreaction.photosystem II.PSII polypeptide subunits	254398_at	At4g21280	PSBQ/PSBQ-1/PSBQA; calcium ion binding Encodes the PsbQ subunit of the oxygen evolving complex of photosystem II. Identical to Oxygen-evolving enhancer protein 3-1, chloroplast precursor (OEE3) (16 kDa subunit of oxygen evolving system of photosystem II) (OEC 16 kDa subunit) (PSBQ1) [Arabidopsis Thaliana] (GB:Q9XFT3;GB:O49568); similar to PSBQ/PSBQ-2 (photosystem II subunit Q-2), calcium ion bind…		4.81372
1.1.1.2	PS.lightreaction.photosystem II.PSII polypeptide subunits	251031_at	At5g02120	OHP (ONE HELIX PROTEIN) Encodes a one helix protein homologous to cyanobacterial high-light inducible proteins. The protein is localized to the thylakoid membrane and its transcript is transiently induced by exposure to high light conditions. similar to one helix protein [Ipomoea nil] (GB:AAP23938.1)		2.41023
1.1.1.2	PS.lightreaction.photosystem II.PSII polypeptide subunits	247073_at	At5g66570	PSBO-1 (OXYGEN-EVOLVING ENHANCER 33) Encodes a protein which is an extrinsic subunit of photosystem II and which has been proposed to play a central role in stabilization of the catalytic manganese cluster. In <i>Arabidopsis thaliana</i> the PsbO proteins are encoded by two genes: <i>psbO1</i> and <i>psbO2</i>. PsbO1 is the major isoform in the wild-type. Identical to Oxygen-evolving enhancer pro…		4.66217
1.1.1.2	PS.lightreaction.photosystem II.PSII polypeptide subunits	245050_at	Atcg00070	PSII K protein Identical to Photosystem II reaction center protein K precursor (PSII-K) (psbK) [Arabidopsis Thaliana] (GB:P56782); similar to Photosystem II reaction center protein K precursor (PSII-K) (GB:P10347); contains InterPro domain Virus capsid protein, alpha-helical; (InterPro:IPR008935); contains InterPro domain Photosystem II protein PsbK; (InterPro:IPR003687)		2.66648
1.1.1.2	PS.lightreaction.photosystem II.PSII polypeptide subunits	245023_at	Atcg00080	PSII I protein Identical to Photosystem II reaction center protein I (PSII-I) (PSII 4.8 kDa protein) (psbI) [Arabidopsis Thaliana] (GB:P62100;GB:P09970); similar to photosystem II protein I [Liriodendron tulipifera] (GB:YP_740186.1); similar to photosystem II protein I [Ranunculus macranthus] (GB:AAZ04048.1); similar to photosystem II protein I [Typha latifolia] (GB:AAZ04049.1); contains InterPro…		2.70957
1.1.1.2	PS.lightreaction.photosystem II.PSII polypeptide subunits	245001_at	Atcg00220	PSII low MW protein Identical to Photosystem II reaction center protein M (PSII-M) (psbM) [Arabidopsis Thaliana] (GB:P62109;GB:P12169); similar to photosystem II M protein; psbM [Oryza sativa (japonica cultivar-group)] (GB:AAS46110.1); contains InterPro domain Photosystem II protein PsbM; (InterPro:IPR007826)		2.39424
1.1.1.2	PS.lightreaction.photosystem II.PSII polypeptide subunits	245003_at	Atcg00280	chloroplast gene encoding a CP43 subunit of the photosystem II reaction center. promoter contains a blue-light responsive element. Identical to Photosystem II 44 kDa reaction center protein precursor (P6 protein) (CP43) (psbC) [Arabidopsis Thaliana] (GB:P56778); similar to photosystem II 44 kDa protein [Typha latifolia] (GB:AAZ04079.1); similar to photosystem II CP43 chlorophyll apoprotein [Gossy…		2.87344
1.1.1.2	PS.lightreaction.photosystem II.PSII polypeptide subunits	245021_at	Atcg00550	PSII component Identical to Photosystem II reaction center protein J (PSII-J) (psbJ) [Arabidopsis Thaliana] (GB:P56781;GB:Q42427); similar to photosystem II protein J [Nicotiana tabacum] (GB:NP_054514.1); contains InterPro domain Photosystem II protein PsbJ; (InterPro:IPR002682)		2.39051
1.1.1.2	PS.lightreaction.photosystem II.PSII polypeptide subunits	244974_at	Atcg00700	PSII low MW protein Identical to Photosystem II reaction center protein N (PSII-N) (psbN) [Arabidopsis Thaliana] (GB:P62113;GB:P12172); similar to photosystem II subunit [Salicornia europaea] (GB:AAO66182.1); contains InterPro domain Photosystem II protein PsbN; (InterPro:IPR003398)		-2.70297
1.1.1.2	PS.lightreaction.photosystem II.PSII polypeptide subunits	244975_at	Atcg00710	Encodes a 8 kD phosphoprotein that is a component of the photosystem II oxygen evolving core. Its exact molecular function has not been determined but it may play a role in mediating electron transfer between the secondary quinone acceptors, QA and QB, associated with the acceptor side of PSII. Identical to Photosystem II reaction center protein H (PSII-H) (Photosystem II 10 kDa phosphoprotein) (…		5.52219
1.1.2.1	PS.lightreaction.photosystem I.LHC-I	245806_at	At1g45474	LHCA5 (Photosystem I light harvesting complex gene 5) Encodes a component of the light harvesting complex of photosystem I. similar to LHCA4 (Photosystem I light harvesting complex gene 4), chlorophyll binding [Arabidopsis thaliana] (TAIR:AT3G47470.1); similar to light-harvesting chlorophyll-a/b protein of photosystem I [Chlamydomonas reinhardtii] (GB:BAD06921.1); similar to Os02g0764500 [Oryza s…		3.28412
1.1.2.1	PS.lightreaction.photosystem I.LHC-I	265033_at	At1g61520	LHCA3 (Photosystem I light harvesting complex gene 3); chlorophyll binding PSI type III chlorophyll a/b-binding protein (Lhca3*1) similar to LHCA2 (Photosystem I light harvesting complex gene 2), chlorophyll binding [Arabidopsis thaliana] (TAIR:AT3G61470.1); similar to LHCA5 (Photosystem I light harvesting complex gene 5) [Arabidopsis thaliana] (TAIR:AT1G45474.2); similar to PSI type III chloroph…		6.08163
1.1.2.1	PS.lightreaction.photosystem I.LHC-I	252430_at	At3g47470	LHCA4 (Photosystem I light harvesting complex gene 4); chlorophyll binding Encodes a chlorophyll a/b-binding protein that is more similar to the PSI Cab proteins than the PSII cab proteins. The predicted protein is about 20 amino acids shorter than most known Cab proteins. Identical to Chlorophyll a-b binding protein 4, chloroplast precursor (LHCI type III CAB-4) (LHCP) (CAB4) [Arabidopsis Thalia…		2.54734
1.1.2.1	PS.lightreaction.photosystem I.LHC-I	251814_at	At3g54890	LHCA1; chlorophyll binding Encodes a component of the light harvesting complex associated with photosystem I. similar to LHCB4.2 (LIGHT HARVESTING COMPLEX PSII) [Arabidopsis thaliana] (TAIR:AT3G08940.2); similar to photosystem I light-harvesting chlorophyll a/b-binding protein [Nicotiana tabacum] (GB:CAA45523.1); similar to chlorophyll a/b-binding protein (GB:AAA34140.1); contains InterPro domain…		5.7405		-2.85
1.1.2.1	PS.lightreaction.photosystem I.LHC-I	251325_s_at	At3g61470	at5g28450); at3g61470: LHCA2 (Photosystem I light harvesting complex gene 2); chlorophyll binding Encodes a component of the light harvesting antenna complex of photosystem I. similar to LHCA6 (Photosystem I light harvesting complex gene 6), chlorophyll b		5.43637
1.1.2.2	PS.lightreaction.photosystem I.PSI polypeptide subunits	261746_at	At1g08380	PSAO (photosystem I subunit O) Encodes subunit O of photosystem I. similar to putative 16kDa membrane protein [Nicotiana tabacum] (GB:CAB75430.1)		3.95673
1.1.2.2	PS.lightreaction.photosystem I.PSI polypeptide subunits	256309_at	At1g30380	PSAK (PHOTOSYSTEM I SUBUNIT K) Encodes subunit K of photosystem I reaction center. Identical to Photosystem I reaction center subunit psaK, chloroplast precursor (Photosystem I subunit X) (PSI-K) (PSAK) [Arabidopsis Thaliana] (GB:Q9SUI5;GB:Q9C8G7); similar to unknown [Brassica rapa] (GB:ABB97030.1); contains InterPro domain Photosystem I psaG/psaK protein; (InterPro:IPR000549)		6.76316
1.1.2.2	PS.lightreaction.photosystem I.PSI polypeptide subunits	262557_at	At1g31330	PSAF (photosystem I subunit F) Encodes subunit F of photosystem I. similar to photosystem I reaction center subunit III [Vigna radiata] (GB:AAD27880.2); contains InterPro domain Photosystem I reaction center protein PsaF, subunit III; (InterPro:IPR003666)		3.30056		2.79
1.1.2.2	PS.lightreaction.photosystem I.PSI polypeptide subunits	264545_at	At1g55670	PSAG Encodes subunit G of photosystem I, an 11-kDa membrane protein that plays an important role in electron transport between plastocyanin and PSI and is involved in the stability of the PSI complex. PSI-G subunit is bound to PSI-B and is in contact with Lhca1. The protein inserts into thylakoids by a direct or "spontaneous" pathway that does not involve the activities of any known chloroplast p…		5.89026
1.1.2.2	PS.lightreaction.photosystem I.PSI polypeptide subunits	265287_at	At2g20260	PSAE-2 (photosystem I subunit E-2) Encodes subunit E of photosystem I. Identical to Photosystem I reaction center subunit IV B, chloroplast precursor (PSI-E B) (PSAE2) [Arabidopsis Thaliana] (GB:Q9S714); similar to PSAE-1 (PSA E1 KNOCKOUT) [Arabidopsis thaliana] (TAIR:AT4G28750.1); similar to Photosystem I reaction center subunit IV A, chloroplast precursor (PSI-E A) [Contains: Photosystem I reac…		2.32803
1.1.2.2	PS.lightreaction.photosystem I.PSI polypeptide subunits	266716_at	At2g46820	TMP14 (THYLAKOID MEMBRANE PHOSPHOPROTEIN OF 14 KDA) Encodes the P subunit of Photosystem I. About 25% of the TMP14 pool appeared to be phosphorylated, and this ratio is not affected by light. Contains seven phosphorylation sites on threonine residue and chloroplast targeting signal. Located in the proximity of PSI-L, -H and -O subunits. Identical to Thylakoid membrane phosphoprotein 14 kDa, chlor…		4.75514
1.1.2.2	PS.lightreaction.photosystem I.PSI polypeptide subunits	258285_at	At3g16140	PSAH-1 (photosystem I subunit H-1) Encodes subunit H of photosystem I reaction center subunit VI. Identical to Photosystem I reaction center subunit VI-1, chloroplast precursor (PSI-H1) (PSAH1) [Arabidopsis Thaliana] (GB:Q9SUI7;GB:Q42295); similar to photosystem I reaction center subunit VI, chloroplast, putative / PSI-H, putative (PSAH2) [Arabidopsis thaliana] (TAIR:AT1G52230.1); similar to Phot…		3.60965
1.1.2.2	PS.lightreaction.photosystem I.PSI polypeptide subunits	255457_at	At4g02770	PSAD-1 (photosystem I subunit D-1) Encodes a protein predicted by sequence similarity with spinach PsaD to be photosystem I reaction center subunit II (PsaD1) Identical to Photosystem I reaction center subunit II-1, chloroplast precursor (Photosystem I 20 kDa subunit 1) (PSI-D1) (psaD1) [Arabidopsis Thaliana] (GB:Q9S7H1;GB:Q8L9B6); similar to PSAD-2 (photosystem I subunit D-2) [Arabidopsis thalia…		15.9001
1.1.2.2	PS.lightreaction.photosystem I.PSI polypeptide subunits	254790_at	At4g12800	PSAL (photosystem I subunit L) Encodes subunit L of photosystem I reaction center. Identical to Photosystem I reaction center subunit XI, chloroplast precursor (PSI- L) (PSI subunit V) (PSAL) [Arabidopsis Thaliana] (GB:Q9SUI4;GB:Q9ST32;GB:Q9SU06); similar to photosystem I subunit XI [Nicotiana attenuata] (GB:AAO85557.1); contains InterPro domain Photosystem I reaction centre, subunit XI PsaL; (In…		6.05592
1.1.2.2	PS.lightreaction.photosystem I.PSI polypeptide subunits	253738_at	At4g28750	PSAE-1 (PSA E1 KNOCKOUT) mutant has Decreased effective quantum yield of photosystem II; Pale green plants; Reduced growth rate; Subunit E of Photosystem I Identical to Photosystem I reaction center subunit IV A, chloroplast precursor (PSI-E A) (PSAE1) [Arabidopsis Thaliana] (GB:Q9S831); similar to PSAE-2 (photosystem I subunit E-2) [Arabidopsis thaliana] (TAIR:AT2G20260.1); similar to Photosyste…		6.15787
1.1.2.2	PS.lightreaction.photosystem I.PSI polypeptide subunits	247320_at	At5g64040	PSAN (photosystem I reaction center subunit PSI-N); calmodulin binding Encodes the only subunit of photosystem I located entirely in the thylakoid lumen. May be involved in the interaction between plastocyanin and the photosystem I complex. Identical to Photosystem I reaction center subunit N, chloroplast precursor (PSAN) [Arabidopsis Thaliana] (GB:P49107); similar to unknown [Populus trichocarpa…		3.38239
1.1.2.2	PS.lightreaction.photosystem I.PSI polypeptide subunits	245006_at	Atcg00340	Encodes the D1 subunit of photosystem I and II reaction centers. Identical to Photosystem I P700 chlorophyll a apoprotein A2 (PsaB) (PSI-B) (psaB) [Arabidopsis Thaliana] (GB:P56767); similar to photosystem I P700 apoprotein A2 [Ranunculus macranthus] (GB:AAZ04114.1); similar to photosystem I P700 apoprotein A2 [Nandina domestica] (GB:YP_740649.1); similar to photosystem I P700 apoprotein A2 [Spin…		5.49773
1.1.2.2	PS.lightreaction.photosystem I.PSI polypeptide subunits	244967_at	Atcg00630	Encodes subunit J of photosystem I. Identical to Photosystem I reaction center subunit IX (PSI-J) (psaJ) [Arabidopsis Thaliana] (GB:P56769); similar to photosystem I subunit IX [Eucalyptus globulus subsp. globulus] (GB:YP_636318.1); similar to photosystem I reaction center subunit IX [Lactuca sativa] (GB:YP_398349.1); contains InterPro domain Photosystem I reaction centre, subunit IX / PsaJ; (Int…		2.75961
1.1.3	PS.lightreaction.cytochrome b6/f	245044_at	At2g26500	cytochrome b6f complex subunit (petM), putative similar to unknown [Euphorbia esula] (GB:AAF34768.1); contains InterPro domain PetM of cytochrome b6f complex subunit 7; (InterPro:IPR012595)		6.38459
1.1.3	PS.lightreaction.cytochrome b6/f	255435_at	At4g03280	PETC (PHOTOSYNTHETIC ELECTRON TRANSFER C) Encodes the Rieske FeS center of cytochrome b6f complex. Gene is expressed in shoot but not in root. Mutant has reduced electron transport at saturating light intensities and Q-cycle activity is hypersensitive to		8.27481
1.1.3	PS.lightreaction.cytochrome b6/f	245020_at	Atcg00540	Encodes cytochrome f apoprotein; involved in photosynthetic electron transport chain; encoded by the chloroplast genome and is transcriptionally repressed by a nuclear gene HCF2. Identical to Apocytochrome f precursor (petA) [Arabidopsis Thaliana] (GB:P56771); similar to Apocytochrome f precursor (GB:P36438); contains InterPro domain Cytochrome f; (InterPro:IPR002325); contains InterPro domain Ru…		3.15596
1.1.3	PS.lightreaction.cytochrome b6/f	244976_at	Atcg00720	Encodes the cytochrome b(6) subunit of the cytochrome b6f complex. Identical to Cytochrome b6 (petB) [Arabidopsis Thaliana] (GB:P56773); similar to cytochrome b (MTCYB) (COB) (CYTB) [Arabidopsis thaliana] (TAIR:AT2G07727.1); similar to cytochrome b6 [Spinacia oleracea] (GB:NP_054964.1); similar to Cytochrome b6 (GB:P06247); contains InterPro domain Cytochrome b6; (InterPro:IPR012232); contains In…		2.39311
1.1.3	PS.lightreaction.cytochrome b6/f	244977_at	Atcg00730	A chloroplast gene encoding subunit IV of the cytochrome b6/f complex Identical to Cytochrome b6-f complex subunit 4 (17 kDa polypeptide) (petD) [Arabidopsis Thaliana] (GB:P56774); similar to cytochrome b (MTCYB) (COB) (CYTB) [Arabidopsis thaliana] (TAIR:AT2G07727.1); similar to cytochrome b6/f complex subunit IV [Nicotiana tabacum] (GB:NP_054531.1); similar to cytochrome b6/f complex subunit IV …		-3.96194
1.1.4	PS.lightreaction.ATP synthase	255290_at	At4g04640	ATPC1 (ATP synthase gamma chain 1) One of two genes (with ATPC2) encoding the gamma subunit of Arabidopsis chloroplast ATP synthase. Identical to ATP synthase gamma chain 1, chloroplast precursor (EC 3.6.3.14) (ATPC1) [Arabidopsis Thaliana] (GB:Q01908); similar to ATPC2 (ATP synthase gamma chain 2) [Arabidopsis thaliana] (TAIR:AT1G15700.1); similar to ATP synthase gamma chain, chloroplast precurs…		4.51439	4.2	-4.67
1.1.4	PS.lightreaction.ATP synthase	255046_at	At4g09650	ATP synthase delta chain, chloroplast, putative / H(+)-transporting two-sector ATPase, delta (OSCP) subunit, putative similar to ATP synthase delta chain, mitochondrial, putative / H(+)-transporting two-sector ATPase, delta (OSCP) subunit, putative [Arabidopsis thaliana] (TAIR:AT5G13450.1); similar to ATP synthase delta chain, chloroplast precursor (GB:P32980); contains InterPro domain ATPase, F1…		2.95164
1.1.4	PS.lightreaction.ATP synthase	245024_at	Atcg00120	Encodes the ATPase alpha subunit, which is a subunit of ATP synthase and part of the CF1 portion which catalyzes the conversion of ADP to ATP using the proton motive force. This complex is located in the thylakoid membrane of the chloroplast. Identical to		4.05792
1.1.4	PS.lightreaction.ATP synthase	245025_at	Atcg00130	ATPase F subunit. Identical to ATP synthase B chain (EC 3.6.3.14) (ATPase subunit I) (atpF) [Arabidopsis Thaliana] (GB:P56759); similar to ATP synthase CF0 B chain [Atropa belladonna] (GB:NP_783218.1); contains InterPro domain ATPase, F0 complex, subunit B/B&apos; (InterPro:IPR002146)		2.35934
1.1.4	PS.lightreaction.ATP synthase	245026_at	Atcg00140	ATPase III subunit Identical to ATP synthase C chain (EC 3.6.3.14) (Lipid-binding protein) (ATPase subunit III) (atpH) [Arabidopsis Thaliana] (GB:P56760); similar to ATP synthase CF0 C chain [Nicotiana tabacum] (GB:NP_054483.1); contains InterPro domain ATPase, V0 complex, proteolipid subunit C,; (InterPro:IPR000245); contains InterPro domain ATPase, F0 complex, subunit C, bacterial and chloropla…		2.47828
1.1.4	PS.lightreaction.ATP synthase	245013_at	Atcg00470	ATPase epsilon subunit similar to ATP synthase CF1 epsilon subunit [Gossypium hirsutum] (GB:YP_538941.1); contains InterPro domain ATPase, F1 complex, delta/epsilon subunit; (InterPro:IPR001469)		3.31795
1.1.4	PS.lightreaction.ATP synthase	245014_at	Atcg00480	chloroplast-encoded gene for beta subunit of ATP synthase Identical to ATP synthase subunit beta (EC 3.6.3.14) (ATPase subunit beta) (ATP synthase F1 sector subunit beta) (atpB) [Arabidopsis Thaliana] (GB:P19366); similar to ATP synthase beta chain 1, mit		2.30556
1.1.40	PS.lightreaction.cyclic electron flow-chlororespiration	265569_at	At2g05620	PGR5 (PROTON GRADIENT REGULATION 5) Involved in electron flow in Photosystem I. Essential for photoprotection. similar to PGR5 [Amaranthus hybridus] (GB:BAE00072.1)		4.54689
1.1.40	PS.lightreaction.cyclic electron flow-chlororespiration	244935_at	Atcg01090	Encodes subunit of the chloroplast NAD(P)H dehydrogenase complex Identical to NAD(P)H-quinone oxidoreductase subunit I, chloroplast (EC 1.6.5.-) (NAD(P)H dehydrogenase subunit I) (NDH subunit I) (NADH-plastoquinone oxidoreductase subunit I) (ndhI) [Arabidopsis Thaliana] (GB:P56755); similar to ATMLO14 (ARABIDOPSIS THALIANA MILDEW RESISTANCE LOCUS O 14), NADH dehydrogenase (ubiquinone) [Arabidopsi…		2.09854
1.1.40	PS.lightreaction.cyclic electron flow-chlororespiration	244936_at	Atcg01100	NADH dehydrogenase ND1 Identical to NAD(P)H-quinone oxidoreductase subunit 1, chloroplast (EC 1.6.5.-) (NAD(P)H dehydrogenase subunit 1) (NDH subunit 1) (NADH-plastoquinone oxidoreductase subunit 1) (ndhA) [Arabidopsis Thaliana] (GB:Q37165); similar to NADH-plastoquinone oxidoreductase subunit 1 [Gossypium hirsutum] (GB:YP_538985.1); contains InterPro domain Respiratory-chain NADH dehydrogenase, …		2.23629
1.1.40	PS.lightreaction.cyclic electron flow-chlororespiration	244991_s_at	Atcg01250	atcg00890); atcg01250: NADH dehydrogenase ND2 similar to NADH-plastoquinone oxidoreductase subunit 2 [Fragaria x ananassa] (GB:ABG76914.1); similar to NAD(P)H-quinone oxidoreductase chain 2, chloroplast (NAD(P)H dehydrogenase, chain 2) (NADH-plastoquinon		-10.1851
1.1.5.1	PS.lightreaction.other electron carrier (ox/red).plastocyanin	255886_at	At1g20340	DRT112 (DNA-damage-repair/toleration protein 112); copper ion binding / electron carrier recombination and DNA-damage resistance protein (DRT112) Identical to Plastocyanin major isoform, chloroplast precursor (DNA-damage- repair/toleration protein DRT112) (DRT112) [Arabidopsis Thaliana] (GB:P42699;GB:Q9LN26); similar to plastocyanin [Arabidopsis thaliana] (TAIR:AT1G76100.1); similar to DRT112 (GB…		20.9129
1.1.5.2	PS.lightreaction.other electron carrier (ox/red).ferredoxin	260481_at	At1g10960	ATFD1 (FERREDOXIN 1); electron carrier/ iron ion binding Identical to Ferredoxin-2, chloroplast precursor (PETF2) [Arabidopsis Thaliana] (GB:O04090); similar to FED A (FERREDOXIN 2), electron carrier/ iron ion binding [Arabidopsis thaliana] (TAIR:AT1G60950.1); similar to Ferredoxin-1, chloroplast precursor (Ferredoxin I) (GB:O04683); contains InterPro domain 2Fe-2S Ferredoxin-like fold; (InterPro…		10.5363	4.4
1.1.5.2	PS.lightreaction.other electron carrier (ox/red).ferredoxin	259727_at	At1g60950	FED A (FERREDOXIN 2); electron carrier/ iron ion binding encodes a ferredoxin gene Identical to Ferredoxin-1, chloroplast precursor (PETF1) [Arabidopsis Thaliana] (GB:P16972); similar to ATFD1 (FERREDOXIN 1), electron carrier/ iron ion binding [Arabidopsis thaliana] (TAIR:AT1G10960.1); similar to chloroplast ferredoxin I [Nicotiana tabacum] (GB:AAS58496.1); contains InterPro domain 2Fe-2S Ferredo…		18.8404
1.1.5.3	PS.lightreaction.other electron carrier (ox/red).ferredoxin reductase	261218_at	At1g20020	ATLFNR2 (LEAF FNR 2); NADPH dehydrogenase/ oxidoreductase Encodes a leaf-type ferredoxin:NADP(H) oxidoreductase. It is present in both chloroplast stroma and thylakoid membranes but is more abundant in the stroma similar to ATLFNR1 (LEAF FNR 1), NADPH dehydrogenase/ oxidoreductase [Arabidopsis thaliana] (TAIR:AT5G66190.1); similar to chloroplast ferredoxin-NADP+ oxidoreductase precursor [Capsicum…		2.45613
1.1.6	PS.lightreaction.NADH DH	262175_at	At1g74880	NDH-O (NAD(P)H:PLASTOQUINONE DEHYDROGENASE COMPLEX SUBUNIT O) Encodes subunit NDH-O of NAD(P)H:plastoquinone dehydrogenase complex (Ndh complex) present in the thylakoid membrane of chloroplasts. This subunit is thought to be required for Ndh complex assembly. similar to Os01g0959900 [Oryza sativa (japonica cultivar-group)] (GB:NP_001045462.1)		-2.264
1.1.6	PS.lightreaction.NADH DH	245010_at	Atcg00420	Encodes NADH dehydrogenase subunit J. Its transcription is increased upon sulfur depletion. Identical to NAD(P)H-quinone oxidoreductase chain J, chloroplast (EC 1.6.5.-) (NAD(P)H dehydrogenase, chain J) (NADH-plastoquinone oxidoreductase subunit J) (ndhJ) [Arabidopsis Thaliana] (GB:P56754); similar to NADH dehydrogenase subunit J [Raphanus raphanistrum] (GB:BAE46913.1); contains InterPro domain N…		2.02814
1.1.6	PS.lightreaction.NADH DH	245012_at	Atcg00440	Encodes NADH dehydrogenase D3 subunit of the chloroplast NAD(P)H dehydrogenase complex Identical to NAD(P)H-quinone oxidoreductase chain 3, chloroplast (EC 1.6.5.-) (NAD(P)H dehydrogenase, chain 3) (NADH-plastoquinone oxidoreductase chain 3) (ndhC) [Arabidopsis Thaliana] (GB:P56751); similar to NADH-ubiquinone oxidoreductase chain 3, putative [Arabidopsis thaliana] (TAIR:AT2G07751.1); similar to …		2.3048
1.1.6	PS.lightreaction.NADH DH	244962_at	Atcg01050	Represents a plastid-encoded subunit of a NAD(P)H dehydrogenase complex. Its mRNA is edited at four positions. Translation data is not available for this gene. Identical to NAD(P)H-quinone oxidoreductase chain 4, chloroplast (EC 1.6.5.-) (NAD(P)H dehydr		4.42676
1.2.1	PS.photorespiration.phosphoglycolate phosphatase	249658_s_at	At5g36790 |	at5g36700); at5g36790: phosphoglycolate phosphatase, putative similar to phosphoglycolate phosphatase, putative [Arabidopsis thaliana] (TAIR:AT5G36700.1); similar to HAD-superfamily hydrolase, subfamily IIA [Medicago truncatula] (GB:ABE78003.1); similar		3.36268
1.2.2	PS.photorespiration.glycolate oxydase	258359_s_at	At3g14415 |	at3g14420); at3g14415: (S)-2-hydroxy-acid oxidase, peroxisomal, putative / glycolate oxidase, putative / short chain alpha-hydroxy acid oxidase, putative Identical to Probable peroxisomal (S)-2-hydroxy-acid oxidase 1 (EC 1.1.3.15) (Glycolate oxidase 1) (		2.24069
1.2.4.4	PS.photorespiration.glycine cleavage.H protein	266636_at	At2g35370	GDCH (Glycine decarboxylase complex H) Encodes glycine decarboxylase complex H protein. Involved in photorespiration. Identical to Glycine cleavage system H protein 1, mitochondrial precursor (GDCSH) [Arabidopsis Thaliana] (GB:P25855); similar to glycine cleavage system H protein, mitochondrial, putative [Arabidopsis thaliana] (TAIR:AT1G32470.1); similar to Glycine cleavage system H protein, mito…		3.5376
1.2.5	PS.photorespiration.serine hydroxymethyltransferase	253438_at	At4g32520	| Symbols: SHM3 | SHM3 (SERINE HYDROXYMETHYLTRANSFERASE 3) | chr4:15689648-15692340 REVERSEnearly identical (1071)AT4G32520| Symbols: SHM3 | SHM3 (SERINE HYDROXYMETHYLTRANSFERASE 3); glycine hydroxymethyltransferase | chr4:15689648-15692340 REVERSEhighly similar to ( 584)GLYM_SOLTUSerine hydroxymethyltransferase, mitochondrial precursor - Solanum tuberosum (Potato)not assigned SHMT GlyA glyA csdA		2.36705
1.3.13	PS.calvin cyle.rubisco interacting	265076_at	At1g55490	CPN60B (CHAPERONIN 60 BETA); ATP binding / protein binding / unfolded protein binding encodes the beta subunit of the chloroplast chaperonin 60, a homologue of bacterial GroEL. Mutants in this gene develops lesions on its leaves, expresses systemic acquir		17.3041
1.3.13	PS.calvin cyle.rubisco interacting	264069_at	At2g28000	CPN60A (chloroplast / 60 kDa chaperonin alpha subunit); ATP binding / protein binding / unfolded protein binding Encodes chaperonin-60 alpha, a molecular chaperone involved in Rubisco folding. Mutants display aberrant chloroplast and embryo development.		4.20167
1.3.13	PS.calvin cyle.rubisco interacting	245061_at	At2g39730	RCA (RUBISCO ACTIVASE) Rubisco activase, a nuclear-encoded chloroplast protein that consists of two isoforms arising from alternative splicing in most plants. Required for the light activation of rubisco. Identical to Ribulose bisphosphate carboxylase/oxy		2.14026
1.3.2	PS.calvin cyle.rubisco small subunit	264474_s_at	At5g38420 |	at5g38430 | at5g38410 | at1g67090); at5g38420: ribulose bisphosphate carboxylase small chain 2B / RuBisCO small subunit 2B (RBCS-2B) (ATS2B) Identical to Ribulose bisphosphate carboxylase small chain 2B, chloroplast precursor (EC 4.1.1.39) (RuBisCO small		24.9182
1.3.4	PS.calvin cyle.GAP	261197_at	At1g12900	GAPA-2; glyceraldehyde-3-phosphate dehydrogenase similar to GAPA (GLYCERALDEHYDE 3-PHOSPHATE DEHYDROGENASE A SUBUNIT), glyceraldehyde-3-phosphate dehydrogenase [Arabidopsis thaliana] (TAIR:AT3G26650.1); similar to glyceraldehyde-3-phosphate dehydrogenase A subunit [Glycine max] (GB:ABA86963.1); similar to Glyceraldehyde-3-phosphate dehydrogenase A, chloroplast precursor (NADP-dependent glyceralde…		8.27862
1.3.4	PS.calvin cyle.GAP	257807_at	At3g26650	GAPA (GLYCERALDEHYDE 3-PHOSPHATE DEHYDROGENASE A SUBUNIT); glyceraldehyde-3-phosphate dehydrogenase Encodes one of the two subunits forming the photosynthetic glyceraldehyde-3-phosphate dehydrogenase (GAPDH) and as such a constituent of the supramolecular		6.87424
1.3.6	PS.calvin cyle.aldolase	263761_at	At2g21330	fructose-bisphosphate aldolase, putative similar to fructose-bisphosphate aldolase, putative [Arabidopsis thaliana] (TAIR:AT4G38970.1); similar to plastidic aldolase NPALDP1 [Nicotiana paniculata] (GB:BAA77604.1); similar to latex plastidic aldolase-like protein [Hevea brasiliensis] (GB:AAM46780.1); similar to plastidic aldolase [Nicotiana paniculata] (GB:BAA77603.1); contains InterPro domain Fru…		3.76388
1.3.6	PS.calvin cyle.aldolase	252929_at	At4g38970	fructose-bisphosphate aldolase, putative similar to fructose-bisphosphate aldolase, putative [Arabidopsis thaliana] (TAIR:AT2G21330.1); similar to plastidic aldolase NPALDP1 [Nicotiana paniculata] (GB:BAA77604.1); similar to latex plastidic aldolase-like protein [Hevea brasiliensis] (GB:AAM46780.1); similar to plastidic aldolase [Nicotiana paniculata] (GB:BAA77603.1); contains InterPro domain Fru…		2.12405
1.3.9	PS.calvin cyle.seduheptulose bisphosphatase	251762_at	At3g55800	SBPASE (sedoheptulose-bisphosphatase); phosphoric ester hydrolase Encodes the chloroplast enzyme sedoheptulose-1,7-bisphosphatase (SBPase), involved in the carbon reduction of the Calvin cycle. Increase in SBPase activity in transgenic lines accumulate up to 50% more sucrose and starch than wild-type. Identical to Sedoheptulose-1,7-bisphosphatase, chloroplast precursor (EC 3.1.3.37) (Sedoheptulos…		6.66682
2.1.1.1	major CHO metabolism.synthesis.sucrose.SPS	255016_at	At4g10120	ATSPS4F; sucrose-phosphate synthase/ transferase, transferring glycosyl groups Encodes a protein with putative sucrose-phosphate synthase activity. similar to ATSPS3F (sucrose phosphate synthase 3F), sucrose-phosphate synthase/ transferase, transferring g		-38.2913
2.1.1.1	major CHO metabolism.synthesis.sucrose.SPS	246076_at	At5g20280	ATSPS1F (sucrose phosphate synthase 1F); sucrose-phosphate synthase/ transferase, transferring glycosyl groups Encodes a protein with putative sucrose-phosphate synthase activity. similar to ATSPS3F (sucrose phosphate synthase 3F), sucrose-phosphate synth		-15.8573
2.1.1.2	major CHO metabolism.synthesis.sucrose.SPP	260517_at	At1g51420	sucrose-phosphatase, putative similar to sucrose-phosphatase 1 (SPP1) [Arabidopsis thaliana] (TAIR:AT2G35840.2); similar to sucrose phosphate phosphatase [Malus x domestica] (GB:AAS79792.1); contains InterPro domain HAD-superfamily hydrolase subfamily IIB; (InterPro:IPR006379); contains InterPro domain Sucrose phosphatase, plant and cyanobacteria; (InterPro:IPR012847); contains InterPro domain Su…		-5.32617
2.1.1.2	major CHO metabolism.synthesis.sucrose.SPP	256681_at	At3g52340	SPP2 (SPP2); sucrose-phosphatase sucrose-phosphatase (SPP2) similar to sucrose-phosphatase 1 (SPP1) [Arabidopsis thaliana] (TAIR:AT2G35840.2); similar to sucrose phosphate phosphatase [Malus x domestica] (GB:AAS79792.1); contains InterPro domain HAD-superfamily hydrolase subfamily IIB; (InterPro:IPR006379); contains InterPro domain Sucrose phosphatase, plant and cyanobacteria; (InterPro:IPR012847…		2.06972
2.1.1.3	major CHO metabolism.synthesis.sucrose.FBPase	260837_at	At1g43670	fructose-1,6-bisphosphatase, putative / D-fructose-1,6-bisphosphate 1-phosphohydrolase, putative / FBPase, putative Identical to Fructose-1,6-bisphosphatase, cytosolic (EC 3.1.3.11) (D-fructose-1,6- bisphosphate 1-phosphohydrolase) (FBPase) [Arabidopsis Thaliana] (GB:Q9MA79); similar to fructose-1,6-bisphosphatase, putative / D-fructose-1,6-bisphosphate 1-phosphohydrolase, putative / FBPase, puta…		3.03065
2.1.2.2	major CHO metabolism.synthesis.starch.starch synthase	247163_at	At5g65685	soluble glycogen synthase-related similar to starch synthase-related protein [Arabidopsis thaliana] (TAIR:AT4G18240.1); similar to Putative starch synthase [Oryza sativa] (GB:AAK98690.1); contains InterPro domain Starch synthase catalytic region; (InterPro:IPR013534)		2.0185
2.1.2.4	major CHO metabolism.synthesis.starch.debranching	264360_at	At1g03310	ATISA2/BE2/DBE1/ISA2 (DEBRANCHING ENZYME 1); 1,4-alpha-glucan branching enzyme/ alpha-amylase/ isoamylase Encodes a protein with strong similarity to isoamylase (EC:3.2.1.68) however lacks critical residues known to be important for activity. Appears to c		2.08329
2.2.1.1	major CHO metabolism.degradation.sucrose.fructokinase	251935_at	At3g54090	pfkB-type carbohydrate kinase family protein similar to pfkB-type carbohydrate kinase family protein [Arabidopsis thaliana] (TAIR:AT1G69200.1); similar to Os01g0851000 [Oryza sativa (japonica cultivar-group)] (GB:NP_001044818.1); similar to putative kinase [Oryza sativa (japonica cultivar-group)] (GB:AAT81682.1); contains InterPro domain PfkB; (InterPro:IPR011611); contains InterPro domain Carboh…		4.09833
2.2.1.3.1	major CHO metabolism.degradation.sucrose.invertases.neutral	258507_at	At3g06500	beta-fructofuranosidase, putative / invertase, putative / saccharase, putative / beta-fructosidase, putative similar to beta-fructofuranosidase, putative / invertase, putative / saccharase, putative / beta-fructosidase, putative [Arabidopsis thaliana] (T		2.01678	-2.4
2.2.1.3.2	major CHO metabolism.degradation.sucrose.invertases.cell wall	256787_at	At3g13790	ATBFRUCT1/ATCWINV1 (ARABIDOPSIS THALIANA CELL WALL INVERTASE 1); beta-fructofuranosidase/ hydrolase, hydrolyzing O-glycosyl compounds Encodes a protein with invertase activity. similar to ATCWINV5 (ARABIDOPSIS THALIANA CELL WALL INVERTASE 5), hydrolase, h		-2.99195
2.2.1.5	major CHO metabolism.degradation.sucrose.Susy	255521_at	At4g02280	SUS3; UDP-glycosyltransferase/ sucrose synthase/ transferase, transferring glycosyl groups Encodes a protein with sucrose synthase activity (SUS3). similar to SUS1 (SUCROSE SYNTHASE 1), UDP-glycosyltransferase/ sucrose synthase [Arabidopsis thaliana] (TAI		2.10074	-5.9
2.2.2.1	major CHO metabolism.degradation.starch.starch cleavage	255676_at	At4g00490	BMY9 (beta-amylase 9); beta-amylase similar to BMY4 (beta-amylase 4), beta-amylase [Arabidopsis thaliana] (TAIR:AT2G45880.1); similar to Os09g0569200 [Oryza sativa (japonica cultivar-group)] (GB:NP_001063976.1); similar to Beta-amylase (1,4-alpha-D-glucan maltohydrolase) (GB:O64407); contains InterPro domain Glycoside hydrolase, family 14B, plant; (InterPro:IPR001371); contains InterPro domain Gl…		2.34178
2.2.2.1	major CHO metabolism.degradation.starch.starch cleavage	245275_at	At4g15210	ATBETA-AMY (BETA-AMYLASE); beta-amylase cytosolic beta-amylase expressed in rosette leaves and inducible by sugar. RAM1 mutants have reduced beta amylase in leaves and stems. Identical to Beta-amylase (EC 3.2.1.2) (1,4-alpha-D-glucan maltohydrolase) (BMY1) [Arabidopsis Thaliana] (GB:P25853;GB:O23375); similar to BMY5 (beta-amylase 5), beta-amylase [Arabidopsis thaliana] (TAIR:AT2G32290.1); simila…		-15.5761
2.2.2.1	major CHO metabolism.degradation.starch.starch cleavage	254101_at	At4g25000	AMY1 (ALPHA-AMYLASE-LIKE); alpha-amylase Predicted to be secreted protein based on signalP prediction. Involved in starch mobilization. Mutants are defective in alpha-amylase activity. (Note: AMY1 has been found in the literature to be referred to as AMY3, which is not to be confused with AMY3/At1g69830). similar to AMY2/ATAMY2 (ALPHA-AMYLASE-LIKE 2), alpha-amylase [Arabidopsis thaliana] (TAIR:AT…		7.38193
2.2.2.2	major CHO metabolism.degradation.starch.starch phosphorylase	256746_at	At3g29320	glucan phosphorylase, putative Encodes a plastidic alpha-glucan phosphorylase. In vitro, the enzyme has a preference for maltooligosaccharides, such as maltoheptaose. similar to ATPHS2/PHS2 (ALPHA-GLUCAN PHOSPHORYLASE 2), phosphorylase/ transferase, transferring glycosyl groups [Arabidopsis thaliana] (TAIR:AT3G46970.1); similar to Alpha-1,4 glucan phosphorylase L isozyme, chloroplast precursor (S…		4.09348
2.2.2.3	major CHO metabolism.degradation.starch.glucan water dikinase	254153_at	At4g24450	ATGWD2/GWD3/PWD (PHOSPHOGLUCAN, WATER DIKINASE) Identical to Alpha-glucan water dikinase 2 precursor (EC 2.7.9.4) (GWD2) [Arabidopsis Thaliana] (GB:Q9STV0;GB:Q84W86); similar to SEX1 (STARCH EXCESS 1) [Arabidopsis thaliana] (TAIR:AT1G10760.1); similar to starch associated protein R1 [Solanum tuberosum] (GB:AAK11735.1); similar to Alpha-glucan water dikinase, chloroplast precursor (Starch-related …		-3.96025
2.2.2.4	major CHO metabolism.degradation.starch.D enzyme	247216_at	At5g64860	DPE1 (DISPROPORTIONATING ENZYME); 4-alpha-glucanotransferase Encodes a maltotriose-metabolizing enzyme with chloroplastic &#945;-1,4-glucanotransferase activity. Mutant has altered starch degradation. similar to DPE2 (DISPROPORTIONATING ENZYME 2), 4-alpha-glucanotransferase/ heteroglycan binding [Arabidopsis thaliana] (TAIR:AT2G40840.1); similar to 4-alpha-glucanotransferase, chloroplast precurso…		2.3432
3.1.1.2	minor CHO metabolism.raffinose family.galactinol synthases.putative	256633_at	At3g28340	GATL10 (Galacturonosyltransferase-like 10); polygalacturonate 4-alpha-galacturonosyltransferase/ transferase, transferring hexosyl groups Encodes a protein with putative galacturonosyltransferase activity. similar to GATL9/LGT8 (Galacturonosyltransferase-like 9), polygalacturonate 4-alpha-galacturonosyltransferase/ transferase, transferring glycosyl groups / transferase, transferring hexosyl grou…		-2.51656
3.2.2	minor CHO metabolism.trehalose.TPP	256319_at	At1g35910	trehalose-6-phosphate phosphatase, putative similar to trehalose-6-phosphate phosphatase, putative [Arabidopsis thaliana] (TAIR:AT5G65140.1); similar to Os02g0753000 [Oryza sativa (japonica cultivar-group)] (GB:NP_001048143.1); similar to Os08g0409100 [Oryza sativa (japonica cultivar-group)] (GB:NP_001061780.1); similar to 117M18_9 [Brassica rapa] (GB:AAZ66928.1); contains InterPro domain Trehalo…		-2.52118
3.2.3	minor CHO metabolism.trehalose.potential TPS/TPP	264246_at	At1g60140	ATTPS10 (Arabidopsis thaliana trehalose phosphatase/synthase 10); transferase, transferring glycosyl groups / trehalose-phosphatase Encodes an enzyme putatively involved in trehalose biosynthesis. The protein has a trehalose synthase (TPS)-like domain th		-2.36013	-4
3.2.3	minor CHO metabolism.trehalose.potential TPS/TPP	264339_at	At1g70290	ATTPS8 (Arabidopsis thaliana trehalose phosphatase/synthase 8); transferase, transferring glycosyl groups Encodes an enzyme putatively involved in trehalose biosynthesis. Though the protein has both trehalose-6-phosphate synthase (TPS)-like and trehalose-		-3.69295
3.2.4	minor CHO metabolism.trehalose.trehalase	254197_at	At4g24040	ATTRE1 (TREHALASE 1); trehalase Encodes a trehalase, member of Glycoside Hydrolase Family 37. similar to trehalase 1 GMTRE1 [Glycine max] (GB:AAD22970.1); contains InterPro domain Six-hairpin glycosidase; (InterPro:IPR008928); contains InterPro domain Glycoside hydrolase, family 37; (InterPro:IPR001661)		2.50205	-4.4
3.4.1	minor CHO metabolism.myo-inositol.poly-phosphatases	261522_at	At1g71710	inositol polyphosphate 5-phosphatase, putative similar to IP5PI (INOSITOL POLYPHOSPHATE 5-PHOSPHATASE I), inositol-polyphosphate 5-phosphatase [Arabidopsis thaliana] (TAIR:AT1G34120.1); similar to Os01g0716800 [Oryza sativa (japonica cultivar-group)] (GB:NP_001044072.1); similar to putative inositol-1,4,5-trisphosphate 5-phosphatase [Oryza sativa (japonica cultivar-group)] (GB:AAS75232.1); simila…		-2.41267
3.4.2	minor CHO metabolism.myo-inositol.InsP-Kinases	247495_at	At5g61760	ATIPK2BETA (Arabidopsis thaliana inositol hexakisphosphate 2beta); inositol or phosphatidylinositol kinase Encodes an inositol polyphosphate 3-/6-/5-kinase that is localized to the nucleus. Able to complement a mutation in a yeast transcriptional regulator gene (ARG82/IPK2). similar to IPK2a (INOSITOL POLYPHOSPHATE KINASE 2 ALPHA), inositol or phosphatidylinositol kinase [Arabidopsis thaliana] (T…		2.13039
3.5	minor CHO metabolism.others	261294_at	At1g48430	dihydroxyacetone kinase family protein similar to dihydroxyacetone kinase family protein [Arabidopsis thaliana] (TAIR:AT3G17770.1); similar to 3,4-dihydroxy-2-butanone kinase [Oryza sativa (japonica cultivar-group)] (GB:AAM47307.1); similar to 3,4-dihydroxy-2-butanone kinase, putative, expressed [Oryza sativa (japonica cultivar-group)] (GB:ABF98577.1); similar to Putative 3,4-dihydroxy-2-butanone…		-2.20499
3.5	minor CHO metabolism.others	267181_at	At2g37760	aldo/keto reductase family protein similar to aldo/keto reductase family protein [Arabidopsis thaliana] (TAIR:AT2G37790.1); similar to Aldo/keto reductase [Medicago truncatula] (GB:ABE82917.1); contains InterPro domain Aldo/keto reductase; (InterPro:IPR001395)		2.3792
3.5	minor CHO metabolism.others	266087_at	At2g37790	aldo/keto reductase family protein similar to oxidoreductase [Arabidopsis thaliana] (TAIR:AT2G37770.2); similar to aldose reductase [Di (GB:CAC32834.1); contains InterPro domain Aldo/keto reductase; (InterPro:IPR001395)		3.14388
3.5	minor CHO metabolism.others	250302_at	At5g11920	ATCWINV6 (6-&1-FRUCTAN EXOHYDROLASE); hydrolase, hydrolyzing O-glycosyl compounds / inulinase/ levanase Encodes a protein with fructan exohydrolase (FEH) activity acting on both inulin and levan-type fructans (1- and 6-FEH). The enzyme does not have invertase activity. similar to ATFRUCT5 (BETA-FRUCTOFURANOSIDASE 5), hydrolase, hydrolyzing O-glycosyl compounds / levanase [Arabidopsis thaliana] (T…		-22.8429
3.5	minor CHO metabolism.others	249096_at	At5g43910	pfkB-type carbohydrate kinase family protein similar to pfkB-type carbohydrate kinase family protein [Arabidopsis thaliana] (TAIR:AT4G28706.3); similar to Carbohydrate kinase, PfkB [Medicago truncatula] (GB:ABE82653.1); contains InterPro domain PfkB; (InterPro:IPR011611); contains InterPro domain Ribokinase; (InterPro:IPR002139)		-3.37788
3.5	minor CHO metabolism.others	248242_at	At5g53580	aldo/keto reductase family protein similar to aldo/keto reductase family protein [Arabidopsis thaliana] (TAIR:AT1G06690.1); similar to Aldo/keto reductase [Anabaena variabilis ATCC 29413] (GB:YP_323565.1); similar to hypothetical protein alr0300 [Nostoc sp. PCC 7120] (GB:NP_484344.1); similar to Os10g0517400 [Oryza sativa (japonica cultivar-group)] (GB:NP_001065068.1); contains InterPro domain Al…		2.41902
3.5.1	minor CHO metabolism.others.Xylose isomerase	247924_at	At5g57655	xylose isomerase family protein Identical to Xylose isomerase (EC 5.3.1.5) (XYLA) [Arabidopsis Thaliana] (GB:Q9FKK7); similar to Xylose isomerase [Medicago truncatula] (GB:ABE83402.1); contains InterPro domain Xylose isomerase-like TIM barrel; (InterPro:IPR012307); contains InterPro domain Xylose isomerase; (InterPro:IPR001998)		2.26001
3.6	minor CHO metabolism.callose	263183_at	At1g05570	CALS1 (CALLOSE SYNTHASE 1); transferase, transferring glycosyl groups Encodes a callose synthase 1 catalytic subunit . Member of Glycosyltransferase Family- 48. similar to ATGSL03 (GLUCAN SYNTHASE-LIKE 3), 1,3-beta-glucan synthase/ transferase, transferri		-3.20863	-5	3.48
3.6	minor CHO metabolism.callose	250272_at	At5g13000	ATGSL12 (GLUCAN SYNTHASE-LIKE 12); 1,3-beta-glucan synthase/ transferase, transferring glycosyl groups encodes a gene similar to callose synthase similar to ATGSL03 (GLUCAN SYNTHASE-LIKE 3), 1,3-beta-glucan synthase/ transferase, transferring glycosyl gro		2.0231
3.6	minor CHO metabolism.callose	249635_at	At5g36870	ATGSL09 (GLUCAN SYNTHASE-LIKE 9); 1,3-beta-glucan synthase encodes a gene similar to callose synthase similar to ATGSL07 (GLUCAN SYNTHASE-LIKE 7), 1,3-beta-glucan synthase/ transferase, transferring glycosyl groups [Arabidopsis thaliana] (TAIR:AT1G06490.1		3.45759
4.1	glycolysis.phosphoglycerate kinase	257699_at	At3g12780	PGK1 (PHOSPHOGLYCERATE KINASE 1); phosphoglycerate kinase nuclear phosphoglycerate kinase (PGK1) similar to PGK (PHOSPHOGLYCERATE KINASE) [Arabidopsis thaliana] (TAIR:AT1G79550.2); similar to phosphoglycerate kinase, putative [Arabidopsis thaliana] (TAIR:AT1G56190.1); similar to chloroplast phosphoglycerate kinase [Populus nigra] (GB:BAA33803.1); similar to Phosphoglycerate kinase [Medicago trunc…		2.52949
4.11	glycolysis.phosphoglycerate mutase	262180_at	At1g78050	phosphoglycerate/bisphosphoglycerate mutase family protein similar to phosphoglycerate/bisphosphoglycerate mutase family protein [Arabidopsis thaliana] (TAIR:AT1G22170.1); similar to Os02g0751800 [Oryza sativa (japonica cultivar-group)] (GB:NP_001048137.1); similar to putative phosphoglycerate mutase [Oryza sativa (japonica cultivar-group)] (GB:BAD38179.1); contains InterPro domain Phosphoglycera…		2.13088
4.12	glycolysis.enolase	260392_at	At1g74030	enolase, putative similar to LOS2 (Low expression of osmotically responsive genes 1), phosphopyruvate hydratase [Arabidopsis thaliana] (TAIR:AT2G36530.1); similar to Os09g0375000 [Oryza sativa (japonica cultivar-group)] (GB:NP_001063034.1); similar to phosphopyruvate hydratase [Dictyostelium discoideum AX4] (GB:XP_639231.1); contains InterPro domain Enolase; (InterPro:IPR000941)		2.64366
4.13	glycolysis.PK	247338_at	At5g63680	pyruvate kinase, putative similar to pyruvate kinase, putative [Arabidopsis thaliana] (TAIR:AT4G26390.1); similar to pyruvate kinase, putative [Arabidopsis thaliana] (TAIR:AT5G56350.1); similar to pyruvate kinase, putative [Arabidopsis thaliana] (TAIR:AT5G08570.1); similar to pyruvate kinase [Glycine max] (GB:AAM94349.1); similar to pyruvate kinase [Glycine max] (GB:AAM94348.1); similar to Pyruva…		-2.39965
4.14	glycolysis.PEPCase	260590_at	At1g53310	ATPPC1 (PHOSPHOENOLPYRUVATE CARBOXYLASE 1); phosphoenolpyruvate carboxylase Encodes one of four Arabidopsis phosphoenolpyruvate carboxylase proteins. Identical to Phosphoenolpyruvate carboxylase 1 (EC 4.1.1.31) (PEPCase 1) (PEPC 1) (AtPPC1) (PPC1) [Arabidopsis Thaliana] (GB:Q9MAH0;GB:Q546E4); similar to ATPPC2 (PHOSPHOENOLPYRUVATE CARBOXYLASE 2), phosphoenolpyruvate carboxylase [Arabidopsis thali…		-2.54151
4.14	glycolysis.PEPCase	263491_at	At2g42600	ATPPC2 (PHOSPHOENOLPYRUVATE CARBOXYLASE 2); phosphoenolpyruvate carboxylase Encodes one of four Arabidopsis phosphoenolpyruvate carboxylase proteins. Identical to Phosphoenolpyruvate carboxylase 2 (EC 4.1.1.31) (PEPCase 2) (PEPC 2) (AtPPC2) (PPC2) [Arabidopsis Thaliana] (GB:Q5GM68;GB:Q8GVE9;GB:Q9SIN0); similar to ATPPC3 (PHOSPHOENOLPYRUVATE CARBOXYLASE 3), phosphoenolpyruvate carboxylase [Arabido…		-3.47729
4.14	glycolysis.PEPCase	257217_at	At3g14940	ATPPC3 (PHOSPHOENOLPYRUVATE CARBOXYLASE 3); phosphoenolpyruvate carboxylase One of four genes encoding phosphoenolpyruvate carboxylase, its mRNA is most abundantly expressed in roots and siliques. Identical to Phosphoenolpyruvate carboxylase 3 (EC 4.1.1.3		-3.02741
4.15	glycolysis.PEPCK	264783_at	At1g08650	PPCK1 (PHOSPHOENOLPYRUVATE CARBOXYLASE KINASE); kinase Encodes a phosphoenolpyruvate carboxylase kinase that is expressed at highest levels in leaves. Expression is induced by light. similar to PPCK2 (PHOSPHOENOLPYRUVATE CARBOXYLASE KINASE 2), kinase [Arabidopsis thaliana] (TAIR:AT3G04530.1); similar to phosphoenolpyruvate carboxylase kinase [Lotus japonicus] (GB:BAC20362.1); similar to phosphoen…		-8.54613
4.15	glycolysis.PEPCK	258570_at	At3g04530	PPCK2 (PHOSPHOENOLPYRUVATE CARBOXYLASE KINASE 2); kinase Encodes a second Arabidopsis phosphoenolpyruvate carboxylase kinase gene product with a different expression pattern from PPCK1. Expression of the gene is upregulated by exposure of the plant to light. similar to PPCK1 (PHOSPHOENOLPYRUVATE CARBOXYLASE KINASE), kinase [Arabidopsis thaliana] (TAIR:AT1G08650.1); similar to phosphoenolpyruvate …		-5.85715
4.4	glycolysis.PPFK	253987_at	At4g26270	phosphofructokinase family protein similar to phosphofructokinase family protein [Arabidopsis thaliana] (TAIR:AT4G32840.1); similar to phosphofructokinase family protein [Arabidopsis thaliana] (TAIR:AT5G56630.1); similar to phosphofructokinase family protein [Arabidopsis thaliana] (TAIR:AT4G29220.1); similar to Phosphofructokinase [Medicago truncatula] (GB:ABE84859.1); similar to Phosphofructokin…		-3.05436
4.9	glycolysis.glyceraldehyde 3-phosphate dehydrogenase	261197_at	At1g12900	| Symbols: GAPA-2 | GAPA-2 | chr1:4392632-4393848 REVERSEhighly similar to ( 632)AT1G12900| Symbols: GAPA-2 | GAPA-2 | chr1:4392632-4393745 REVERSEhighly similar to ( 573)G3PA_SPIOLGlyceraldehyde-3-phosphate dehydrogenase A, chloroplast precursor - Spinacia oleracea (Spinach)not assigned PRK07403 GapA PRK07729 PRK08955 PRK08289 Gp_dh_C Gp_dh_N		8.27862
5.1	fermentation.aldehyde dehydrogenase	265188_at	At1g23800	ALDH2B7 (Aldehyde dehydrogenase 2B7); 3-chloroallyl aldehyde dehydrogenase/ aldehyde dehydrogenase (NAD) Encodes a mitochondrial aldehyde dehydrogenase; nuclear gene for mitochondrial product. Identical to Aldehyde dehydrogenase 2B7, mitochondrial precursor (EC 1.2.1.3) (ALDH2b) (ALDH2B7) [Arabidopsis Thaliana] (GB:Q8S528;GB:Q94C67;GB:Q9ZUB6); similar to ALDH2B4 (ALDEHYDE DEHYDROGENASE 2), 3-chlo…		2.57145
6.4	gluconeogenese/ glyoxylate cycle.PEPCK	253041_at	At4g37870	phosphoenolpyruvate carboxykinase (ATP), putative / PEP carboxykinase, putative / PEPCK, putative Encodes a putative phosphoenolpyruvate carboxykinase (ATP-dependent). Identical to Phosphoenolpyruvate carboxykinase [ATP] (EC 4.1.1.49) (PEP carboxykinase)		5.15301		4.62
6.5	gluconeogenese/ glyoxylate cycle.pyruvate dikinase	245528_at	At4g15530	PPDK (PYRUVATE ORTHOPHOSPHATE DIKINASE); kinase/ pyruvate, phosphate dikinase The product of this long transcript was shown to be targeted to the chloroplast, whereas the shorter transcript (no targeting sequence) accumulates in the cytosol. They were als		2.06993
7.1.1	OPP.oxidative PP.G6PD	264859_at	At1g24280	G6PD3 (GLUCOSE-6-PHOSPHATE DEHYDROGENASE 3); glucose-6-phosphate 1-dehydrogenase Encodes a plastidic glucose-6-phosphate dehydrogenase that is sensitive to reduction by DTT and whose mRNA is most highly expressed in root. Identical to Glucose-6-phosphate		2.49825
7.1.1	OPP.oxidative PP.G6PD	249694_at	At5g35790	G6PD1 (GLUCOSE-6-PHOSPHATE DEHYDROGENASE 1); glucose-6-phosphate 1-dehydrogenase Encodes a plastidic glucose-6-phosphate dehydrogenase that is sensitive to reduction by DTT and whose mRNA is more prevalent in developing organs but absent in the root. Iden		3.94223
7.1.1	OPP.oxidative PP.G6PD	249372_at	At5g40760	G6PD6 (GLUCOSE-6-PHOSPHATE DEHYDROGENASE 6); glucose-6-phosphate 1-dehydrogenase Encodes a cytosolic glucose-6-phosphate dehydrogenase that is insensitive to reduction by DTT and whose mRNA is expressed ubiquitously. Identical to Glucose-6-phosphate 1-dehydrogenase, cytoplasmic isoform 2 (EC 1.1.1.49) (G6PD6) (G6PDH6) (ACG12) [Arabidopsis Thaliana] (GB:Q9FJI5;GB:Q9SUJ9); similar to G6PD5 (GLUCOSE…		-2.58334
7.1.3	OPP.oxidative PP.6-phosphogluconate dehydrogenase	257911_at	At3g25530	6-phosphogluconate dehydrogenase NAD-binding domain-containing protein Encodes gamma-hydroxybutyrate dehydrogenase (AtGHBDH). Contains a NADP-binding domain. GHBDH is proposed to function in oxidative stress tolerance. similar to phosphogluconate dehydrogenase (decarboxylating) [Arabidopsis thaliana] (TAIR:AT1G17650.1); similar to 3-hydroxyisobutyrate dehydrogenase family protein [Geobacter urani…		2.55277
7.2.2	OPP.non-reductive PP.transaldolase	260967_at	At1g12230	transaldolase, putative similar to transaldolase [Gossypium hirsutum] (GB:AAQ17460.1); contains InterPro domain Transaldolase; (InterPro:IPR001585)		4.91991	-2.7
7.3	OPP.electron transfer	265649_at	At2g27510	ATFD3 (FERREDOXIN 3); electron carrier similar to ATFD1 (FERREDOXIN 1), electron carrier/ iron ion binding [Arabidopsis thaliana] (TAIR:AT1G10960.1); similar to non-photosynthetic ferredoxin [Citrus sinensis] (GB:CAA87068.1); contains InterPro domain 2Fe-2S Ferredoxin-like fold; (InterPro:IPR012675); contains InterPro domain 2Fe-2S ferredoxin, iron-sulfur binding site; (InterPro:IPR006058); conta…		2.03767
7.3	OPP.electron transfer	255230_at	At4g05390	ATRFNR1 (ROOT FNR 1); oxidoreductase Encodes a root-type ferredoxin:NADP(H) oxidoreductase. similar to ATRFNR2 (ROOT FNR 2), oxidoreductase [Arabidopsis thaliana] (TAIR:AT1G30510.1); similar to ferredoxin-NADP reductase (EC 1.18.1.2) - garden pea (fragment) (GB:T06773); similar to Ferredoxin--NADP reductase, root isozyme, chloroplast precursor (FNR) (GB:Q41014); contains InterPro domain Ferredoxi…		2.76229
8.1.1.2	TCA / org. transformation.TCA.pyruvate DH.E2	261165_at	At1g34430	EMB3003 (EMBRYO DEFECTIVE 3003); dihydrolipoyllysine-residue acetyltransferase similar to LTA2 (PLASTID E2 SUBUNIT OF PYRUVATE DECARBOXYLASE), dihydrolipoyllysine-residue acetyltransferase [Arabidopsis thaliana] (TAIR:AT3G25860.1); similar to Os12g0182200 [Oryza sativa (japonica cultivar-group)] (GB:NP_001066319.1); similar to dihydrolipoamide S-acetyltransferase, putative, expressed [Oryza sativ…		3.93064
8.1.1.3	TCA / org. transformation.TCA.pyruvate DH.E3	257895_at	At3g16950	LPD1 (LIPOAMIDE DEHYDROGENASE 1) encodes a plastid lipoamide dehydrogenase, subunit of the pyruvate dehydrogenase complex which provides acetyl-CoA for de novo fatty acid biosynthesis. The gene is highly expressed in developing seeds. similar to dihydroli		5.36383
8.1.4	TCA / org. transformation.TCA.IDH	263583_at	At2g17130	IDH2 (ISOCITRATE DEHYDROGENASE SUBUNIT 2); isocitrate dehydrogenase (NAD+) NAD+ dependent isocitrate dehydrogenase subunit 2 (IDH2) Identical to Isocitrate dehydrogenase [NAD] regulatory subunit 2, mitochondrial precursor (EC 1.1.1.41) (Isocitric dehydrog		-2.24619
8.1.6	TCA / org. transformation.TCA.succinyl-CoA ligase	249828_at	At5g23250	succinyl-CoA ligase (GDP-forming) alpha-chain, mitochondrial, putative / succinyl-CoA synthetase, alpha chain, putative / SCS-alpha, putative Identical to Succinyl-CoA ligase [GDP-forming] subunit alpha-2, mitochondrial precursor (EC 6.2.1.4) (Succinyl-CoA synthetase subunit alpha-2) (SCS- alpha-2) [Arabidopsis Thaliana] (GB:Q8LAD2;GB:O82661;GB:P53586;GB:Q9FMX5); similar to succinyl-CoA ligase (G…		2.433	5.3
8.1.7	TCA / org. transformation.TCA.succinate dehydrogenase	249343_at	At5g40650	SDH2-2 (succinate dehydrogenase 2-2) One of three isoforms of the iron-sulfur component of the succinate dehydrogenase complex, a component of the mitochondrial respiratory chain complex II. The product of the nuclear encoded gene is imported into the mit		2.07043
8.1.9	TCA / org. transformation.TCA.malate DH	260615_at	At1g53240	malate dehydrogenase (NAD), mitochondrial Identical to Malate dehydrogenase 1, mitochondrial precursor (EC 1.1.1.37) (mNAD- MDH 1) [Arabidopsis Thaliana] (GB:Q9ZP06;GB:Q8LBB9;GB:Q9MAH7); similar to malate dehydrogenase (NAD), mitochondrial, putative [Arabidopsis thaliana] (TAIR:AT3G15020.1); similar to Malate dehydrogenase, mitochondrial precursor (GB:Q43744); contains InterPro domain Lactate/mal…		2.53657
8.2.10	TCA / org. transformation.other organic acid transformaitons.malic	263717_at	At2g13560	malate oxidoreductase, putative similar to malate oxidoreductase, putative [Arabidopsis thaliana] (TAIR:AT4G00570.1); similar to NAD-dependent malic enzyme 62 kDa isoform, mitochondrial precursor (NAD-ME) (GB:P37221); similar to NAD-dependent malic enzyme 59 kDa isoform, mitochondrial precursor (NAD-ME) (GB:P37225); similar to NAD-dependent malic enzyme 65 kDa isoform, mitochondrial precursor (NA…		-2.06176
8.2.9	TCA / org. transformation.other organic acid transformaitons.cyt MDH	247813_at	At5g58330	malate dehydrogenase (NADP), chloroplast, putative similar to malate dehydrogenase, cytosolic, putative [Arabidopsis thaliana] (TAIR:AT5G56720.1); similar to malate dehydrogenase [Solanum lycopersicum] (GB:CAH60894.1); similar to Malate dehydrogenase [NADP], chloroplast precursor (NADP-MDH) (GB:P21528); similar to Malate dehydrogenase [NADP], chloroplast precursor (NADP-MDH) (GB:O48902); contains…		6.34281
8.3	TCA / org. transformation.carbonic anhydrases	246396_at	At1g58180	carbonic anhydrase family protein / carbonate dehydratase family protein similar to carbonic anhydrase family protein / carbonate dehydratase family protein [Arabidopsis thaliana] (TAIR:AT4G33580.1); similar to Os09g0464000 [Oryza sativa (japonica cultivar-group)] (GB:NP_001063409.1); similar to carbonic anhydrase 3 [Flaveria linearis] (GB:ABC41659.1); contains InterPro domain Carbonic anhydrase,…		-2.20435
8.3	TCA / org. transformation.carbonic anhydrases	253300_at	At4g33580	carbonic anhydrase family protein / carbonate dehydratase family protein similar to carbonate dehydratase/ zinc ion binding [Arabidopsis thaliana] (TAIR:AT1G58180.3); similar to Os09g0464000 [Oryza sativa (japonica cultivar-group)] (GB:NP_001063409.1); similar to carbonic anhydrase 2 [Flaveria pringlei] (GB:ABC41657.1); contains InterPro domain Carbonic anhydrase, prokaryotic and plant; (InterPro…		2.41181
9.1.2	mitochondrial electron transport / ATP synthesis.NADH-DH.localisation not clear	254378_at	At4g21810	DER2.1 (DERLIN-2.1) Identical to Derlin-2.1 (DER2.1) [Arabidopsis Thaliana] (GB:Q8VZ96;GB:O49704;GB:Q9M0L7;GB:Q9SVR6); similar to DER2.2 (DERLIN-2.2) [Arabidopsis thaliana] (TAIR:AT4G04860.1); similar to unnamed protein product [Vitis vinifera] (GB:CAO22720.1); contains InterPro domain Der1-like (InterPro:IPR007599)		-2.12851
9.1.2	mitochondrial electron transport / ATP synthesis.NADH-DH.localisation not clear	249959_at	At5g18800	NADH-ubiquinone oxidoreductase 19 kDa subunit (NDUFA8) family protein similar to NADH-ubiquinone oxidoreductase 19 kDa subunit (NDUFA8) family protein [Arabidopsis thaliana] (TAIR:AT3G06310.1); similar to hypothetical protein [Cleome spinosa] (GB:ABD96885.1); contains InterPro domain CHCH; (InterPro:IPR010625)		2.07945
9.1.2	mitochondrial electron transport / ATP synthesis.NADH-DH.localisation not clear	257337_at	Atmg00060	Mitochondrial NADH dehydrogenase subunit 5. The gene is trans-spliced from the three different pre-cursors, NAD5a, NAD5b and NAD5c. similar to NADH-ubiquinone oxidoreductase chain 5 (NADH dehydrogenase subunit 5) (GB:P29388); similar to NADH dehydrogenase subunit 5 [Beta vulgaris subsp. vulgaris] (GB:NP_064039.1); similar to NADH dehydrogenase subunit 5 [Beta vulgaris subsp. vulgaris] (GB:BAD6675…		-2.06411
9.1.2	mitochondrial electron transport / ATP synthesis.NADH-DH.localisation not clear	257338_s_at	Atmg00513 |	at2g07711); atmg00513: Mitochondrial NADH dehydrogenase subunit 5. The gene is trans-spliced from three different pre-cursors, NAD5a, NAD5b and NAD5c. similar to NADH-ubiquinone oxidoreductase chain 5 (NADH dehydrogenase subunit 5) (GB:P29388); similar t		-2.11667		-6.04
9.4	mitochondrial electron transport / ATP synthesis.alternative oxidase	258235_at	At3g27620	AOX1C (alternative oxidase 1C); alternative oxidase encodes an isoform of alternate oxidase. expressed in all tissues examined and expression is not induced by antimycin A, an inhibitor of complex III in the mitochondrial respiratory chain. Identical to Alternative oxidase 1c, mitochondrial precursor (EC 1.-.-.-) (AOX1C) [Arabidopsis Thaliana] (GB:O22048); similar to AOX1B (alternative oxidase 1B…		2.24683	3.5
9.7	mitochondrial electron transport / ATP synthesis.cytochrome c oxidase	261939_at	At1g22450	COX6B (CYTOCHROME C OXIDASE 6B); cytochrome-c oxidase subunit 6b of cytochrome c oxidase similar to cytochrome c oxidase subunit 6b, putative [Arabidopsis thaliana] (TAIR:AT5G57815.1); similar to putative cytochrome c oxidase subunit [Triticum aestivum] (GB:AAM92706.1); similar to Os03g0390400 [Oryza sativa (japonica cultivar-group)] (GB:NP_001050275.1); contains InterPro domain Cytochrome oxidas…		2.06011
9.7	mitochondrial electron transport / ATP synthesis.cytochrome c oxidase	247520_at	At5g61310	cytochrome c oxidase subunit Vc, putative / COX5C, putative Identical to Probable cytochrome c oxidase polypeptide Vc-3 (EC 1.9.3.1) (Cytochrome c oxidase subunit 5c-3) [Arabidopsis Thaliana] (GB:Q9FLK2); similar to cytochrome c oxidase subunit Vc family protein / COX5C family protein [Arabidopsis thaliana] (TAIR:AT2G47380.1); similar to Os12g0561000 [Oryza sativa (japonica cultivar-group)] (GB:N…		3.34538
9.8	mitochondrial electron transport / ATP synthesis.uncoupling protein	247746_at	At5g58970	ATUCP2 (UNCOUPLING PROTEIN 2); oxidative phosphorylation uncoupler uncoupling protein similar to ATPUMP1/UCP1 (UNCOUPLING PROTEIN 1), binding / oxidative phosphorylation uncoupler [Arabidopsis thaliana] (TAIR:AT3G54110.1); similar to SfUCPa [Symplocarpus foetidus] (GB:BAA92172.1); contains InterPro domain Adenine nucleotide translocator 1; (InterPro:IPR002113); contains InterPro domain Mitochondr…		2.25372
9.9	mitochondrial electron transport / ATP synthesis.F1-ATPase	253986_at	At4g26210	mitochondrial ATP synthase g subunit family protein similar to mitochondrial ATP synthase g subunit family protein [Arabidopsis thaliana] (TAIR:AT4G29480.1); similar to unknown [Solanum tuberosum] (GB:ABA40451.1); contains InterPro domain ATPase, F0 complex, subunit G, mitochondrial; (InterPro:IPR006808)		2.11413
9.9	mitochondrial electron transport / ATP synthesis.F1-ATPase	247612_at	At5g60730	anion-transporting ATPase family protein similar to anion-transporting ATPase family protein [Arabidopsis thaliana] (TAIR:AT3G10350.1); similar to putative ATPase [Oryza sativa (japonica cultivar-group)] (GB:BAD15543.1); contains InterPro domain Anion-transporting ATPase; (InterPro:IPR003348)		2.4618
10.1.1.1	cell wall.precursor synthesis.NDP sugar pyrophosphorylase.GDP mannose	245060_at	At2g39770	CYT1 (CYTOKINESIS DEFECTIVE 1); nucleotidyltransferase Encodes a GDP-mannose pyrophosphorylase/ mannose-1-pyrophosphatase. This enzyme provides GDP-mannose, which is used for cell wall carbohydrate biosynthesis and protein glycosylation as well as for ascorbate (vitamin C) biosynthesis. similar to GDP-mannose pyrophosphorylase, putative [Arabidopsis thaliana] (TAIR:AT3G55590.1); similar to GDP-ma…		-3.08765	-3.1
10.1.10	cell wall.precursor synthesis.RHM	263134_at	At1g78570	RHM1/ROL1 (RHAMNOSE BIOSYNTHESIS1); UDP-glucose 4,6-dehydratase/ catalytic Encodes a UDP-L-Rhamnose synthase involved in the biosynthesis of rhamnose, a major monosaccharide component of pectin. Catalyzes the conversion of UDP-D-Glc to UDP-L-Rha. The deh		-2.50711
10.1.2	cell wall.precursor synthesis.UGE	261211_at	At1g12780	UGE1 (UDP-D-glucose/UDP-D-galactose 4-epimerase 1); UDP-glucose 4-epimerase/ protein dimerization Encodes a UDP-glucose epimerase that catalyzes the interconversion of the sugar nucleotides UDP-glucose UDP-galactose via a UDP-4-keto-hexose intermediate. I		-2.29973
10.1.2	cell wall.precursor synthesis.UGE	259694_at	At1g63180	UGE3 (UDP-D-glucose/UDP-D-galactose 4-epimerase 3); UDP-glucose 4-epimerase/ protein dimerization Encodes a protein with UDP-D-glucose 4-epimerase activity. similar to UGE1 (UDP-D-glucose/UDP-D-galactose 4-epimerase 1), UDP-glucose 4-epimerase/ protein dimerization [Arabidopsis thaliana] (TAIR:AT1G12780.1); similar to UDP-glucose 4-epimerase (Galactowaldenase) (UDP-galactose 4-epimerase) (GB:Q430…		6.47189
10.1.5	cell wall.precursor synthesis.UXS	266221_at	At2g28760	UXS6; catalytic similar to UXS5 (UDP-Xyl synthase 5), catalytic [Arabidopsis thaliana] (TAIR:AT3G46440.2); similar to UXS3 (UDP-GLUCURONIC ACID DECARBOXYLASE) [Arabidopsis thaliana] (TAIR:AT5G59290.2); similar to UDP-glucuronic acid decarboxylase 3 [Populus tomentosa] (GB:AAX37336.1); similar to putative UDP-glucuronate decarboxylase 2 [Nicotiana tabacum] (GB:AAT40108.1); similar to dTDP-glucose …		-3.54682
10.2	cell wall.cellulose synthesis	249911_at	At5g22740	ATCSLA02 (Cellulose synthase-like A2); transferase, transferring glycosyl groups encodes a beta-mannan synthase based on in vitro enzyme assays from heterologously expressed protein similar to ATCSLA15 (Cellulose synthase-like A15), transferase, transferring glycosyl groups [Arabidopsis thaliana] (TAIR:AT4G13410.1); similar to ATCSLA09 (RESISTANT TO AGROBACTERIUM TRANSFORMATION 4), transferase, t…		2.14093
10.2.1	cell wall.cellulose synthesis.cellulose synthase	262109_at	At1g02730	ATCSLD5 (Cellulose synthase-like D5); cellulose synthase encodes a gene similar to cellulose synthase similar to ATCSLD4 (Cellulose synthase-like D4), cellulose synthase/ transferase, transferring glycosyl groups [Arabidopsis thaliana] (TAIR:AT4G38190.1); similar to CSLD3 (CELLULOSE SYNTHASE-LIKE 3), cellulose synthase/ transferase, transferring glycosyl groups [Arabidopsis thaliana] (TAIR:AT3G03…		6.08032
10.2.2	cell wall.cellulose synthesis.COBRA	245228_at	At3g29810	phytochelatin synthetase family protein / COBRA cell expansion protein COBL2 Identical to COBRA-like protein 2 precursor (COBL2) [Arabidopsis Thaliana] (GB:Q8L8Q7;GB:Q9FWK1;GB:Q9LJ49); similar to COBL4/IRX6 (COBRA-LIKE4), hydrolase, hydrolyzing O-glycosy		-2.4049
10.3	cell wall.hemicellulose synthesis	261612_at	At1g49710	FUT12 (fucosyltransferase 12); fucosyltransferase/ transferase, transferring glycosyl groups Encodes a protein with core &alpha;1,3-fucosyltransferase activity. Identical to Putative fucosyltransferase-like protein (FucTB) (FucT2) (AtFUT12) (FUT12) [Arabidopsis Thaliana] (GB:Q9FX97); similar to FUT11 (Fucosyltransferase 11), 4-galactosyl-N-acetylglucosaminide 3-alpha-L-fucosyltransferase/ fucosyl…		-2.37738
10.3	cell wall.hemicellulose synthesis	265283_at	At2g20370	MUR3 (MURUS 3); catalytic Encodes a xyloglucan galactosyltransferase located in the membrane of Golgi stacks that is involved in the biosynthesis of fucose. It is also involved in endomembrane organization. It is suggested that it is a dual-function protein that is responsible for actin organization and the synthesis of cell wall materials. Identical to Xyloglucan galactosyltransferase KATAMARI1 …		-2.03857
10.4	cell wall.pectin synthesis	257816_at	At3g25140	QUA1 (QUASIMODO1); polygalacturonate 4-alpha-galacturonosyltransferase/ transferase, transferring glycosyl groups / transferase, transferring hexosyl groups Quasimodo1, encodes a glycosyltransferase, involved in homogalacturonan biosynthesis; mutant shows		2.27714
10.4	cell wall.pectin synthesis	255564_s_at	At4g01770	at4g01750); at4g01770: RGXT1 (RHAMNOGALACTURONAN XYLOSYLTRANSFERASE 1); UDP-xylosyltransferase Encodes a protein with UDP-xylose-dependent xylosyltransferase activity, which transfers Xyl onto L-fucose and (albeit less efficiently) L-arabinose. The linkag		-2.16756
10.5.1	cell wall.cell wall proteins.AGPs	265066_at	At1g03870	FLA9 (FLA9) fasciclin-like arabinogalactan-protein 9 (Fla9) Identical to Fasciclin-like arabinogalactan protein 9 precursor (FLA9) [Arabidopsis Thaliana] (GB:Q9ZWA8;GB:Q8H794); similar to fasciclin-like arabinogalactan-protein, putative [Arabidopsis thaliana] (TAIR:AT5G44130.1); similar to unknown [Brassica rapa] (GB:ABK78690.1); contains InterPro domain Beta-Ig-H3/fasciclin; (InterPro:IPR000782)		-2.3825
10.5.1	cell wall.cell wall proteins.AGPs	259550_at	At1g35230	AGP5 (ARABINOGALACTAN-PROTEIN 5) Encodes arabinogalactan-protein (AGP5). Identical to Classical arabinogalactan protein 5 precursor (AGP5) [Arabidopsis Thaliana] (GB:Q8LCE4;GB:Q9ZT15); similar to AGP10 (Arabinogalactan protein 10) [Arabidopsis thaliana] (TAIR:AT4G09030.1); similar to putative arabinogalactan-protein precursor [Nicotiana glauca] (GB:CAH69225.1); contains domain PRICHEXTENSN (PR012…		-7.41014
10.5.1	cell wall.cell wall proteins.AGPs	259664_at	At1g55330	AGP21 (ARABINOGALACTAN PROTEIN 21) Encodes a putative arabinogalactan-protein (AGP21). Identical to Arabinogalactan peptide 21 precursor (AG-peptide 21) (AGP21) [Arabidopsis Thaliana] (GB:Q9C8A4); similar to AGP12 (ARABINOGALACTAN PROTEIN 12) [Arabidopsis thaliana] (TAIR:AT3G13520.1); similar to unknown [Brassica rapa] (GB:ABB97032.1)		-2.38205
10.5.1	cell wall.cell wall proteins.AGPs	251395_at	At2g45470	FLA8 (Arabinogalactan protein 8) Identical to Fasciclin-like arabinogalactan protein 8 precursor (AtAGP8) (FLA8) [Arabidopsis Thaliana] (GB:O22126;GB:Q56ZW9;GB:Q8L9B1;GB:Q9FR46); similar to FLA10 (fasciclin-like arabinogalactan-protein 10) [Arabidopsis thaliana] (TAIR:AT3G60900.1); similar to fasciclin-like protein FLA5 [Triticum aestivum] (GB:ABI95395.1); similar to Os04g0574200 [Oryza sativa (j…		2.86468
10.5.1	cell wall.cell wall proteins.AGPs	251281_at	At3g61640	AGP20 (ARABINOGALACTAN PROTEIN 20) Identical to Arabinogalactan peptide 20 precursor (AG-peptide 20) (AGP20) [Arabidopsis Thaliana] (GB:Q9M373); similar to AGP16 (ARABINOGALACTAN PROTEIN 16) [Arabidopsis thaliana] (TAIR:AT2G46330.1); similar to unknown [Capsicum annuum] (GB:AAM12785.1); similar to Os05g0217000 [Oryza sativa (japonica cultivar-group)] (GB:NP_001054936.1); contains InterPro domain …		2.69312
10.5.1	cell wall.cell wall proteins.AGPs	253050_at	At4g37450	AGP18 (Arabinogalactan protein 18) AGP18 is a lysine-rich arabinogalactan-protein (AGP) and part of a multi-gene family of glycoproteins with approx. 50 members. It falls into one subclass with AGP17 and AGP19, other lysine-rich AGPs. It is expressed in young leaves, shoots, roots and flowers. Identical to Lysine-rich arabinogalactan protein 18 precursor (Lys-rich AGP 18) (AGP18) [Arabidopsis Tha…		-2.36114
10.5.1	cell wall.cell wall proteins.AGPs	250002_at	At5g18690	AGP25/ATAGP25 (ARABINOGALACTAN PROTEINS 25) Identical to Classical arabinogalactan protein 25 precursor (AGP25) [Arabidopsis Thaliana] (GB:Q6NN00); similar to AGP27 (ARABINOGALACTAN PROTEIN 27) [Arabidopsis thaliana] (TAIR:AT3G06360.1); similar to Os01g0937900 [Oryza sativa (japonica cultivar-group)] (GB:NP_001045338.1)		2.22023
10.5.1	cell wall.cell wall proteins.AGPs	249037_at	At5g44130	fasciclin-like arabinogalactan-protein, putative Identical to Fasciclin-like arabinogalactan protein 13 precursor (FLA13) [Arabidopsis Thaliana] (GB:Q9FFH6); similar to FLA9 (FLA9) [Arabidopsis thaliana] (TAIR:AT1G03870.1); similar to unknown [Brassica rapa] (GB:ABK78690.1); contains InterPro domain Beta-Ig-H3/fasciclin; (InterPro:IPR000782)		-2.58162		-7.6
10.5.1	cell wall.cell wall proteins.AGPs	248252_at	At5g53250	AGP22/ATAGP22 (ARABINOGALACTAN PROTEINS 22) Identical to Arabinogalactan peptide 22 precursor (AG-peptide 22) (AGP22) [Arabidopsis Thaliana] (GB:Q9FK16); similar to AGP41 [Arabidopsis thaliana] (TAIR:AT5G24105.1); similar to unknown [Capsicum annuum] (GB:AAM12785.1); similar to Os02g0264800 [Oryza sativa (japonica cultivar-group)] (GB:NP_001046496.1); similar to Os01g0657000 [Oryza sativa (japoni…		-3.4378
10.5.1	cell wall.cell wall proteins.AGPs	248074_at	At5g55730	FLA1 (FLA1) fasciclin-like arabinogalactan-protein 1 (Fla1) Identical to Fasciclin-like arabinogalactan protein 1 precursor (FLA1) [Arabidopsis Thaliana] (GB:Q9FM65;GB:Q8L8T1); similar to FLA2 (FLA2) [Arabidopsis thaliana] (TAIR:AT4G12730.1); similar to putative fasciclin-like arabinogalactan protein [Salicornia europaea] (GB:BAE75863.1); contains InterPro domain Beta-Ig-H3/fasciclin; (InterPro:I…		2.55567
10.5.3	cell wall.cell wall proteins.LRR	266682_at	At2g19780	leucine-rich repeat family protein / extensin family protein similar to leucine-rich repeat family protein / extensin family protein [Arabidopsis thaliana] (TAIR:AT4G29240.1); similar to Leucine-rich repeat [Medicago truncatula] (GB:ABE84854.1); contains InterPro domain Leucine-rich repeat; (InterPro:IPR001611); contains InterPro domain Leucine-rich repeat, plant specific; (InterPro:IPR007090); c…		2.98329
10.5.4	cell wall.cell wall proteins.HRGP	259553_x_at	At1g21310	ATEXT3 (EXTENSIN 3); structural constituent of cell wall Encodes extensin 3. Identical to Extensin-3 precursor (AtExt3) (AtExt5) (EXT3) [Arabidopsis Thaliana] (GB:Q9FS16;GB:Q9FS14;GB:Q9LMP2); similar to proline-rich extensin-like family protein [Arabidopsis thaliana] (TAIR:AT1G26240.1); similar to Extensin-3 precursor (AtExt3) (AtExt5) (GB:Q9FS16); contains InterPro domain Extensin-like region; (…		-7.88369	-4.2
10.5.4	cell wall.cell wall proteins.HRGP	264960_at	At1g76930	ATEXT4 (EXTENSIN 4) Encodes an Arabidopsis extensin gene that belongs to cell-wall hydroxyproline-rich glycoproteins. The cross-link of extensins enforces cell wall strength. Transgenic plants overexpressing this gene show an increase in stem thickness. Identical to Extensin-1 precursor (AtExt1) (AtExt4) (EXT1) [Arabidopsis Thaliana] (GB:Q38913;GB:Q9FS15;GB:Q9SAW2); similar to ATEXT3 (EXTENSIN 3)…		-4.32493	-4.3
10.5.4	cell wall.cell wall proteins.HRGP	266444_at	At2g43150	proline-rich extensin-like family protein similar to proline-rich extensin-like family protein [Arabidopsis thaliana] (TAIR:AT3G54580.1); similar to extensin (GB:1713471A); contains InterPro domain Extensin-like region; (InterPro:IPR006706)		-3.09245
10.6	cell wall.degradation	247487_at	At5g62150	peptidoglycan-binding LysM domain-containing protein similar to peptidoglycan-binding LysM domain-containing protein [Arabidopsis thaliana] (TAIR:AT4G25433.1); similar to Os10g0524300 [Oryza sativa (japonica cultivar-group)] (GB:NP_001065106.1); similar to Putative dihydrodipicolinate reductase-like protein [Oryza sativa (japonica cultivar-group)] (GB:AAO15285.1); similar to OSJNBa0019K04.5 [Oryz…		-3.50149
10.6.1	cell wall.degradation.cellulases and beta -1,4-glucanases	255756_at	At1g19940	glycosyl hydrolase family 9 protein Identical to Endoglucanase 2 precursor (EC 3.2.1.4) (Endo-1,4-beta glucanase 2) [Arabidopsis Thaliana] (GB:Q9FXI9;GB:Q9LNS3); similar to glycosyl hydrolase family 9 protein [Arabidopsis thaliana] (TAIR:AT1G75680.1); similar to Os06g0715300 [Oryza sativa (japonica cultivar-group)] (GB:NP_001058583.1); similar to Glycoside transferase, six-hairpin, subgroup [Medi…		-2.77354
10.6.1	cell wall.degradation.cellulases and beta -1,4-glucanases	252448_at	At3g47050	glycosyl hydrolase family 3 protein similar to hydrolase, hydrolyzing O-glycosyl compounds [Arabidopsis thaliana] (TAIR:AT3G47010.1); similar to glycosyl hydrolase family 3 protein [Arabidopsis thaliana] (TAIR:AT3G47040.1); similar to glycosyl hydrolase family 3 protein [Arabidopsis thaliana] (TAIR:AT3G47000.1); similar to putative exohydrolase [Oryza sativa] (GB:AAL58976.1); similar to exo-beta-…		-2.49759
10.6.1	cell wall.degradation.cellulases and beta -1,4-glucanases	246184_at	At5g20950	glycosyl hydrolase family 3 protein similar to glycosyl hydrolase family 3 protein [Arabidopsis thaliana] (TAIR:AT3G62710.1); similar to glycosyl hydrolase family 3 protein [Arabidopsis thaliana] (TAIR:AT5G20940.1); similar to glycosyl hydrolase family 3 protein [Arabidopsis thaliana] (TAIR:AT5G04885.1); similar to beta-D-glucan exohydrolase [Nicotiana tabacum] (GB:BAA33065.1); similar to beta-D-…		4.48313		-4.75
10.6.2	cell wall.degradation.mannan-xylose-arabinose-fucose	245215_at	At1g67830	ATFXG1 (ALPHA-FUCOSIDASE 1); alpha-L-fucosidase/ carboxylic ester hydrolase Encodes a protein with &#945;-fucosidase activity. The activity was assessed on 2'-fucosyl-lactitol. AtFXG1 was able to remove the t-fucosyl residues of XXFG xyloglucan oligosaccharides. Identical to Alpha-L-fucosidase 2 precursor (EC 3.2.1.51) (Alpha-L-fucoside fucohydrolase 2) (Alpha-1,2-fucosidase) (AtFXG1) (FXG1) [Ara…		4.6191
10.6.2	cell wall.degradation.mannan-xylose-arabinose-fucose	262181_at	At1g78060	glycosyl hydrolase family 3 protein similar to BXL1 (BETA-XYLOSIDASE 1), hydrolase, hydrolyzing O-glycosyl compounds [Arabidopsis thaliana] (TAIR:AT5G49360.1); similar to glycosyl hydrolase family 3 protein [Arabidopsis thaliana] (TAIR:AT5G10560.1); similar to glycosyl hydrolase family 3 protein [Arabidopsis thaliana] (TAIR:AT3G19620.1); similar to Glycosyl hydrolase family 3 C terminal domain, p…		6.21691
10.6.2	cell wall.degradation.mannan-xylose-arabinose-fucose	253666_at	At4g30270	MERI5B (MERISTEM-5); hydrolase, acting on glycosyl bonds encodes a protein similar to endo xyloglucan transferase in sequence. It is also very similar to BRU1 in soybean, which is involved in brassinosteroid response. Identical to Xyloglucan endotransgluc		-2.21733	-7.7
10.6.3	cell wall.degradation.pectate lyases and polygalacturonases	264611_at	At1g04680	pectate lyase family protein Identical to Probable pectate lyase 1 precursor (EC 4.2.2.2) (Pectate lyase A1) [Arabidopsis Thaliana] (GB:Q940Q1;GB:O23017;GB:O23666); similar to pectate lyase family protein [Arabidopsis thaliana] (TAIR:AT5G48900.1); similar to pectate lyase family protein [Arabidopsis thaliana] (TAIR:AT3G07010.1); similar to pectate lyase family protein [Arabidopsis thaliana] (TAIR…		4.26588
10.6.3	cell wall.degradation.pectate lyases and polygalacturonases	245672_at	At1g56710	glycoside hydrolase family 28 protein / polygalacturonase (pectinase) family protein similar to glycoside hydrolase family 28 protein / polygalacturonase (pectinase) family protein [Arabidopsis thaliana] (TAIR:AT1G02460.1); similar to Ribosome-binding factor A; Glycoside hydrolase, family 28 [Medicago truncatula] (GB:ABE78820.1); contains InterPro domain Virulence factor, pectin lyase fold; (Inte…		-2.51023
10.6.3	cell wall.degradation.pectate lyases and polygalacturonases	264315_at	At1g70370	BURP domain-containing protein / polygalacturonase, putative Identical to Probable polygalacturonase non-catalytic subunit JP650 precursor (Aromatic-rich glycoprotein JP650) (JP650) [Arabidopsis Thaliana] (GB:P92990;GB:O64599;GB:Q8H7B8;GB:Q93ZQ4); similar to JP630, polygalacturonase [Arabidopsis thaliana] (TAIR:AT1G23760.1); similar to BURP domain-containing protein / polygalacturonase, putative …		3.80667
10.6.3	cell wall.degradation.pectate lyases and polygalacturonases	262060_at	At1g80170	polygalacturonase, putative / pectinase, putative similar to polygalacturonase, putative / pectinase, putative [Arabidopsis thaliana] (TAIR:AT1G70500.1); similar to polygalacturonase [Arabidopsis thaliana] (TAIR:AT1G23460.1); similar to Glycoside hydrolase, family 28 [Medicago truncatula] (GB:ABD28401.1); contains InterPro domain Virulence factor, pectin lyase fold; (InterPro:IPR011050); contains…		2.65416
10.6.3	cell wall.degradation.pectate lyases and polygalacturonases	258252_at	At3g15720	glycoside hydrolase family 28 protein / polygalacturonase (pectinase) family protein Identical to Putative polygalacturonase At3g15720 precursor (EC 3.2.1.15) (PG) (Pectinase) [Arabidopsis Thaliana] (GB:Q9LW07); similar to glycoside hydrolase family 28 protein / polygalacturonase (pectinase) family protein [Arabidopsis thaliana] (TAIR:AT5G27530.1); similar to Glycoside hydrolase, family 28 [Medic…		20.64
10.6.3	cell wall.degradation.pectate lyases and polygalacturonases	257735_at	At3g27400	pectate lyase family protein similar to pectate lyase family protein [Arabidopsis thaliana] (TAIR:AT4G24780.1); similar to pectate lyase [Gossypium hirsutum] (GB:AAY85180.1); similar to pectate lyase [Vitis vinifera] (GB:AAF63756.1); similar to Pectate lyase precursor (ZePel) (GB:O24554); contains InterPro domain Virulence factor, pectin lyase fold; (InterPro:IPR011050); contains InterPro domain …		9.27887
10.6.3	cell wall.degradation.pectate lyases and polygalacturonases	251982_at	At3g53190	pectate lyase family protein Identical to Probable pectate lyase 12 precursor (EC 4.2.2.2) [Arabidopsis Thaliana] (GB:Q9SCP2;GB:Q8LFH8); similar to pectate lyase family protein [Arabidopsis thaliana] (TAIR:AT5G04310.1); similar to pectate lyase 12 precursor, putative, expressed [Oryza sativa (japonica cultivar-group)] (GB:AAP54096.1); similar to putative pectate lyase [Oryza sativa (japonica cult…		9.30608
10.6.3	cell wall.degradation.pectate lyases and polygalacturonases	254221_at	At4g23820	glycoside hydrolase family 28 protein / polygalacturonase (pectinase) family protein similar to glycoside hydrolase family 28 protein / polygalacturonase (pectinase) family protein [Arabidopsis thaliana] (TAIR:AT5G41870.1); similar to Os05g0587000 [Oryza sativa (japonica cultivar-group)] (GB:NP_001056466.1); similar to Os02g0256100 [Oryza sativa (japonica cultivar-group)] (GB:NP_001046468.1); sim…		3.89559	2.7
10.6.3	cell wall.degradation.pectate lyases and polygalacturonases	254119_at	At4g24780	pectate lyase family protein Identical to Probable pectate lyase 18 precursor (EC 4.2.2.2) (Pectate lyase A10) [Arabidopsis Thaliana] (GB:Q9C5M8;GB:O23667;GB:Q8LAW7;GB:Q9SB71); similar to pectate lyase family protein [Arabidopsis thaliana] (TAIR:AT1G67750.1); similar to pectate lyase family protein [Arabidopsis thaliana] (TAIR:AT5G63180.1); similar to pectate lyase family protein [Arabidopsis tha…		5.32426
10.6.3	cell wall.degradation.pectate lyases and polygalacturonases	250670_at	At5g06865	at5g06860); at5g06860: PGIP1 (POLYGALACTURONASE INHIBITING PROTEIN 1); protein binding polygalacturonase inhibiting protein 1 (PGIP1) mRNA, Identical to Polygalacturonase inhibitor 1 precursor (Polygalacturonase-inhibiting protein) (PGIP-1) (PGIP1) [Arabidopsis Thaliana] (GB:Q9M5J9); similar to PGIP2 (POLYGALACTURONASE INHIBITING PROTEIN 2), protein binding [Arabidopsis thaliana] (TAIR:AT5G06870.…		4.54936		-11.48
10.6.3	cell wall.degradation.pectate lyases and polygalacturonases	250669_at	At5g06870	PGIP2 (POLYGALACTURONASE INHIBITING PROTEIN 2); protein binding polygalacturonase inhibiting protein 2 (PGIP2) mRNA, Identical to Polygalacturonase inhibitor 2 precursor (Polygalacturonase-inhibiting protein) (PGIP-2) (PGIP2) [Arabidopsis Thaliana] (GB:Q9M5J8;GB:Q9FL58); similar to PGIP1 (POLYGALACTURONASE INHIBITING PROTEIN 1), protein binding [Arabidopsis thaliana] (TAIR:AT5G06860.1); similar t…		4.31479
10.7	cell wall.modification	266215_at	At2g06850	EXGT-A1 (ENDO-XYLOGLUCAN TRANSFERASE); hydrolase, acting on glycosyl bonds endoxyloglucan transferase (EXGT-A1) gene Identical to Xyloglucan endotransglucosylase/hydrolase protein 4 precursor (EC 2.4.1.207) (At-XTH4) (XTH-4) (XTH4) [Arabidopsis Thaliana]		8.46628
10.7	cell wall.modification	266376_at	At2g14620	xyloglucan:xyloglucosyl transferase, putative / xyloglucan endotransglycosylase, putative / endo-xyloglucan transferase, putative Identical to Probable xyloglucan endotransglucosylase/hydrolase protein 10 precursor (EC 2.4.1.207) (At-XTH10) (XTH-10) (XTH		-7.8918
10.7	cell wall.modification	266070_at	At2g18660	expansin family protein (EXPR3) Identical to Expansin-like B3 precursor (AtEXLB3) (AtEXPR3) (Ath-ExpGamma-1.2) (EXLB3) [Arabidopsis Thaliana] (GB:Q9ZV52); similar to expansin-related [Arabidopsis thaliana] (TAIR:AT4G30380.1); similar to immuno-reactant natriuretic peptide-like protein [Erucastrum strigosum] (GB:AAM18791.1); contains InterPro domain Barwin-related endoglucanase; (InterPro:IPR00900…		-16.1039		-5
10.7	cell wall.modification	267590_at	At2g39700	ATEXPA4 (ARABIDOPSIS THALIANA EXPANSIN A4) putative expansin. Naming convention from the Expansin Working Group (Kende et al, 2004. Plant Mol Bio). Involved in the formation of nematode-induced syncytia in roots of Arabidopsis thaliana. Identical to Expa		7.09924		6.62
10.7	cell wall.modification	255433_at	At4g03210	XTH9 (XYLOGLUCAN ENDOTRANSGLUCOSYLASE/HYDROLASE 9); hydrolase, acting on glycosyl bonds encodes a member of xyloglucan endotransglucosylase/hydrolases (XTHs) that catalyze the cleavage and molecular grafting of xyloglucan chains function in loosening and		20.7854		-6.1
10.7	cell wall.modification	245325_at	At4g14130	XTR7 (XYLOGLUCAN ENDOTRANSGLYCOSYLASE 7); hydrolase, acting on glycosyl bonds xyloglucan endotransglycosylase-related protein (XTR7) Identical to Probable xyloglucan endotransglucosylase/hydrolase protein 15 precursor (XTH15) [Arabidopsis Thaliana] (GB:Q		2.07821	-3.7	-3.6
10.7	cell wall.modification	254042_at	At4g25810	XTR6 (XYLOGLUCAN ENDOTRANSGLYCOSYLASE 6); hydrolase, acting on glycosyl bonds xyloglucan endotransglycosylase-related protein (XTR6) Identical to Probable xyloglucan endotransglucosylase/hydrolase protein 23 precursor (EC 2.4.1.207) (At-XTH23) (XTH-23) (X		-5.55567		-2.79
10.7	cell wall.modification	254044_at	At4g25820	XTR9 (XYLOGLUCAN ENDOTRANSGLYCOSYLASE 9); hydrolase, acting on glycosyl bonds Encodes a xyloglucan endotransglycosylase with a clear preference for non-fucosylated xyloglucan polymer. Identical to Xyloglucan endotransglucosylase/hydrolase protein 14 precu		-2.78981	-9.7
10.7	cell wall.modification	253628_at	At4g30280	ATXTH18/XTH18 (XYLOGLUCAN ENDOTRANSGLUCOSYLASE/HYDROLASE 18); hydrolase, acting on glycosyl bonds putative xyloglucan endotransglycosylase/hydrolase, expressed in the mature or basal regions of both the main and lateral roots, but not in the tip of these		-2.41952
10.7	cell wall.modification	253608_at	At4g30290	ATXTH19 (XYLOGLUCAN ENDOTRANSGLUCOSYLASE/HYDROLASE 19); hydrolase, acting on glycosyl bonds putative xyloglucan endotransglycosylase/hydrolase, expressed throughout both the main and the lateral root, with intensive expression at the dividing and elongati		-7.32772
10.7	cell wall.modification	253040_at	At4g37800	xyloglucan:xyloglucosyl transferase, putative / xyloglucan endotransglycosylase, putative / endo-xyloglucan transferase, putative Identical to Probable xyloglucan endotransglucosylase/hydrolase protein 7 precursor (EC 2.4.1.207) (At-XTH7) (XTH-7) (XTH7)		2.14522
10.7	cell wall.modification	247925_at	At5g57560	TCH4 (TOUCH 4); hydrolase, acting on glycosyl bonds Encodes a cell wall-modifying enzyme, rapidly upregulated in response to environmental stimuli Identical to Xyloglucan endotransglucosylase/hydrolase protein 22 precursor (EC 2.4.1.207) (At-XTH22) (XTH-2		-3.89447
10.8.1	cell wall.pectin*esterases.PME	261826_at	At1g11580	pectin methylesterase, putative similar to pectin methylesterase, putative [Arabidopsis thaliana] (TAIR:AT1G11590.1); similar to pectin methylesterase [Sesbania rostrata] (GB:CAD29733.1); contains InterPro domain Virulence factor, pectin lyase fold; (InterPro:IPR011050); contains InterPro domain Plant invertase/pectin methylesterase inhibitor; (InterPro:IPR007186); contains InterPro domain Pectin…		5.66416	-5
10.8.1	cell wall.pectin*esterases.PME	245052_at	At2g26440	pectinesterase family protein similar to pectinesterase family protein [Arabidopsis thaliana] (TAIR:AT1G02810.1); similar to papillar cell-specific pectin methylesterase-like protein [Brassica napus] (GB:AAK84428.1); similar to Os06g0193200 [Oryza sativa (japonica cultivar-group)] (GB:NP_001057041.1); contains InterPro domain Virulence factor, pectin lyase fold; (InterPro:IPR011050); contains Int…		-2.78291		-2.91
10.8.1	cell wall.pectin*esterases.PME	245151_at	At2g47550	pectinesterase family protein similar to pectinesterase family protein [Arabidopsis thaliana] (TAIR:AT1G02810.1); similar to pectinesterase family protein [Arabidopsis thaliana] (TAIR:AT4G02330.1); similar to papillar cell-specific pectin methylesterase-like protein [Brassica napus] (GB:AAK84428.1); contains InterPro domain Virulence factor, pectin lyase fold; (InterPro:IPR011050); contains Inter…		-3.00564
10.8.1	cell wall.pectin*esterases.PME	258764_at	At3g10720	pectinesterase, putative similar to pectinesterase, putative [Arabidopsis thaliana] (TAIR:AT5G04970.1); similar to pectin methylesterase isoform alpha [Vigna radiata] (GB:AAF35897.1); contains InterPro domain Virulence factor, pectin lyase fold; (InterPro:IPR011050); contains InterPro domain Pectinesterase; (InterPro:IPR000070)		-2.99218
10.8.1	cell wall.pectin*esterases.PME	258369_at	At3g14310	ATPME3 (Arabidopsis thaliana pectin methylesterase 3) encodes a pectin methylesterase similar to ATPME2 (Arabidopsis thaliana pectin methylesterase 2) [Arabidopsis thaliana] (TAIR:AT1G53830.1); similar to pectin methyl esterase [Solanum tuberosum] (GB:AAF23892.1); similar to pectin methyl-esterase [Nicotiana benthamiana] (GB:AAO85706.1); similar to pectin methylesterase [Nicotiana tabacum] (GB:CA…		7.47797
10.8.1	cell wall.pectin*esterases.PME	252740_at	At3g43270	pectinesterase family protein similar to pectinesterase family protein [Arabidopsis thaliana] (TAIR:AT4G33220.1); similar to Pectinesterase PPE8B precursor (Pectin methylesterase) (PE) (GB:Q43062); similar to pectin methylesterase PME1 [Vitis vinifera] (GB:AAK81875.1); contains InterPro domain Virulence factor, pectin lyase fold; (InterPro:IPR011050); contains InterPro domain Plant invertase/pect…		2.93418	-5.8
10.8.2	cell wall.pectin*esterases.acetyl esterase	266735_at	At2g46930	pectinacetylesterase, putative similar to pectinacetylesterase family protein [Arabidopsis thaliana] (TAIR:AT3G62060.1); similar to pectin acetylesterase [Eucalyptus globulus subsp. globulus] (GB:ABG34283.1); contains InterPro domain Pectinacetylesterase; (InterPro:IPR004963)		2.89723
10.8.2	cell wall.pectin*esterases.acetyl esterase	258750_at	At3g05910	pectinacetylesterase, putative similar to pectinacetylesterase, putative [Arabidopsis thaliana] (TAIR:AT5G26670.1); similar to Pectinacetylesterase [Medicago truncatula] (GB:ABD33181.1); contains InterPro domain Pectinacetylesterase; (InterPro:IPR004963)		3.27765
10.8.2	cell wall.pectin*esterases.acetyl esterase	251244_at	At3g62060	pectinacetylesterase family protein similar to pectinacetylesterase, putative [Arabidopsis thaliana] (TAIR:AT2G46930.1); similar to pectin acetylesterase [Eucalyptus globulus subsp. globulus] (GB:ABG34283.1); contains InterPro domain Pectinacetylesterase; (InterPro:IPR004963)		3.21356	2.3
10.8.2	cell wall.pectin*esterases.acetyl esterase	254578_at	At4g19410	pectinacetylesterase, putative similar to pectinacetylesterase, putative [Arabidopsis thaliana] (TAIR:AT5G45280.2); similar to OSJNBa0041A02.14 [Oryza sativa (japonica cultivar-group)] (GB:CAD41867.2); similar to pectinacetylesterase precursor [Vigna radiata var. radiata] (GB:CAA67728.1); similar to Os04g0602500 [Oryza sativa (japonica cultivar-group)] (GB:NP_001053773.1); contains InterPro domai…		3.44921
10.8.2	cell wall.pectin*esterases.acetyl esterase	254573_at	At4g19420	pectinacetylesterase family protein similar to pectinacetylesterase, putative [Arabidopsis thaliana] (TAIR:AT4G19410.1); similar to pectinacetylesterase precursor [Vigna radiata var. radiata] (GB:CAA67728.1); contains InterPro domain Pectinacetylesterase; (InterPro:IPR004963)		-3.562	-3.9
10.8.2	cell wall.pectin*esterases.acetyl esterase	248968_at	At5g45280	pectinacetylesterase, putative similar to pectinacetylesterase, putative [Arabidopsis thaliana] (TAIR:AT4G19410.1); similar to pectinacetylesterase precursor [Vigna radiata var. radiata] (GB:CAA67728.1); contains InterPro domain Pectinacetylesterase; (InterPro:IPR004963)		-2.33079	-3.4	-4.92
10.8.99	cell wall.pectin*esterases.misc	245148_at	At2g45220	pectinesterase family protein similar to pectinesterase family protein [Arabidopsis thaliana] (TAIR:AT5G51490.1); similar to pectinesterase (EC 3.1.1.11) PECS-c2 - sweet orange (GB:T10494); similar to Pectinesterase-2 precursor (Pectin methylesterase) (PE) (GB:O04887); contains InterPro domain Virulence factor, pectin lyase fold; (InterPro:IPR011050); contains InterPro domain Plant invertase/pect…		-9.2984
10.8.99	cell wall.pectin*esterases.misc	248704_at	At5g48450	SKS3 (SKU5 Similar 3); copper ion binding similar to SKS1 (SKU5 SIMILAR 1), copper ion binding [Arabidopsis thaliana] (TAIR:AT4G25240.1); similar to SKU5 (skewed 5), copper ion binding [Arabidopsis thaliana] (TAIR:AT4G12420.1); similar to SKS2 (SKU5 SIMILAR 2), copper ion binding [Arabidopsis thaliana] (TAIR:AT5G51480.1); similar to C-terminal peptide-binding protein 1 [Zea mays] (GB:BAE95064.1);…		2.94523
10.8.99	cell wall.pectin*esterases.misc	248263_at	At5g53370	pectinesterase family protein similar to pectinesterase family protein [Arabidopsis thaliana] (TAIR:AT3G49220.1); similar to pectinesterase inhibitor [Lycoris aurea] (GB:ABJ99595.1); similar to Pectinesterase; Pectinesterase inhibitor [Medicago truncatula] (GB:ABE82757.1); similar to Pectinesterase; Pectinesterase inhibitor [Medicago truncatula] (GB:ABE80825.1); contains InterPro domain Virulence…		-4.24194
11.1.1	lipid metabolism.FA synthesis and FA elongation.Acetyl CoA Carboxylation	256459_at	At1g36180	pseudogene of acetyl-CoA carboxylase 2 (ACC2)		2.54096	10.3
11.1.1	lipid metabolism.FA synthesis and FA elongation.Acetyl CoA Carboxylation	251736_at	At3g56130	biotin/lipoyl attachment domain-containing protein similar to biotin carboxyl carrier protein of acetyl-CoA carboxylase-related [Arabidopsis thaliana] (TAIR:AT3G15690.2); similar to Single hybrid motif [Medicago truncatula] (GB:ABE84884.1); contains InterPro domain Biotin/lipoyl attachment; (InterPro:IPR000089); contains InterPro domain Single hybrid motif; (InterPro:IPR011053)		3.24827
11.1.1	lipid metabolism.FA synthesis and FA elongation.Acetyl CoA Carboxylation	250125_at	At5g16390	BCCP/BCCP-1/BCCP1/CAC1-A/CAC1A (BIOTIN CARBOXYL CARRIER, BIOTIN CARBOXYL CARRIER PROTEIN 1); biotin binding Encodes for the biotin carboxyl-carrier subunit of the multi-enzyme plastidial acetyl-coenzyme A carboxylase complex. Identical to Biotin carboxyl carrier protein of acetyl-CoA carboxylase, chloroplast precursor (BCCP) (CAC1) [Arabidopsis Thaliana] (GB:Q42533;GB:O04845;GB:Q9LL78); similar t…		2.53776
11.1.1	lipid metabolism.FA synthesis and FA elongation.Acetyl CoA Carboxylation	246613_at	At5g35360	CAC2 (acetyl co-enzyme A carboxylase biotin carboxylase subunit) Encodes biotin carboxylase subunit (CAC2). similar to MCCA (3-methylcrotonyl-CoA carboxylase 1) [Arabidopsis thaliana] (TAIR:AT1G03090.2); similar to biotin carboxylase precursor [Glycine ma		4.9872
11.1.10	lipid metabolism.FA synthesis and FA elongation.beta ketoacyl CoA synthase	249123_at	At5g43760	beta-ketoacyl-CoA synthase, putative Identical to 3-ketoacyl-CoA synthase 19 (EC 2.3.1.-) (KCS-19) (Very-long-chain fatty acid condensing enzyme 19) (VLCFA condensing enzyme 19) (KCS19) [Arabidopsis Thaliana] (GB:Q9FG87;GB:Q94CA1); similar to very-long-c		-2.00155
11.1.12	lipid metabolism.FA synthesis and FA elongation.ACP protein	264189_s_at	At1g54580	at1g54630); at1g54580: ACP2 (ACYL CARRIER PROTEIN 2) encodes an acyl carrier protein expressed in leaves, roots, and dry seeds. Gene expression is not regulated by light but downregulated by starvation and upregulated by increased level of exogenous sucro		2.0504
11.1.12	lipid metabolism.FA synthesis and FA elongation.ACP protein	259095_at	At3g05020	ACP1 (ACYL CARRIER PROTEIN 1) encodes an acyl carrier protein expressed in leaves, roots, and dry seeds. Protein is not regulated by light. Identical to Acyl carrier protein 1, chloroplast precursor (ACP) (ACP-1) [Arabidopsis Thaliana] (GB:P11829); similar to ACP5 (ACYL CARRIER PROTEIN 5), acyl carrier [Arabidopsis thaliana] (TAIR:AT5G27200.1); similar to acyl carrier protein 1 (GB:1908420B); con…		3.5359
11.1.12	lipid metabolism.FA synthesis and FA elongation.ACP protein	254102_at	At4g25050	ACP4 (ACYL CARRIER PROTEIN 4) encodes an acyl carrier protein predominantly expressed in leaves. Gene expression is upregulated by light. similar to ACP1 (ACYL CARRIER PROTEIN 1) [Arabidopsis thaliana] (TAIR:AT3G05020.1); similar to acyl carrier protein [Olea europaea] (GB:AAL25091.1); contains InterPro domain Acyl carrier protein-like; (InterPro:IPR009081); contains InterPro domain Phosphopantet…		3.73544
11.1.12	lipid metabolism.FA synthesis and FA elongation.ACP protein	246814_at	At5g27200	ACP5 (ACYL CARRIER PROTEIN 5); acyl carrier encodes an acyl carrier protein similar to ACP1 (ACYL CARRIER PROTEIN 1) [Arabidopsis thaliana] (TAIR:AT3G05020.1); similar to Acyl carrier protein SF2, chloroplast precursor (ACP) (GB:P07088); contains InterPro domain Acyl carrier protein-like; (InterPro:IPR009081); contains InterPro domain Phosphopantetheine attachment site; (InterPro:IPR006162); cont…		2.9533
11.1.12	lipid metabolism.FA synthesis and FA elongation.ACP protein	248753_at	At5g47630	acyl carrier family protein / ACP family protein similar to mtACP-1 (MITOCHONDRIAL ACYL CARRIER PROTEIN 1), acyl carrier [Arabidopsis thaliana] (TAIR:AT2G44620.1); similar to acyl carrier protein, putative [Brassica oleracea] (GB:ABD64990.1); contains InterPro domain Acyl carrier protein-like; (InterPro:IPR009081); contains InterPro domain Acyl carrier protein (ACP); (InterPro:IPR003231); contain…		3.62196
11.1.15	lipid metabolism.FA synthesis and FA elongation.ACP desaturase	260869_at	At1g43800	acyl-(acyl-carrier-protein) desaturase, putative / stearoyl-ACP desaturase, putative similar to SSI2 (fatty acid biosynthesis 2), acyl-[acyl-carrier-protein] desaturase [Arabidopsis thaliana] (TAIR:AT2G43710.1); similar to stearoyl acyl carrier protein desaturase Lldd3A20 [Lupinus luteus] (GB:AAD28287.1); contains InterPro domain Fatty acid desaturase, type 2; (InterPro:IPR005067); contains Inter…		-2.23576
11.1.15	lipid metabolism.FA synthesis and FA elongation.ACP desaturase	246502_at	At5g16240	acyl-(acyl-carrier-protein) desaturase, putative / stearoyl-ACP desaturase, putative similar to acyl-(acyl-carrier-protein) desaturase, putative / stearoyl-ACP desaturase, putative [Arabidopsis thaliana] (TAIR:AT3G02630.1); similar to stearoyl-acyl carrier protein desaturase [Linum usitatissimum] (GB:CAA07349.1); contains InterPro domain Fatty acid desaturase, type 2; (InterPro:IPR005067); contai…		2.18038	3.7
11.1.2	lipid metabolism.FA synthesis and FA elongation.Acetyl CoA Transacylase	267308_at	At2g30200	[acyl-carrier-protein] S-malonyltransferase/ transferase similar to [acyl-carrier protein] S-malonyltransferase [Brassica napus] (GB:CAB45522.1); contains InterPro domain Acyl transferase region; (InterPro:IPR001227); contains InterPro domain Malonyl CoA-acyl carrier protein transacylase; (InterPro:IPR004410)		3.10574
11.1.3	lipid metabolism.FA synthesis and FA elongation.ketoacyl ACP synthase	248903_at	At5g46290	KAS I (3-KETOACYL-ACYL CARRIER PROTEIN SYNTHASE I); fatty-acid synthase 3-ketoacyl-acyl carrier protein synthase I (KAS I) mRNA, Identical to 3-oxoacyl-[acyl-carrier-protein] synthase I, chloroplast precursor (EC 2.3.1.41) (Beta-ketoacyl-ACP synthase I) (KAS I) (KAS1) [Arabidopsis Thaliana] (GB:P52410;GB:Q9FL32); similar to FAB1 (FATTY ACID BIOSYNTHESIS 1), fatty-acid synthase [Arabidopsis thalia…		2.39316
11.1.31	lipid metabolism.FA synthesis and FA elongation.pyruvate DH	261583_at	At1g01090	PDH-E1 ALPHA (PYRUVATE DEHYDROGENASE E1 ALPHA); pyruvate dehydrogenase (acetyl-transferring) pyruvate dehydrogenase E1 alpha subunit similar to AT-E1 ALPHA (pyruvate dehydrogenase complex E1 alpha subunit), pyruvate dehydrogenase (acetyl-transferring) [Arabidopsis thaliana] (TAIR:AT1G59900.1); similar to H0716A07.7 [Oryza sativa (indica cultivar-group)] (GB:CAH65949.1); similar to Os04g0119400 [O…		2.64983
11.1.31	lipid metabolism.FA synthesis and FA elongation.pyruvate DH	256160_at	At1g30120	PDH-E1 BETA (PYRUVATE DEHYDROGENASE E1 BETA); pyruvate dehydrogenase (acetyl-transferring) Encodes a putative plastid pyruvate dehydrogenase E1 beta subunit that is distinct from the mitochondrial pyruvate dehydrogenase E1 beta subunit. similar to transketolase family protein [Arabidopsis thaliana] (TAIR:AT2G34590.1); similar to Os12g0616900 [Oryza sativa (japonica cultivar-group)] (GB:NP_0010672…		2.17455
11.1.31	lipid metabolism.FA synthesis and FA elongation.pyruvate DH	258086_at	At3g25860	LTA2 (PLASTID E2 SUBUNIT OF PYRUVATE DECARBOXYLASE); dihydrolipoyllysine-residue acetyltransferase Nuclear encoded dihydrolipoamide S-acetyltransferase (LTA2) that encodes teh Pyruvate Decarboxylase E2 subunit. Mutant has embryo defect. similar to EMB300		3.12138
11.1.31	lipid metabolism.FA synthesis and FA elongation.pyruvate DH	245291_at	At4g16155	dihydrolipoamide dehydrogenase 2, plastidic / lipoamide dehydrogenase 2 (PTLPD2) similar to LPD1 (LIPOAMIDE DEHYDROGENASE 1) [Arabidopsis thaliana] (TAIR:AT3G16950.1); similar to Pyridine nucleotide-disulphide oxidoreductase, class I [Medicago truncatula		2.65411
11.1.5	lipid metabolism.FA synthesis and FA elongation.beta hydroxyacyl ACP dehydratase	263432_at	At2g22230	beta-hydroxyacyl-ACP dehydratase, putative similar to beta-hydroxyacyl-ACP dehydratase, putative [Arabidopsis thaliana] (TAIR:AT5G10160.1); similar to 4D11_17 [Brassica rapa subsp. pekinensis] (GB:AAZ67531.1); contains InterPro domain Beta-hydroxyacyl-(acyl-carrier-protein) dehydratase FabZ; (InterPro:IPR010084); contains InterPro domain Beta-hydroxyacyl-(acyl-carrier-protein) dehydratase, FabA/F…		3.51166
11.1.5	lipid metabolism.FA synthesis and FA elongation.beta hydroxyacyl ACP dehydratase	250470_at	At5g10160	beta-hydroxyacyl-ACP dehydratase, putative similar to beta-hydroxyacyl-ACP dehydratase, putative [Arabidopsis thaliana] (TAIR:AT2G22230.1); similar to 4D11_17 [Brassica rapa subsp. pekinensis] (GB:AAZ67531.1); similar to putative 3-keto-acyl-ACP dehydratase [Brassica napus] (GB:AAK60545.1); contains InterPro domain Beta-hydroxyacyl-(acyl-carrier-protein) dehydratase FabZ; (InterPro:IPR010084); co…		2.93521
11.1.6	lipid metabolism.FA synthesis and FA elongation.enoyl ACP reductase	266035_at	At2g05990	MOD1 (MOSAIC DEATH 1); enoyl-[acyl-carrier-protein] reductase (NADH)/ oxidoreductase Encodes enoyl-ACP reductase a component of the fatty acid synthase complex. A reduced function mutation in this gene, mod1, was found in a screen for premature cell death mutants. Mutant plants have reduced lipid level and pleiotropic morphological defects, including chlorotic and abnormally shaped leaves. simila…		5.17195
11.1.7	lipid metabolism.FA synthesis and FA elongation.ACP thioesterase	254798_at	At4g13050	acyl-(acyl carrier protein) thioesterase, putative / acyl-ACP thioesterase, putative / oleoyl-(acyl-carrier protein) hydrolase, putative / S-acyl fatty acid synthase thioesterase, putative similar to ATFATA (ARABIDOPSIS FATA ACYL-ACP THIOESTERASE), acyl carrier/ acyl-ACP thioesterase [Arabidopsis thaliana] (TAIR:AT3G25110.1); similar to acyl-ACP thioesterase; oleoyl-[acyl-carrier protein] hydrola…		2.10954
11.1.8	lipid metabolism.FA synthesis and FA elongation.acyl coa ligase	245621_at	At4g14070	AAE15 (ACYL-ACTIVATING ENZYME 15); acyl-ACP synthetase Plastidic acyl activating enzyme involved in the elongation of exogenous medium-chain fatty acids to 16- and 18-carbon fatty acids. similar to AMP-binding protein, putative [Arabidopsis thaliana] (TAIR:AT3G23790.1); similar to AMP-binding protein, putative, expressed [Oryza sativa (japonica cultivar-group)] (GB:ABF99869.1); similar to AMP-bin…		-4.16568
11.1.9	lipid metabolism.FA synthesis and FA elongation.long chain fatty acid CoA ligase	259761_at	At1g77590	LACS9 (LONG CHAIN ACYL-COA SYNTHETASE 9); long-chain-fatty-acid-CoA ligase Encodes major plastidic long chain acyl-CoA synthetase with a slight substrate preference of oleic acid over any of the other fatty acids. similar to long-chain-fatty-acid--CoA ligase family protein / long-chain acyl-CoA synthetase family protein (LACS8) [Arabidopsis thaliana] (TAIR:AT2G04350.2); similar to putative long c…		2.60191
11.10.1	lipid metabolism.glycolipid synthesis.MGDG synthase	263391_at	At2g11810	MGDC (monogalactosyldiacylglycerol synthase type C); 1,2-diacylglycerol 3-beta-galactosyltransferase MGDG synthase type C similar to MGD2 (monogalactosyldiacylglycerol synthase 2), 1,2-diacylglycerol 3-beta-galactosyltransferase/ transferase, transferring glycosyl groups [Arabidopsis thaliana] (TAIR:AT5G20410.1); similar to Monogalactosyldiacylglycerol synthase [Medicago truncatula] (GB:ABE87260.…		-64.4039
11.10.1	lipid metabolism.glycolipid synthesis.MGDG synthase	246075_at	At5g20410	MGD2 (monogalactosyldiacylglycerol synthase 2); 1,2-diacylglycerol 3-beta-galactosyltransferase/ transferase, transferring glycosyl groups Encodes a type B monogalactosyldiacylglycerol (MGDG) synthase. Strongly induced by phosphate deprivation, and in non-photosynthetic tissues similar to MGDC (monogalactosyldiacylglycerol synthase type C), 1,2-diacylglycerol 3-beta-galactosyltransferase [Arabido…		-12.3194
11.10.2	lipid metabolism.glycolipid synthesis.DGDG synthase	255681_at	At4g00550	DGD2 (digalactosyldiacylglycerol synthase 2); UDP-galactose:MGDG galactosyltransferase/ transferase, transferring glycosyl groups encodes a UDP-galactose-dependent digalactosyldiacylglycerol(DGDG) synthase. Located in chloroplast outer membrane. Identical to Digalactosyldiacylglycerol synthase 2, chloroplast (EC 2.4.1.241) (DGD2) [Arabidopsis Thaliana] (GB:Q8W1S1;GB:O65264;GB:Q56ZV5;GB:Q8W1S0); s…		-2.6768
11.10.3	lipid metabolism.glycolipid synthesis.UDP-sulfoquinovose synthase	253386_at	At4g33030	SQD1 (sulfoquinovosyldiacylglycerol 1); UDPsulfoquinovose synthase involved in sulfolipid biosynthesis Identical to UDP-sulfoquinovose synthase, chloroplast precursor (EC 3.13.1.1) (Sulfite:UDP-glucose sulfotransferase) (Sulfolipid biosynthesis protein) (SQD1) [Arabidopsis Thaliana] (GB:O48917); similar to Chain A, Crystal Structure Of Mutant T145a Sqd1 Protein Complex With Nad And Udp-Sulfoquino…		-5.23869
11.10.4	lipid metabolism.glycolipid synthesis.sulfolipid synthase	251143_at	At5g01220	SQD2 (SULFOQUINOVOSYLDIACYLGLYCEROL 2); UDP-sulfoquinovose:DAG sulfoquinovosyltransferase/ transferase, transferring glycosyl groups involved in sulfolipid biosynthesis similar to SETH2, transferase, transferring glycosyl groups [Arabidopsis thaliana] (TAIR:AT3G45100.2); similar to sulfoquinovosyldiacylglycerol synthase type 2 [Vigna unguiculata] (GB:ABA55726.1); similar to Os07g0100300 [Oryza sa…		-12.0804
11.2.1	lipid metabolism.FA desaturation.desaturase	258250_at	At3g15850	FAD5 (FATTY ACID DESATURASE 5); oxidoreductase Chloroplastic enzyme responsible for the synthesis of 16:1 fatty acids from galactolipids and sulpholipids. Uses ferredoxin as electron donor. Identical to Palmitoyl-monogalactosyldiacylglycerol delta-7 desaturase, chloroplast precursor (EC 1.14.19.-) (Monogalactosyldiacylglycerol-specific palmitic acid desaturase) (Delta 7 desaturase) (FAD5) (ADS3) …		2.66178
11.2.3	lipid metabolism.FA desaturation.omega 3 desaturase	266865_at	At2g29980	FAD3 (FATTY ACID DESATURASE 3); omega-3 fatty acid desaturase Endoplasmic reticulum enzyme responsible for the synthesis of 18:3 fatty acids from phospholipids. Uses cytochrome b5 as electron donor. Identical to Omega-3 fatty acid desaturase, endoplasmic reticulum (EC 1.14.19.-) (FAD3) [Arabidopsis Thaliana] (GB:P48623); similar to FAD8 (FATTY ACID DESATURASE 8), omega-3 fatty acid desaturase [Ar…		2.3942
11.3	lipid metabolism.Phospholipid synthesis	261309_at	At1g48600	phosphoethanolamine N-methyltransferase 2, putative (NMT2) Identical to Putative phosphoethanolamine N-methyltransferase 2 (EC 2.1.1.103) (NMT2) [Arabidopsis Thaliana] (GB:Q944H0;GB:Q9LP63;GB:Q9LP64); similar to NMT1 (N-METHYLTRANSFERASE 1), phosphoethan		-2.24581
11.3.1	lipid metabolism.Phospholipid synthesis.1-acylglycerol-3-phosphate O-acyltransferase	245790_at	At1g32200	ATS1 (ACYLTRANSFERASE 1) Encodes a chloroplast glycerol-3-phosphate acyltransferase.Involved in the biosynthesis of chloroplast phosphatidylglycerol. Identical to Glycerol-3-phosphate acyltransferase, chloroplast precursor (EC 2.3.1.15) (GPAT) (ATS1) [Arabidopsis Thaliana] (GB:Q43307;GB:Q9FVR5); similar to glycerol-3-phosphate acyltransferase [Citrus unshiu] (GB:BAB79529.1); contains InterPro dom…		2.29423
11.3.10	lipid metabolism.Phospholipid synthesis.(S)-coclaurine-N-methyltransferase	253362_s_at	At4g33110	at4g33120); at4g33110: coclaurine N-methyltransferase, putative similar to coclaurine N-methyltransferase, putative [Arabidopsis thaliana] (TAIR:AT4G33120.1); similar to putative coclaurine N-methyltransferase [Oryza sativa (japonica cultivar-group)] (GB:BAD61850.1); contains InterPro domain SAM (and some other nucleotide) binding motif; (InterPro:IPR000051); contains InterPro domain Methyltransf…		3.89393
11.3.3	lipid metabolism.Phospholipid synthesis.phosphatidate cytidylyltransferase	251819_at	At3g55030	PGPS2 (phosphatidylglycerolphosphate synthase 2); CDP-alcohol phosphatidyltransferase/ CDP-diacylglycerol-glycerol-3-phosphate 3-phosphatidyltransferase Encodes a phosphatidylglycerolphosphate synthase. similar to PGPS1 (PHOSPHATIDYLGLYCEROLPHOSPHATE+SYNTHASE+1), CDP-alcohol phosphatidyltransferase [Arabidopsis thaliana] (TAIR:AT2G39290.1); similar to phosphatidylglycerolphosphate synthase [Vigna…		2.28911
11.3.5	lipid metabolism.Phospholipid synthesis.diacylglycerol kinase	266062_at	At2g18730	diacylglycerol kinase, putative similar to ATDGK7 (DIACYLGLYCEROL KINASE 7), diacylglycerol kinase [Arabidopsis thaliana] (TAIR:AT4G30340.1); similar to diacylglycerol kinase [Arabidopsis thaliana] (TAIR:AT5G57690.1); similar to Diacylglycerol kinase accessory re (GB:ABE81286.1); contains InterPro domain Diacylglycerol kinase accessory region; (InterPro:IPR000756); contains InterPro domain Diacyl…		-2.85171
11.3.6	lipid metabolism.Phospholipid synthesis.choline-phosphate cytidylyltransferase	266359_at	At2g32260	cholinephosphate cytidylyltransferase, putative / phosphorylcholine transferase, putative / CTP:phosphocholine cytidylyltransferase, putative similar to cholinephosphate cytidylyltransferase, putative / phosphorylcholine transferase, putative / CTP:phosphocholine cytidylyltransferase, putative [Arabidopsis thaliana] (TAIR:AT4G15130.1); similar to CTP:phosphocholine cytidylyltransferase (GB:AAA930…		-2.93992
11.4	lipid metabolism.TAG synthesis	267280_at	At2g19450	TAG1 (TRIACYLGLYCEROL BIOSYNTHESIS DEFECT 1); diacylglycerol O-acyltransferase Encodes Acyl-CoA:diacylglycerol acyltransferase (DGAT) catalyzes the final step of the triacylglycerol synthesis pathway. An insertion mutation in the TAG1 gene results in altered lipid phenotype. Role in senescence and seed development. similar to diacylglycerol acyltransferase DGAT1 [Brassica juncea] (GB:AAY40784.1);…		-2.40584
11.5.2	lipid metabolism.glyceral metabolism.Glycerol-3-phosphate dehydrogenase (NAD+)	245112_at	At2g41540	GPDHC1; NAD binding / glycerol-3-phosphate dehydrogenase (NAD+) Encodes a protein with NAD-dependent glycerol-3-phosphate (G3P) dehydrogenase which was shown to complement an Escherichia coli strain: BB20-14, auxotrophic for glycerol/G3P due to a loss-of-		2.13653
11.5.2	lipid metabolism.glyceral metabolism.Glycerol-3-phosphate dehydrogenase (NAD+)	259255_at	At3g07690	glycerol-3-phosphate dehydrogenase (NAD+) similar to GPDHC1, glycerol-3-phosphate dehydrogenase (NAD+) [Arabidopsis thaliana] (TAIR:AT2G41540.3); similar to GPDHC1, glycerol-3-phosphate dehydrogenase (NAD+) [Arabidopsis thaliana] (TAIR:AT2G41540.2); simi		-2.13984
11.5.2	lipid metabolism.glyceral metabolism.Glycerol-3-phosphate dehydrogenase (NAD+)	249366_at	At5g40610	glycerol-3-phosphate dehydrogenase (NAD+) / GPDH similar to GLY1 (SUPPRESSOR OF FATTY ACID DESATURASE DEFICIENCY 1), glycerol-3-phosphate dehydrogenase (NAD+) [Arabidopsis thaliana] (TAIR:AT2G40690.1); similar to Glycerol-3-phosphate dehydrogenase [NAD+] (GB:P52425); contains InterPro domain NAD-dependent glycerol-3-phosphate dehydrogenase; (InterPro:IPR006168); contains InterPro domain 6-phospho…		2.3897		2.71
11.8	lipid metabolism.'exotics' (steroids, squalene etc)	250662_at	At5g07010	sulfotransferase family protein similar to sulfotransferase family protein [Arabidopsis thaliana] (TAIR:AT5G07000.1); similar to Sulfotransferase [Medicago truncatula] (GB:ABE88692.1); contains InterPro domain Sulfotransferase; (InterPro:IPR000863)		2.09317	-7.6
11.8.1	lipid metabolism.'exotics' (steroids, squalene etc).sphingolipids	260421_at	At1g69640	acid phosphatase, putative similar to acid phosphatase, putative [Arabidopsis thaliana] (TAIR:AT1G14290.1); similar to Sterol desaturase family protein [Solanum demissum] (GB:AAU93587.1); contains InterPro domain SUR2-type hydroxylase/desaturase, catalytic region; (InterPro:IPR006087); contains InterPro domain Sterol desaturase; (InterPro:IPR006088); contains InterPro domain Molybdopterin binding…		-3.10709
11.8.1	lipid metabolism.'exotics' (steroids, squalene etc).sphingolipids	267318_at	At2g34770	FAH1 (FATTY ACID HYDROXYLASE 1); catalytic fatty acid hydroxylase Fah1p (FAH1) homologous to S. cerevisiae FAH1, involved in the hydroxylation of fatty acids. similar to fatty acid hydroxylase, putative [Arabidopsis thaliana] (TAIR:AT4G20870.1); similar to Fatty acid hydroxylase, putative [Medicago truncatula] (GB:ABE90051.1); contains InterPro domain SUR2-type hydroxylase/desaturase, catalytic r…		-2.04865
11.8.1	lipid metabolism.'exotics' (steroids, squalene etc).sphingolipids	251323_at	At3g61580	delta-8 sphingolipid desaturase (SLD1) similar to delta-8 sphingolipid desaturase, putative [Arabidopsis thaliana] (TAIR:AT2G46210.1); similar to Fatty acid desaturase, putative [Medicago truncatula] (GB:ABE90798.1); similar to delta 8-sphingolipid desaturase [Borago officinalis] (GB:AAG43277.1); similar to delta-8 sphingolipid desaturase [Brassica napus] (GB:CAA11857.1); contains InterPro domain…		-2.9459
11.8.1.1	lipid metabolism.'exotics' (steroids, squalene etc).sphingolipids.ceramidase	266089_at	At2g38010	ceramidase family protein Identical to Neutral ceramidase precursor (EC 3.5.1.23) (NCDase) (N-CDase) (Acylsphingosine deacylase) (N-acylsphingosine amidohydrolase) [Arabidopsis Thaliana] (GB:Q304B9;GB:Q3EBK8;GB:Q7XJQ9); similar to ceramidase family protein [Arabidopsis thaliana] (TAIR:AT1G07380.1); similar to ceramidase family protein [Arabidopsis thaliana] (TAIR:AT5G58980.1); similar to Os01g062…		3.01426		-2.9
11.8.1.3	lipid metabolism.'exotics' (steroids, squalene etc).sphingolipids.ceramide glucosyltransferase	266703_at	At2g19880	ceramide glucosyltransferase, putative similar to putative ceramide glucosyltransferase [Oryza sativa (japonica cultivar-group)] (GB:BAD82732.1); similar to ceramide glucosyltransferase [Gossypium arboreum] (GB:AAK73021.1); contains InterPro domain Glycosyl transferase, family 2; (InterPro:IPR001173)		-5.27985
11.8.10	lipid metabolism.'exotics' (steroids, squalene etc).phosphatidylcholinesterol O-acyltransferase	259057_at	At3g03310	lecithin:cholesterol acyltransferase family protein / LACT family protein similar to lecithin:cholesterol acyltransferase family protein / LACT family protein [Arabidopsis thaliana] (TAIR:AT4G19860.1); similar to phospholipase A1 [Nicotiana tabacum] (GB:AAQ05032.1); contains InterPro domain Lecithin:cholesterol acyltransferase; (InterPro:IPR003386)		-2.75391
11.8.2	lipid metabolism.'exotics' (steroids, squalene etc).methylsterol monooxygenase	254860_at	At4g12110	SMO1-1 (STEROL-4ALPHA-METHYL OXIDASE 1-1); catalytic Encodes a member of the SMO1 family of sterol 4alpha-methyl oxidases. More specifically functions as a 4,4-dimethyl-9beta,19-cyclopropylsterol-4alpha- methyl oxidase. similar to SMO1-2 (STEROL C4-METHYL OXIDASE), catalytic [Arabidopsis thaliana] (TAIR:AT4G22756.1); similar to Sterol desaturase [Medicago truncatula] (GB:ABE87434.1); contains Int…		3.26706
11.8.2	lipid metabolism.'exotics' (steroids, squalene etc).methylsterol monooxygenase	254280_at	At4g22756	SMO1-2 (STEROL C4-METHYL OXIDASE); catalytic Encodes a member of the SMO1 family of sterol 4alpha-methyl oxidases. More specifically functions as a 4,4-dimethyl-9beta,19-cyclopropylsterol-4alpha- methyl oxidase. similar to SMO1-1 (STEROL-4ALPHA-METHYL OXIDASE 1-1), catalytic [Arabidopsis thaliana] (TAIR:AT4G12110.1); similar to Sterol desaturase [Medicago truncatula] (GB:ABE87434.1); contains Int…		5.38825
11.9.2	lipid metabolism.lipid degradation.lipases	263987_at	At2g42690	lipase, putative similar to lipase class 3 family protein [Arabidopsis thaliana] (TAIR:AT4G18550.1); similar to lipase [Dianthus caryophyllus] (GB:AAD01804.1); contains InterPro domain Lipase, class 3; (InterPro:IPR002921)		-10.1657
11.9.2	lipid metabolism.lipid degradation.lipases	250008_at	At5g18630	lipase class 3 family protein similar to lipase class 3 family protein [Arabidopsis thaliana] (TAIR:AT5G18640.1); similar to triacylglycerol lipase [Triticum aestivum] (GB:CAD32696.1); contains InterPro domain Lipase, class 3; (InterPro:IPR002921)		-2.88447
11.9.2.1	lipid metabolism.lipid degradation.lipases.triacylglycerol lipase	263049_at	At2g05260	lipase class 3 family protein similar to lipase class 3 family protein [Arabidopsis thaliana] (TAIR:AT4G10955.1); similar to Os02g0286200 [Oryza sativa (japonica cultivar-group)] (GB:NP_001046574.1); similar to lipase class 3-like [Oryza sativa (japonica cultivar-group)] (GB:BAB84413.1); contains InterPro domain Lipase, class 3; (InterPro:IPR002921)		-2.12521
11.9.2.1	lipid metabolism.lipid degradation.lipases.triacylglycerol lipase	263359_at	At2g15230	ATLIP1 (ARABIDOPSIS THALIANA LIPASE 1); galactolipase/ hydrolase/ phospholipase/ triacylglycerol lipase Lipase active on medium and short chain triacylglycerols, but not on phospho- or galactolipids. Active between pH4 and 7 with an optimum at pH6. Knock-		-2.23746
11.9.2.1	lipid metabolism.lipid degradation.lipases.triacylglycerol lipase	267496_at	At2g30550	lipase class 3 family protein similar to lipase class 3 family protein [Arabidopsis thaliana] (TAIR:AT1G06800.2); similar to Os01g0900400 [Oryza sativa (japonica cultivar-group)] (GB:NP_001045105.1); similar to putative DAD1 [Oryza sativa (japonica cultivar-group)] (GB:BAB89948.1); similar to Os05g0390000 [Oryza sativa (japonica cultivar-group)] (GB:NP_001055438.1); contains InterPro domain Ester…		-13.1134
11.9.2.1	lipid metabolism.lipid degradation.lipases.triacylglycerol lipase	250199_at	At5g14180	lipase family protein Identical to Triacylglycerol lipase 2 precursor (EC 3.1.1.3) (LIP2) [Arabidopsis Thaliana] (GB:Q67ZU1;GB:Q681B0;GB:Q6VY31;GB:Q94AE7;GB:Q9FMT2;GB:Q9FMT3); similar to ATLIP1 (ARABIDOPSIS THALIANA LIPASE 1), galactolipase/ hydrolase/ phospholipase/ triacylglycerol lipase [Arabidopsis thaliana] (TAIR:AT2G15230.1); similar to lipase [Ricinus communis] (GB:AAY17358.1); contains In…		2.05398
11.9.2.1	lipid metabolism.lipid degradation.lipases.triacylglycerol lipase	249777_at	At5g24210	lipase class 3 family protein similar to triacylglycerol lipase [Arabidopsis thaliana] (TAIR:AT5G24200.1); similar to Os02g0286200 [Oryza sativa (japonica cultivar-group)] (GB:NP_001046574.1); similar to lipase class 3-like [Oryza sativa (japonica cultivar-group)] (GB:BAB84413.1); contains InterPro domain Lipase, class 3; (InterPro:IPR002921)		-3.45325
11.9.3	lipid metabolism.lipid degradation.lysophospholipases	256513_at	At1g31480	SGR2 (SHOOT GRAVITROPISM 2) encodes a novel protein that may be part of a gene family represented by bovine phosphatidic acid-preferring phospholipase A1 (PA-PLA1)containing a putative transmembrane domain. SGR2 is involved in the formation and function of the vacuole. similar to Os08g0110700 [Oryza sativa (japonica cultivar-group)] (GB:NP_001060822.1); similar to PREDICTED: similar to SEC23-inte…		-2.64655
11.9.3	lipid metabolism.lipid degradation.lysophospholipases	253220_s_at	At4g34930	at4g34920); at4g34930: 1-phosphatidylinositol phosphodiesterase-related similar to 1-phosphatidylinositol phosphodiesterase-related [Arabidopsis thaliana] (TAIR:AT4G34920.1); similar to Ki1 protein [Beta vulgaris] (GB:AAO92349.1); contains InterPro domain Phosphatidylinositol-specific phospholipase C, X region; (InterPro:IPR000909); at4g34920: 1-phosphatidylinositol phosphodiesterase-related simi…		-2.46806
11.9.3.1	lipid metabolism.lipid degradation.lysophospholipases.phospholipase D	258887_at	At3g05630	PLDP2 (PHOSPHOLIPASE D ZETA 2); phospholipase D Encodes a member of the PXPH-PLD subfamily of phospholipase D proteins. Regulates vesicle trafficking. Required for auxin transport and distribution and hence auxin responses. This subfamily is novel struct		-9.04171
11.9.3.2	lipid metabolism.lipid degradation.lysophospholipases.carboxylesterase	246124_at	At5g20060	phospholipase/carboxylesterase family protein similar to phospholipase/carboxylesterase family protein [Arabidopsis thaliana] (TAIR:AT1G52700.1); similar to putative lysophospholipase 2 [Oryza sativa (japonica cultivar-group)] (GB:BAB62566.1); contains InterPro domain Phospholipase/Carboxylesterase; (InterPro:IPR003140)		2.1003
11.9.3.3	lipid metabolism.lipid degradation.lysophospholipases.glycerophosphodiester phosphodiesterase	255852_at	At1g66970	glycerophosphoryl diester phosphodiesterase family protein Identical to Probable glycerophosphoryl diester phosphodiesterase 3 precursor (EC 3.1.4.46) (GPDL3) [Arabidopsis Thaliana] (GB:Q7Y208;GB:Q9FZI1); similar to glycerophosphoryl diester phosphodiest		-2.83894
11.9.3.3	lipid metabolism.lipid degradation.lysophospholipases.glycerophosphodiester phosphodiesterase	260254_at	At1g74210	glycerophosphoryl diester phosphodiesterase family protein similar to glycerophosphoryl diester phosphodiesterase family protein [Arabidopsis thaliana] (TAIR:AT5G08030.1); similar to glycerophosphodiester phosphodiesterase-like protein [Manihot esculenta] (GB:AAV74406.1); similar to Os01g0763600 [Oryza sativa (japonica cultivar-group)] (GB:NP_001044335.1); similar to Os03g0603600 [Oryza sativa (j…		-4.50601
11.9.3.3	lipid metabolism.lipid degradation.lysophospholipases.glycerophosphodiester phosphodiesterase	258856_at	At3g02040	SRG3 (SENESCENCE-RELATED GENE 3); glycerophosphodiester phosphodiesterase similar to glycerophosphoryl diester phosphodiesterase family protein [Arabidopsis thaliana] (TAIR:AT5G41080.1); similar to glycerophosphoryl diester phosphodisterase [Oryza sativa (japonica cultivar-group)] (GB:ABB90904.1); contains InterPro domain Glycerophosphoryl diester phosphodiesterase; (InterPro:IPR004129)		-12.8919
11.9.3.3	lipid metabolism.lipid degradation.lysophospholipases.glycerophosphodiester phosphodiesterase	253925_at	At4g26690	MRH5/SHV3 (morphogenesis of root hair 5); glycerophosphodiester phosphodiesterase/ kinase Involved in root hair development. Identical to Probable glycerophosphoryl diester phosphodiesterase 2 precursor (EC 3.1.4.46) (GPDL2) [Arabidopsis Thaliana] (GB:Q9S		-2.97566
11.9.3.3	lipid metabolism.lipid degradation.lysophospholipases.glycerophosphodiester phosphodiesterase	250561_at	At5g08030	glycerophosphoryl diester phosphodiesterase family protein similar to glycerophosphoryl diester phosphodiesterase family protein [Arabidopsis thaliana] (TAIR:AT1G74210.1); similar to glycerophosphodiester phosphodiesterase-like protein [Manihot esculenta] (GB:AAV74406.1); similar to Os01g0763600 [Oryza sativa (japonica cultivar-group)] (GB:NP_001044335.1); similar to Os03g0603600 [Oryza sativa (j…		-6.04716
11.9.3.3	lipid metabolism.lipid degradation.lysophospholipases.glycerophosphodiester phosphodiesterase	249337_at	At5g41080	glycerophosphoryl diester phosphodiesterase family protein similar to SRG3 (SENESCENCE-RELATED GENE 3), glycerophosphodiester phosphodiesterase [Arabidopsis thaliana] (TAIR:AT3G02040.1); similar to glycerophosphoryl diester phosphodisterase [Oryza sativa (japonica cultivar-group)] (GB:ABB90904.1); contains InterPro domain Glycerophosphoryl diester phosphodiesterase; (InterPro:IPR004129)		-4.23382
11.9.3.3	lipid metabolism.lipid degradation.lysophospholipases.glycerophosphodiester phosphodiesterase	248085_at	At5g55480	glycerophosphoryl diester phosphodiesterase family protein Identical to Probable glycerophosphoryl diester phosphodiesterase 1 precursor (EC 3.1.4.46) (GPDL1) [Arabidopsis Thaliana] (GB:Q9FJ62;GB:Q5XEZ7); similar to glycerophosphoryl diester phosphodiest		2.80917
12.1.1	N-metabolism.nitrate metabolism.NR	259681_at	At1g77760	NIA1 (NITRATE REDUCTASE 1) Encodes the cytosolic minor isoform of nitrate reductase (NR). Involved in the first step of nitrate assimilation, it contributes about 15% of the nitrate reductase activity in shoots. Similar to molybdopterin oxidoreductases at		6.09429	-4.6
12.1.2	N-metabolism.nitrate metabolism.nitrite reductase	265475_at	At2g15620	NIR1 (NITRITE REDUCTASE); ferredoxin-nitrate reductase involved in the second step of nitrate assimilation Identical to Ferredoxin--nitrite reductase, chloroplast precursor (EC 1.7.7.1) (NiR) (NIR1) [Arabidopsis Thaliana] (GB:Q39161;GB:Q8H163;GB:Q8H164);		4.3507
12.2.1.2	N-metabolism.ammonia metabolism.glutamate synthase.NADH dependent	248267_at	At5g53460	GLT1 (NADH-dependent glutamate synthase 1 gene) NADH-dependent glutamate synthase similar to GLU1 (FERREDOXIN-DEPENDENT GLUTAMATE SYNTHASE 1) [Arabidopsis thaliana] (TAIR:AT5G04140.1); similar to GLU2 (Glutamate synthase) [Arabidopsis thaliana] (TAIR:AT2G		2.98326	-2.8
12.2.99	N-metabolism.ammonia metabolism.unspecified	247908_at	At5g57440	GS1 (GLYCEROL-3-PHOSPHATASE 2); hydrolase a member of haloacid dehalogenase-like hydrolase family similar to GPP1 (GLYCEROL-3-PHOSPHATASE 1), hydrolase [Arabidopsis thaliana] (TAIR:AT4G25840.1); similar to HAD-superfamily hydrolase subfamily IA, variant 3; Epoxide hydrolase N-terminal domain-like phosphatase [Medicago truncatula] (GB:ABE82173.1); contains InterPro domain HAD-superfamily hydrolase…		2.17483
12.3.1	N-metabolism.N-degradation.glutamate dehydrogenase	250580_at	At5g07440	GDH2 (GLUTAMATE DEHYDROGENASE 2); oxidoreductase Encodes the alpha-subunit of the glutamate dehydrogenase. The enzyme is almost exclusively found in the mitochondria of stem and leaf companion cells. Identical to Glutamate dehydrogenase 2 (EC 1.4.1.3) (GD		4.03233
12.3.1	N-metabolism.N-degradation.glutamate dehydrogenase	250032_at	At5g18170	GDH1 (GLUTAMATE DEHYDROGENASE 1); oxidoreductase encodes the beta-subunit of the glutamate dehydrogenase. The enzyme is almost exclusively found in the mitochondria of stem and leaf companion cells. Identical to Glutamate dehydrogenase 1 (EC 1.4.1.3) (GDH		10.5391
13.1.1.1.1	amino acid metabolism.synthesis.central amino acid metabolism.GABA.Glutamate decarboxylase	265221_s_at	At2g02000	at2g02010); at2g02000: glutamate decarboxylase, putative similar to GAD (Glutamate decarboxylase 1), calmodulin binding [Arabidopsis thaliana] (TAIR:AT5G17330.1); similar to glutamate decarboxylase, putative [Arabidopsis thaliana] (TAIR:AT3G17760.1); sim		2.24327
13.1.1.1.2	amino acid metabolism.synthesis.central amino acid metabolism.GABA.GABA transaminase	256765_at	At3g22200	POP2 (POLLEN-PISTIL INCOMPATIBILITY 2); 4-aminobutyrate transaminase Genetically redundant with POP3;mediates pollen tube guidance. Double mutants are self sterile; gamma-aminobutyrate transaminase subunit precursor; nuclear gene for mitochondrial product. similar to acetylornithine aminotransferase, mitochondrial, putative / acetylornithine transaminase, putative / AOTA, putative / ACOAT, putati…		2.75445
13.1.1.2.1	amino acid metabolism.synthesis.central amino acid metabolism.aspartate.aspartate aminotransferase	267151_at	At2g30970	ASP1 (ASPARTATE AMINOTRANSFERASE 1) ASPARTATE AMINOTRANSFERASE 1 Identical to Aspartate aminotransferase, mitochondrial precursor (EC 2.6.1.1) (Transaminase A) (ASP1) [Arabidopsis Thaliana] (GB:P46643); similar to ASP2 (ASPARTATE AMINOTRANSFERASE 2) [Arabidopsis thaliana] (TAIR:AT5G19550.1); similar to aspartate aminotransferase [Oryza sativa (japonica cultivar-group)] (GB:BAA23815.1); similar to…		2.01254
13.1.1.3.11	amino acid metabolism.synthesis.central amino acid metabolism.alanine.alanine-glyoxylate aminotransferase	252855_at	At4g39660	AGT2 (ALANINE:GLYOXYLATE AMINOTRANSFERASE 2); alanine-glyoxylate transaminase alanine:glyoxylate aminotransferase 2 homolog (AGT2) mRNA, Identical to Alanine--glyoxylate aminotransferase 2 homolog 1, mitochondrial precursor (EC 2.6.1.44) (Beta-alanine-pyruvate aminotransferase 1) (AGT2) [Arabidopsis Thaliana] (GB:Q940M2;GB:Q9SU41;GB:Q9SWE2); similar to alanine--glyoxylate aminotransferase, putati…		3.50056
13.1.2.3	amino acid metabolism.synthesis.glutamate family.arginine	265965_at	At2g37500	| Symbols: | arginine biosynthesis protein ArgJ family | chr2:15746982-15749508 REVERSEhighly similar to ( 677)AT2G37500| Symbols: | arginine biosynthesis protein ArgJ family | chr2:15746982-15749767 REVERSEnot assigned OAT argJ ArgJ ArgJ		2.13592
13.1.2.3.2	amino acid metabolism.synthesis.glutamate family.arginine.acetylglutamate kinase	265965_at	At2g37500	arginine biosynthesis protein ArgJ family similar to glutamate N-acetyltransferase [Citrullus lanatus] (GB:BAE46903.1); contains InterPro domain Arginine biosynthesis protein ArgJ; (InterPro:IPR002813)		2.13592
13.1.2.3.22	amino acid metabolism.synthesis.glutamate family.arginine.arginosuccinate synthase	254134_at	At4g24830	arginosuccinate synthase family Identical to Argininosuccinate synthase, chloroplast precursor (EC 6.3.4.5) (Citrulline--aspartate ligase) [Arabidopsis Thaliana] (GB:Q9SZX3;GB:Q8VZ47); similar to Ar (GB:ABE78918.1); similar to Os12g0235800 [Oryza sativa (japonica cultivar-group)] (GB:NP_001066459.1); contains InterPro domain Argininosuccinate synthase; (InterPro:IPR001518)		4.71257
13.1.2.3.23	amino acid metabolism.synthesis.glutamate family.arginine.argininosuccinate lyase	250403_at	At5g10920	argininosuccinate lyase, putative / arginosuccinase, putative similar to strongly similar to ar (GB:CAJ75323.1); similar to Os03g0305500 [Oryza sativa (japonica cultivar-group)] (GB:NP_001049883.1); contains InterPro domain Argininosuccinate lyase; (InterPro:IPR009049); contains InterPro domain Fumarate lyase; (InterPro:IPR000362); contains InterPro domain L-Aspartase-like; (InterPro:IPR008948); …		2.07385
13.1.2.3.4	amino acid metabolism.synthesis.glutamate family.arginine.acetylornithine aminotransferase	260286_at	At1g80600	acetylornithine aminotransferase, mitochondrial, putative / acetylornithine transaminase, putative / AOTA, putative / ACOAT, putative similar to delta-OAT (ornithine- delta-aminotransferase), ornithine-oxo-acid transaminase [Arabidopsis thaliana] (TAIR:AT5G46180.1); similar to Acetylornithine aminotransferase, mitochondrial precursor (ACOAT) (Acetylornithine transaminase) (AOTA) (GB:O04866); cont…		2.38949
13.1.3.1.1	amino acid metabolism.synthesis.aspartate family.asparagine.asparagine synthetase	250484_at	At5g10240	ASN3 (ASPARAGINE SYNTHETASE 3); asparagine synthase (glutamine-hydrolyzing) Encodes asparagine synthetase (ASN3). similar to ASN1 (DARK INDUCIBLE 6) [Arabidopsis thaliana] (TAIR:AT3G47340.1); similar to ASN2 (ASPARAGINE SYNTHETASE 2), asparagine synthase (glutamine-hydrolyzing) [Arabidopsis thaliana] (TAIR:AT5G65010.1); similar to aspara (GB:CAJ43590.1); similar to 52O08_30 [Brassica rapa subsp. …		2.66717
13.1.3.1.1	amino acid metabolism.synthesis.aspartate family.asparagine.asparagine synthetase	247218_at	At5g65010	ASN2 (ASPARAGINE SYNTHETASE 2); asparagine synthase (glutamine-hydrolyzing) Encodes asparagine synthetase (ASN2). similar to ASN1 (DARK INDUCIBLE 6) [Arabidopsis thaliana] (TAIR:AT3G47340.1); similar to ASN3 (ASPARAGINE SYNTHETASE 3), asparagine synthase (glutamine-hydrolyzing) [Arabidopsis thaliana] (TAIR:AT5G10240.1); similar to aspara (GB:CAJ43590.1); similar to 52O08_30 [Brassica rapa subsp. …		4.45018
13.1.3.2.1	amino acid metabolism.synthesis.aspartate family.threonine.threonine synthase	262380_at	At1g72810	threonine synthase, putative similar to MTO2 (METHIONINE OVER-ACCUMULATOR), threonine synthase [Arabidopsis thaliana] (TAIR:AT4G29840.1); similar to Threonine synthase, chloroplast precursor (TS) (GB:Q9MT28); similar to Pyridoxal-5-phosphate-dependent enzyme, beta subunit [Medicago truncatula] (GB:ABE81529.1); similar to threonine synthase (GB:AAB04607.1); contains InterPro domain Serine/threonin…		4.0115
13.1.3.4.12	amino acid metabolism.synthesis.aspartate family.methionine.homocysteine S-methyltransferase	258075_at	At3g25900	ATHMT-1/HMT-1; homocysteine S-methyltransferase Identical to Homocysteine S-methyltransferase 1 (EC 2.1.1.10) (S- methylmethionine:homocysteine methyltransferase 1) (SMM:Hcy S- methyltransferase 1) (AtHMT-1) (HMT-1) [Arabidopsis Thaliana] (GB:Q9SDL7); similar to HMT3 (Homocysteine S-methyltransferase 3), homocysteine S-methyltransferase [Arabidopsis thaliana] (TAIR:AT3G22740.1); similar to Putati…		2.07267
13.1.3.5.1	amino acid metabolism.synthesis.aspartate family.lysine.dihydrodipicolinate synthase	245145_at	At2g45440	DHDPS2 (DIHYDRODIPICOLINATE SYNTHASE); dihydrodipicolinate synthase mutant has Increased levels of threonine; Dihydrodipicolinate Synthase 2 Identical to Dihydrodipicolinate synthase 2, chloroplast precursor (EC 4.2.1.52) (DHDPS 2) (DHDPS2) [Arabidopsis Thaliana] (GB:Q9FVC8;GB:O22129); similar to dihydrodipicolinate synthase 1 (DHDPS1) (DHDPS) (DHPS1) [Arabidopsis thaliana] (TAIR:AT3G60880.2); si…		2.06488
13.1.3.5.2	amino acid metabolism.synthesis.aspartate family.lysine.dihydrodipicolinate reductase	267237_s_at	At2g44040	at3g59890); at2g44040: dihydrodipicolinate reductase family protein similar to dihydrodipicolinate reductase family protein [Arabidopsis thaliana] (TAIR:AT3G59890.1); similar to Os03g0245100 [Oryza sativa (japonica cultivar-group)] (GB:NP_001049536.1); s		5.2745
13.1.3.5.3	amino acid metabolism.synthesis.aspartate family.lysine.LL-diaminopimelic acid aminotransferase	253308_at	At4g33680	AGD2 (ABERRANT GROWTH AND DEATH 2); transaminase Involved in disease resistance against Pseudomonas syringae. mutants have elevated SA levels, a low level of spontaneous cell death, callose deposition, and enlarged cells in leaves. genetically maps on chr 4 between L23H3 and nga1139. similar to ALD1 (AGD2-LIKE DEFENSE RESPONSE PROTEIN1), transaminase [Arabidopsis thaliana] (TAIR:AT2G13810.1); sim…		2.25844
13.1.3.5.5	amino acid metabolism.synthesis.aspartate family.lysine.diaminopimelate decarboxylase	258365_s_at	At5g11880	at3g14390); at5g11880: diaminopimelate decarboxylase, putative / DAP carboxylase, putative similar to diaminopimelate decarboxylase, putative / DAP carboxylase, putative [Arabidopsis thaliana] (TAIR:AT3G14390.1); similar to Os02g0440000 [Oryza sativa (ja		2.58863
13.1.3.6.1.1	amino acid metabolism.synthesis.aspartate family.misc.homoserine.aspartate kinase	258977_s_at	At3g02020	at5g14060); at3g02020: aspartate kinase, lysine-sensitive, putative encodes a monofunctional aspartate kinase Identical to Aspartokinase 3, chloroplast precursor (EC 2.7.2.4) (Aspartate kinase 3) (AK3) [Arabidopsis Thaliana] (GB:Q9S702); similar to AK-LYS		3.11386	-4.7
13.1.3.6.1.2	amino acid metabolism.synthesis.aspartate family.misc.homoserine.aspartate semialdehyde dehydrogenase	262841_at	At1g14810	semialdehyde dehydrogenase family protein encodes an aspartate semialdehyde dehydrogenase, which produces the branch point intermediate for lysine and threonine/methionine biosynthesis similar to Os03g0760700 [Oryza sativa (japonica cultivar-group)] (GB:NP_001051347.1); similar to Mitochondrial FAD carrier protein (ISS) [Ostreococcus tauri] (GB:CAL50155.1); contains InterPro domain Aspartate-semi…		2.36974
13.1.4.1.2	amino acid metabolism.synthesis.branched chain group.common.ketol-acid reductoisomerase	251536_at	At3g58610	ketol-acid reductoisomerase Identical to Ketol-acid reductoisomerase, chloroplast precursor (EC 1.1.1.86) (Acetohydroxy-acid reductoisomerase) (Alpha-keto-beta-hydroxylacil reductoisomerase) [Arabidopsis Thaliana] (GB:Q05758;GB:Q42559); similar to Ketol-		2.45653
13.1.4.1.4	amino acid metabolism.synthesis.branched chain group.common.branched-chain amino acid aminotransferase	261636_at	At1g50110	branched-chain amino acid aminotransferase 6 / branched-chain amino acid transaminase 6 (BCAT6) Identical to Branched-chain-amino-acid aminotransferase 6 (EC 2.6.1.42) (Atbcat-6) (BCAT6) [Arabidopsis Thaliana] (GB:Q9LPM9;GB:Q42148;GB:Q8L961); similar to aminotransferase class IV family protein [Arabidopsis thaliana] (TAIR:AT1G50090.1); similar to Branched-chain amino acid aminotransferase II [Med…		4.66555
13.1.4.1.4	amino acid metabolism.synthesis.branched chain group.common.branched-chain amino acid aminotransferase	252274_at	At3g49680	ATBCAT-3; branched-chain-amino-acid transaminase/ catalytic Encodes a chloroplast branched-chain amino acid aminotransferase. Complements the yeast leu/iso-leu/val auxotrophy mutant. Identical to Branched-chain-amino-acid aminotransferase 3, chloroplast precursor (EC 2.6.1.42) (Atbcat-3) (BCAT3) [Arabidopsis Thaliana] (GB:Q9M401;GB:Q8LAT6;GB:Q9M2Z0); similar to ATBCAT-5, branched-chain-amino-acid…		2.67618
13.1.4.4.3	amino acid metabolism.synthesis.branched chain group.leucine specific.3-isopropylmalate dehydrogenase	263706_s_at	At1g31180	at5g14200); at1g31180: 3-isopropylmalate dehydrogenase, chloroplast, putative The AtIMD3 is one out of 3 genes encoding the enzyme 3-isopropylmalate dehydrogenase involved in leucine biosynthesis in Arabidopsis. Its subcellular location has been targeted		2.84269	-4.3
13.1.4.5.1	amino acid metabolism.synthesis.branched chain group.isoleucine specific.threonine ammonia-lyase	258884_at	At3g10050	OMR1 (L-O-METHYLTHREONINE RESISTANT 1); threonine ammonia-lyase first enzyme in the biosynthetic pathway of isoleucine Identical to Threonine dehydratase biosynthetic, chloroplast precursor (EC 4.3.1.19) (Threonine deaminase) (TD) (OMR1) [Arabidopsis Thal		2.31355
13.1.5.1.2	amino acid metabolism.synthesis.serine-glycine-cysteine group.serine.phosphoserine aminotransferase	263047_at	At2g17630	phosphoserine aminotransferase, putative similar to PSAT (phosphoserine aminotransferase), phosphoserine transaminase [Arabidopsis thaliana] (TAIR:AT4G35630.1); similar to phosphoserine aminotransferase [Medicago truncatula] (GB:ABE77665.1); contains InterPro domain Phosphoserine aminotransferase; (InterPro:IPR003248); contains InterPro domain Aminotransferase, class V; (InterPro:IPR000192)		2.42028
13.1.5.3.1	amino acid metabolism.synthesis.serine-glycine-cysteine group.cysteine.OASTL	259172_at	At3g03630	CS26 (cysteine synthase 26); cysteine synthase O-acetylserine (thiol) lyase Identical to Probable cysteine synthase, chloroplast precursor (EC 2.5.1.47) (O- acetylserine sulfhydrylase) (O-acetylserine (Thiol)-lyase) (CSase) (OAS-TL) (CS26) [Arabidopsis Thaliana] (GB:O22682); similar to OASC (O-ACETYLSERINE (THIOL) LYASE ISOFORM C), cysteine synthase [Arabidopsis thaliana] (TAIR:AT3G59760.3); simi…		3.12138
13.1.5.3.2	amino acid metabolism.synthesis.serine-glycine-cysteine group.cysteine.SAT	257194_at	At3g13110	AtSerat2;2 (SERINE ACETYLTRANSFERASE 1); serine O-acetyltransferase Encodes a mitochondrial serine O-acetyltransferase involved in sulfur assimilation and cysteine biosynthesis. Expressed in the vascular system. Identical to Serine acetyltransferase 3, mi		-2.37201	-4.2
13.1.6.1.5	amino acid metabolism.synthesis.aromatic aa.chorismate.shikimate kinase	265382_at	At2g16790	shikimate kinase family protein similar to thermoresistant gluconokinase [Burkholderia thailandensis E264] (GB:YP_441767.1); contains InterPro domain Shikimate kinase; (InterPro:IPR000623); contains InterPro domain Carbohydrate kinase, thermoresistant glucokinase; (InterPro:IPR006001); contains InterPro domain Adenylylsulfate kinase; (InterPro:IPR002891)		-3.51297	-2.6
13.1.6.2	amino acid metabolism.synthesis.aromatic aa.phenylalanine and tyrosine	260328_at	At1g80360	aminotransferase class I and II family protein similar to AAT/ATAAT/MEE17 (maternal effect embryo arrest 17), aspartate transaminase [Arabidopsis thaliana] (TAIR:AT2G22250.3); similar to aspartate aminotransferase [Anabaena variabilis ATCC 29413] (GB:YP_324196.1); similar to Os01g0178000 [Oryza sativa (japonica cultivar-group)] (GB:NP_001042188.1); contains InterPro domain Aminotransferase, class…		2.24273
13.1.6.3.1	amino acid metabolism.synthesis.aromatic aa.phenylalanine.arogenate dehydratase / prephenate dehydratase	252652_at	At3g44720	prephenate dehydratase family protein similar to prephenate dehydratase family protein [Arabidopsis thaliana] (TAIR:AT5G22630.1); similar to prephenate dehydratase [Ipomoea trifida] (GB:AAS79603.1); contains InterPro domain Prephenate dehydratase; (InterPro:IPR001086)		-5.7476
13.1.6.3.1	amino acid metabolism.synthesis.aromatic aa.phenylalanine.arogenate dehydratase / prephenate dehydratase	249910_at	At5g22630	prephenate dehydratase family protein similar to prephenate dehydratase family protein [Arabidopsis thaliana] (TAIR:AT3G44720.1); similar to prephenate dehydratase [Ipomoea trifida] (GB:AAS79603.1); contains InterPro domain Prephenate dehydratase; (InterPro:IPR001086)		-6.07766	-3.5
13.1.6.5.5	amino acid metabolism.synthesis.aromatic aa.tryptophan.tryptophan synthase	249515_at	At5g38530	tryptophan synthase-related similar to TSB2 (TRYPTOPHAN SYNTHASE BETA-SUBUNIT), tryptophan synthase [Arabidopsis thaliana] (TAIR:AT4G27070.1); similar to putative Tryptophan synthase beta chain [Oryza sativa (japonica cultivar-group)] (GB:BAD37798.1); similar to putative Tryptophan synthase beta chain [Oryza sativa (japonica cultivar-group)] (GB:BAD37797.1); contains InterPro domain Tryptophan sy…		2.56277
13.1.7	amino acid metabolism.synthesis.histidine	260172_s_at	At5g10330	at1g71920); at1g71920: | Symbols: | histidinol-phosphate aminotransferase, putative | chr1:27070830-27072661 FORWARDhighly similar to ( 841)AT5G10330| Symbols: EMB2196 | EMB2196 (EMBRYO DEFECTIVE 2196) | chr5:3248028-3249694 REVERSEhighly similar to ( 62		2.04016
13.1.7.1	amino acid metabolism.synthesis.histidine.ATP phosphoribosyl transferase	264673_at	At1g09795	ATATP-PRT2 (ATP PHOSPHORIBOSYL TRANSFERASE 2); ATP phosphoribosyltransferase ATP phosphoribosyl transferase, catalyses first step of histidine biosynthesis similar to ATATP-PRT1 (ATP PHOSPHORIBOSYL TRANSFERASE) [Arabidopsis thaliana] (TAIR:AT1G58080.1); similar to chloroplast ATP phosphoribosyl transferase [Alyssum montanum] (GB:AAT74598.1); similar to chloroplast ATP phosphoribosyl transferase […		2.44769
13.1.7.1	amino acid metabolism.synthesis.histidine.ATP phosphoribosyl transferase	245867_at	At1g58080	ATATP-PRT1 (ATP PHOSPHORIBOSYL TRANSFERASE) ATP phosphoribosyl transferase, catalyses first step of histidine biosynthesis similar to ATATP-PRT2 (ATP PHOSPHORIBOSYL TRANSFERASE 2), ATP phosphoribosyltransferase [Arabidopsis thaliana] (TAIR:AT1G09795.1); similar to chloroplast ATP phosphoribosyl transferase [Alyssum montanum] (GB:AAT74597.1); similar to chloroplast ATP phosphoribosyl transferase […		3.0968
13.1.7.2	amino acid metabolism.synthesis.histidine.phosphoribosyl-ATP diphosphatase	246265_at	At1g31860	AT-IE (Arabidopsis thaliana bifunctional HisI-HisE protein) encodes a bifunctional protein that has phosphoribosyl-ATP pyrophosphohydrolase (PRA-PH) and phosphoribosyl-AMP cyclohydrolase (PRA-CH) activities. Identical to Histidine biosynthesis bifunctional protein hisIE, chloroplast precursor [Includes: Phosphoribosyl-AMP cyclohydrolase (EC 3.5.4.19) (PRA-CH); Phosphoribosyl-ATP pyrophosphatase (…		2.22965
13.1.7.4	amino acid metabolism.synthesis.histidine.N'-5'-phosphoribosyl-formimino-5-aminoimidazole-4-carboxamide ribonucleotide isomerase	263902_at	At2g36230	APG10 (ALBINO AND PALE GREEN 10); 1-(5-phosphoribosyl)-5-[(5-phosphoribosylamino)methylideneamino]imidazole-4-carboxamide isomerase Encodes a BBMII isomerase involved in histidine biosynthesis. Identical to 1-(5-phosphoribosyl)-5-[(5-phosphoribosylamino)		2.94466
13.1.7.6	amino acid metabolism.synthesis.histidine.histidinol-phosphate aminotransferase	260172_s_at	At5g10330	at1g71920); at5g10330: EMB2196 (EMBRYO DEFECTIVE 2196); histidinol-phosphate transaminase Identical to Histidinol-phosphate aminotransferase, chloroplast precursor (EC 2.6.1.9) (Imidazole acetol-phosphate transaminase) (Gene duplicate 1-A/1-B protein) (H		2.04016
13.2.2.2	amino acid metabolism.degradation.glutamate family.proline	249527_at	At5g38710	proline oxidase, putative / osmotic stress-responsive proline dehydrogenase, putative similar to ERD5 (EARLY RESPONSIVE TO DEHYDRATION 5, PROLINE OXIDASE), proline dehydrogenase [Arabidopsis thaliana] (TAIR:AT3G30775.1); similar to proline dehydrogenase [Glycine max] (GB:AAR86686.1); contains InterPro domain Proline dehydrogenase; (InterPro:IPR002872)		-2.48507
13.2.3.4	amino acid metabolism.degradation.aspartate family.methionine	257173_at	At3g23810	SAHH2 (S-ADENOSYL-L-HOMOCYSTEINE (SAH) HYDROLASE 2); adenosylhomocysteinase Identical to Adenosylhomocysteinase 2 (EC 3.3.1.1) (S-adenosyl-L-homocysteine hydrolase 1) (SAH hydrolase 2) (AdoHcyase 2) (SAHH2) [Arabidopsis Thaliana] (GB:Q9LK36;GB:Q8LPS8;GB:Q944K5;GB:Q949Z9); similar to HOG1 (HOMOLOGY-DEPENDENT GENE SILENCING 1), adenosylhomocysteinase [Arabidopsis thaliana] (TAIR:AT4G13940.1); simil…		2.75413
13.2.3.4.1	amino acid metabolism.degradation.aspartate family.methionine.methionine gamma-lyase	261957_at	At1g64660	ATMGL; catalytic/ methionine gamma-lyase Encodes a functional methionine gamma-lyase, a cytosolic enzyme catalyzes the degradation of methionine into methanethiol, alpha-ketobutyrate and ammonia. The catabolism of excess methionine is important to methione homeostasis. similar to MTO1 (METHIONINE OVERACCUMULATION 1) [Arabidopsis thaliana] (TAIR:AT3G01120.1); similar to Os10g0517500 [Oryza sativa …		7.79361	-6.2
13.2.5.2	amino acid metabolism.degradation.serine-glycine-cysteine group.glycine	264394_at	At1g11860	aminomethyltransferase, putative Identical to Aminomethyltransferase, mitochondrial precursor (EC 2.1.2.10) (Glycine cleavage system T protein) (GCVT) (GDCST) [Arabidopsis Thaliana] (GB:O65396;GB:Q42123); similar to unknown protein [Arabidopsis thaliana] (TAIR:AT1G60990.2); similar to Aminomethyltransferase, mitochondrial precursor (Glycine cleavage system T protein) (GCVT) (GB:P93256); similar t…		3.76079
13.2.5.2	amino acid metabolism.degradation.serine-glycine-cysteine group.glycine	260014_at	At1g68010	HPR (Hydroxypyruvate reductase); NAD binding / cofactor binding / oxidoreductase, acting on the CH-OH group of donors, NAD or NADP as acceptor Encodes hydroxypyruvate reductase. similar to EDA9 (embryo sac development arrest 9), NAD binding / amino acid binding / cofactor binding / oxidoreductase, acting on the CH-OH group of donors, NAD or NADP as acceptor / phosphoglycerate dehydrogenase [Arabi…		2.60463
13.2.6.2	amino acid metabolism.degradation.aromatic aa.tyrosine	263714_at	At2g20610	SUR1 (SUPERROOT 1); transaminase Confers auxin overproduction. Mutants have an overproliferation of lateral roots. similar to transaminase [Arabidopsis thaliana] (TAIR:AT4G28420.2); similar to putative nicotianamine aminotransferase A [Oryza sativa (japonica cultivar-group)] (GB:BAD23582.1); contains InterPro domain 1-aminocyclopropane-1-carboxylate synthase; (InterPro:IPR001176); contains InterP…		-2.48523	-2.5
13.2.6.2	amino acid metabolism.degradation.aromatic aa.tyrosine	248193_at	At5g54080	HGO (HOMOGENTISATE 1,2-DIOXYGENASE); homogentisate 1,2-dioxygenase homogentisate 1,2-dioxygenase Identical to Homogentisate 1,2-dioxygenase (EC 1.13.11.5) (Homogentisicase) (Homogentisate oxygenase) (Homogentisic acid oxidase) (HGO) [Arabidopsis Thaliana] (GB:Q9ZRA2;GB:Q8L9I0;GB:Q9LDB8); similar to homogentisate 1,2-dioxygenase [Lycopersicon esculentum] (GB:AAF73132.1); similar to Os06g0103300 [O…		-2.25593
13.2.6.3	amino acid metabolism.degradation.aromatic aa.tryptophan	245446_at	At4g16800	enoyl-CoA hydratase, putative similar to ATDCI1 (DELTA(3,5),DELTA(2,4)-DIENOYL-COA ISOMERASE 1), delta3,5-delta2,4-dienoyl-CoA isomerase/ enoyl-CoA hydratase [Arabidopsis thaliana] (TAIR:AT5G43280.1); similar to hypothetical protein [Capsella rubella] (GB:CAB96201.1); contains InterPro domain Enoyl-CoA hydratase/isomerase; (InterPro:IPR001753)		2.04408
13.2.6.3	amino acid metabolism.degradation.aromatic aa.tryptophan	253492_at	At4g31810	enoyl-CoA hydratase/isomerase family protein similar to enoyl-CoA hydratase/isomerase family protein [Arabidopsis thaliana] (TAIR:AT3G60510.1); similar to putative enoyl-CoA-hydratase [Oryza sativa (japonica cultivar-group)] (GB:AAG13484.1); similar to Enoyl-CoA hydratase, putative, expressed [Oryza sativa (japonica cultivar-group)] (GB:ABB47969.1); similar to Os10g0552900 [Oryza sativa (japonica…		2.27723
13.2.7	amino acid metabolism.degradation.histidine	260814_at	At1g43710	EMB1075 (EMBRYO DEFECTIVE 1075); carboxy-lyase similar to GAD2 (GLUTAMATE DECARBOXYLASE 2), calmodulin binding [Arabidopsis thaliana] (TAIR:AT1G65960.1); similar to serine decarboxylase [Brassica napus] (GB:BAA78331.1); similar to Os02g0541300 [Oryza sativa (japonica cultivar-group)] (GB:NP_001047064.1); similar to putative serine decarboxylase [Beta vulgaris] (GB:BAE07183.1); contains InterPro d…		2.00472
14.15	S-assimilation.AKN	267112_at	At2g14750	APK (APS KINASE); ATP binding / kinase/ transferase, transferring phosphorus-containing groups Encodes a functional APS kinase Identical to Adenylyl-sulfate kinase 1, chloroplast precursor (EC 2.7.1.25) (APS kinase) (Adenosine-5'-phosphosulfate kinase) (ATP adenosine-5'- phosphosulfate 3'-phosphotransferase) (AKN1) [Arabidopsis Thaliana] (GB:Q43295); similar to AKN2 (APS-KINASE 2), ATP binding / …		-3.83604	-2.7
15	metal handling	249922_at	At5g19140	auxin/aluminum-responsive protein, putative similar to unknown protein [Arabidopsis thaliana] (TAIR:AT5G43830.1); similar to aluminum-induced [Brassica napus] (GB:BAA25999.1); contains domain ASPARAGINE SYNTHETASE (PTHR11772); contains domain no description (G3D.3.60.20.10); contains domain N-terminal nucleophile aminohydrolases (Ntn hydrolases) (SSF56235)		-2.2607	-5.6
15	metal handling	247604_at	At5g60950	phytochelatin synthetase-related Identical to COBRA-like protein 5 precursor (COBL5) [Arabidopsis Thaliana] (GB:Q9FME5;GB:Q6IDL3); similar to COB (COBRA) [Arabidopsis thaliana] (TAIR:AT5G60920.1); similar to phytochelatin synthetase-like protein [Phaseolus vulgaris] (GB:AAR13304.1); contains InterPro domain Carbohydrate-binding; (InterPro:IPR008965); contains InterPro domain Phytochelatin synthet…		-3.37283
15.1	metal handling.acquisition	264751_at	At1g23020	ATFRO3/FRO3 (FERRIC REDUCTION OXIDASE 3); ferric-chelate reductase Encodes a ferric chelate reductase whose transcription is regulated by FIT1. Expressed in the root, shoot, flower and cotyledon. similar to FRO1 (FERRIC REDUCTION OXIDASE 1), ferric-chela		-2.06823
15.2	metal handling.binding, chelation and storage	257058_at	At3g15352	ATCOX17 (Arabidopsis thaliana cytochrome c oxidase 17) Encodes protein similar to yeast COX17, a copper-binding protein that mediates the delivery of Cu to the mitochondria for the assembly of a functional cytochrome oxidase complex. similar to cytochrome c oxidase copper chaperone family protein [Arabidopsis thaliana] (TAIR:AT1G53030.1); similar to F40G9.2 [Caenorhabditis elegans] (GB:NP_497175.…		2.00183
15.2	metal handling.binding, chelation and storage	257054_at	At3g15353	MT3 (METALLOTHIONEIN 3) metallothionein, binds to and detoxifies excess copper and other metals, limiting oxidative damage similar to metallothionein-like protein [Thellun (GB:AAM19713.1); contains InterPro domain Plant metallothionein, family 15; (InterPro:IPR000347); contains InterPro domain Whey acidic protein, core region; (InterPro:IPR008197)		3.00849		6.73
15.2	metal handling.binding, chelation and storage	251735_at	At3g56090	ATFER3 (FERRITIN 3); ferric iron binding Identical to Ferritin-3, chloroplast precursor (EC 1.16.3.1) (FER3) [Arabidopsis Thaliana] (GB:Q9LYN2;GB:Q8WHW6); similar to ATFER4 (FERRITIN 4), ferric iron binding [Arabidopsis thaliana] (TAIR:AT2G40300.1); similar to ferritin [Chorispora bungeana] (GB:ABB22752.1); contains InterPro domain Ferritin-related; (InterPro:IPR012347); contains InterPro domain …		5.19158
15.2	metal handling.binding, chelation and storage	250991_at	At5g02380	MT2B (METALLOTHIONEIN 2B) cysteine-rich protein with copper-binding activity Identical to Metallothionein-like protein 2B (MT-2B) (MT2B) [Arabidopsis Thaliana] (GB:Q38805); similar to MT2A (METALLOTHIONEIN 2A) [Arabidopsis thaliana] (TAIR:AT3G09390.1); similar to Metallothionein-like protein type 2, MT2-4/MT2-25 (GB:P56168); similar to metallothionein-like protein type 2 [Pringlea antiscorbutica]…		2.29686
15.2	metal handling.binding, chelation and storage	247331_at	At5g63530	ATFP3 (Arabidopsis thaliana farnesylated protein 3); metal ion binding Farnesylated protein that binds metals. similar to metal ion binding [Arabidopsis thaliana] (TAIR:AT5G50740.1); similar to OSIGBa0096P03.8 [Oryza sativa (indica cultivar-group)] (GB:CAH66434.1); similar to PPAK motif; Heavy metal transport/detoxification protein [Medicago truncatula] (GB:ABE84491.1); similar to Os04g0390100 [O…		2.0597
16.1	secondary metabolism.simple phenols	259878_at	At1g76790	O-methyltransferase family 2 protein similar to O-methyltransferase, putative [Arabidopsis thaliana] (TAIR:AT1G21100.1); similar to O-methyltransferase, putative [Arabidopsis thaliana] (TAIR:AT1G21130.1); similar to phloroglucinol O-methyltransferase [Rosa chinensis var. spontanea] (GB:BAD18975.1); contains InterPro domain SAM (and some other nucleotide) binding motif; (InterPro:IPR000051); conta…		3.79816	-21.3
16.1	secondary metabolism.simple phenols	251124_s_at	At5g01050	at5g01040); at5g01040: LAC8 (laccase 8); copper ion binding / oxidoreductase putative laccase, a member of laccase family of genes (17 members in Arabidopsis). similar to laccase family protein / diphenol oxidase family protein [Arabidopsis thaliana] (TAIR:AT5G01050.1); similar to LAC7 (laccase 7), copper ion binding / oxidoreductase [Arabidopsis thaliana] (TAIR:AT3G09220.1); similar to putative …		3.4843
16.1.1	secondary metabolism.isoprenoids.non-mevalonate pathway	260236_at	At1g74470	geranylgeranyl reductase Encodes for a multifunctional protein with geranylgeranyl reductase activity shown to catalyze the reduction of prenylated geranylgeranyl-chlorophyll a to phytyl-chlorophyll a (chlorophyll a) and free geranylgeranyl pyrophosphate		5.43134
16.1.1.7	secondary metabolism.isoprenoids.non-mevalonate pathway.HDR	253235_at	At4g34350	CLB6 (CHLOROPLAST BIOGENESIS 6); 4-hydroxy-3-methylbut-2-en-1-yl diphosphate reductase Arabidopsis ISPH is involved in the plastid nonmevalonate pathway of isoprenoid biosynthesis. It was shown to complement the lethal phenotype of E. coli ispH mutant and is therefore most likely encodes a protein with 4-hydroxy-3-methylbut-2-en-1-yl diphosphate reductase activity involved in the last step of mev…		-3.35615
16.1.2.1	secondary metabolism.isoprenoids.mevalonate pathway.acetyl-CoA C-acyltransferase	248690_at	At5g48230	ACAT2/EMB1276 (ACETOACETYL-COA THIOLASE 2, EMBRYO DEFECTIVE 1276); acetyl-CoA C-acetyltransferase Identical to Acetyl-CoA acetyltransferase, cytosolic 1 (EC 2.3.1.9) (Cytosolic acetoacetyl-CoA thiolase 1) (Thiolase 1) (AAT1) [Arabidopsis Thaliana] (GB:Q8S4Y1;GB:Q93YW6;GB:Q9LUB1); similar to acetyl-CoA C-acetyltransferase [Arabidopsis thaliana] (TAIR:AT5G47720.5); similar to Acetoacetyl-coenzyme A…		2.49585
16.1.2.6	secondary metabolism.isoprenoids.mevalonate pathway.mevalonate diphosphate decarboxylase	251881_at	At3g54250	mevalonate diphosphate decarboxylase, putative similar to MVD1 (mevalonate diphosphate decarboxylase 1) [Arabidopsis thaliana] (TAIR:AT2G38700.1); similar to mevalonate disphosphate decarboxylase [Arnebia euchroma] (GB:ABG24207.2); similar to mevalonate disphosphate decarboxylase [Hevea brasiliensis] (GB:AAL18927.1); contains InterPro domain GHMP kinase, C terminal; (InterPro:IPR013750); contains…		3.14132
16.1.3.1	secondary metabolism.isoprenoids.tocopherol biosynthesis.hydroxyphenylpyruvate dioxygenase	262635_at	At1g06570	PDS1 (PHYTOENE DESATURATION 1) Mutation of the PDS1 locus disrupts the activity of p-hydroxyphenylpyruvate dioxygenase (HPPDase), the first committed step in the synthesis of both plastoquinone and tocopherols in plants. Identical to 4-hydroxyphenylpyruva		-2.27238
16.1.3.2	secondary metabolism.isoprenoids.tocopherol biosynthesis.homogentisate phytyltransferase	266938_at	At2g18950	HPT1 (HOMOGENTISATE PHYTYLTRANSFERASE 1); prenyltransferase Encodes homogentisate phytyltransferase involved in tocopherol biosynthesis. Has impact on seed longevity and plays a role in the adaptation to low temperature stress, notably phloem loading. similar to prenyltransferase [Arabidopsis thaliana] (TAIR:AT3G11945.1); similar to homogentisate phytyltransferase VTE2-1 [Glycine max] (GB:ABB7012…		-2.17788		-4
16.1.3.3	secondary metabolism.isoprenoids.tocopherol biosynthesis.MPBQ/MSBQ methyltransferase	251118_at	At3g63410	APG1 (ALBINO OR PALE GREEN MUTANT 1); methyltransferase Encodes a MPBQ/MSBQ methyltransferase located in the chloroplast inner envelope membrane. Mutant plants lack plastoquinone (PQ), suggesting that the APG1 protein is involved in the methylation step of PQ biosynthesis. The gene product is also involved in tocopherol (vitamin E) biosynthesis. similar to MPBQ/MSBQ methyltransferase 1 [Helianthu…		3.056
16.1.4	secondary metabolism.isoprenoids.carotenoids	254020_at	At4g25700	BETA-OHASE 1 (BETA-HYDROXYLASE 1); beta-carotene hydroxylase Converts beta-carotene to zeaxanthin via cryptoxanthin. similar to BETA-OHASE 2 (BETA-CAROTENE HYDROXYLASE 2), beta-carotene hydroxylase [Arabidopsis thaliana] (TAIR:AT5G52570.1); similar to putative beta-carotene hydroxylase [Brassica rapa] (GB:AAS55552.1); contains InterPro domain SUR2-type hydroxylase/desaturase, catalytic region; (I…		2.02869
16.2.1.10	secondary metabolism.phenylpropanoids.lignin biosynthesis.CAD	258023_at	At3g19450	CAD4 (CINNAMYL ALCOHOL DEHYDROGENASE 4); cinnamyl-alcohol dehydrogenase Encodes a catalytically active cinnamyl alcohol dehydrogenase which uses p-coumaryl aldehyde as a preferred substrate. It can also use caffeyl, coniferyl and d-hydroxyconiferyl aldeh		-3.08763
16.2.1.10	secondary metabolism.phenylpropanoids.lignin biosynthesis.CAD	252984_at	At4g37990	ELI3-2 (ELICITOR-ACTIVATED GENE 3) Encodes an aromatic alcohol:NADP+ oxidoreductase whose mRNA levels are increased in response to treatment with a variety of phytopathogenic bacteria. Though similar to mannitol dehydrogenases, this enzyme does not have		3.01349
16.2.1.6	secondary metabolism.phenylpropanoids.lignin biosynthesis.CCoAOMT	260015_at	At1g67980	CCoAMT (caffeoyl-CoA 3-O-methyltransferase); caffeoyl-CoA O-methyltransferase Encodes S-adenosyl-L-methionine: transcaffeoyl Coenzyme A 3-O-methyltransferase. Identical to Putative caffeoyl-CoA O-methyltransferase At1g67980 [Arabidopsis Thaliana] (GB:Q9C9W3;GB:Q39166); similar to caffeoyl-CoA 3-O-methyltransferase, putative [Arabidopsis thaliana] (TAIR:AT1G67990.1); similar to unknown [Populus tr…		-4.67482
16.2.1.6	secondary metabolism.phenylpropanoids.lignin biosynthesis.CCoAOMT	251304_at	At3g61990	O-methyltransferase family 3 protein similar to O-methyltransferase family 3 protein [Arabidopsis thaliana] (TAIR:AT3G62000.1); similar to Os08g0154000 [Oryza sativa (japonica cultivar-group)] (GB:NP_001061012.1); similar to O-methyltransferase [Nostoc sp. PCC 7120] (GB:NP_489219.1); contains InterPro domain SAM (and some other nucleotide) binding motif; (InterPro:IPR000051); contains InterPro do…		2.31026	-14.1
16.2.1.7	secondary metabolism.phenylpropanoids.lignin biosynthesis.CCR1	261899_at	At1g80820	CCR2 (CINNAMOYL COA REDUCTASE) Encodes an cinnamoyl CoA reductase isoform. Involved in lignin biosynthesis. similar to CCR1 (CINNAMOYL COA REDUCTASE 1) [Arabidopsis thaliana] (TAIR:AT1G15950.1); similar to cinnamoyl-CoA reductase [Populus trichocarpa] (GB:CAC07424.1); contains InterPro domain NAD-dependent epimerase/dehydratase; (InterPro:IPR001509)		-3.61198
16.2.1.7	secondary metabolism.phenylpropanoids.lignin biosynthesis.CCR1	247834_at	At5g58490	cinnamoyl-CoA reductase family similar to cinnamoyl-CoA reductase family [Arabidopsis thaliana] (TAIR:AT2G02400.1); similar to NmrA-like family protein [Solanum demissum] (GB:AAT39306.1); contains InterPro domain NAD-dependent epimerase/dehydratase; (InterPro:IPR001509)		2.05989
16.2.1.9	secondary metabolism.phenylpropanoids.lignin biosynthesis.COMT	248200_at	At5g54160	ATOMT1 (O-METHYLTRANSFERASE 1) A caffeic acid/5-hydroxyferulic acid O-methyltransferase. Interacts with 14-4-3 proteins in yeast 2 hybrid assay. AtOMT1 (At5g54160) encodes a flavonol 3?-O-methyltransferase that is highly active towards quercetin and myri		-2.21722	-3.1	-3.07
16.2.99	secondary metabolism.phenylpropanoids	259569_at	At1g20480	4-coumarate--CoA ligase family protein / 4-coumaroyl-CoA synthase family protein similar to OPCL1 (OPC-8:0 COA LIGASE1), 4-coumarate-CoA ligase [Arabidopsis thaliana] (TAIR:AT1G20510.1); similar to Putative AMP-binding protein [Oryza sativa (japonica cultivar-group)] (GB:AAM22700.1); similar to Os03g0132000 [Oryza sativa (japonica cultivar-group)] (GB:NP_001048867.1); contains InterPro domain AMP…		2.22725
16.2.99	secondary metabolism.phenylpropanoids	259518_at	At1g20510	OPCL1 (OPC-8:0 COA LIGASE1); 4-coumarate-CoA ligase similar to 4-coumarate--CoA ligase family protein / 4-coumaroyl-CoA synthase family protein [Arabidopsis thaliana] (TAIR:AT1G20480.1); similar to 4-coumarate--CoA ligase family protein / 4-coumaroyl-CoA synthase family protein [Arabidopsis thaliana] (TAIR:AT5G38120.1); similar to Putative AMP-binding protein [Oryza sativa (japonica cultivar-grou…		-2.27205
16.2.99	secondary metabolism.phenylpropanoids	251124_s_at	At5g01050	at5g01040); at5g01050: laccase family protein / diphenol oxidase family protein putative laccase, a member of laccase family of genes (17 members in Arabidopsis). similar to LAC7 (laccase 7), copper ion binding / oxidoreductase [Arabidopsis thaliana] (TAIR:AT3G09220.1); similar to LAC8 (laccase 8), copper ion binding / oxidoreductase [Arabidopsis thaliana] (TAIR:AT5G01040.1); similar to putative …		3.4843
16.2.99	secondary metabolism.phenylpropanoids	250550_at	At5g07870	transferase family protein similar to transferase family protein [Arabidopsis thaliana] (TAIR:AT5G07860.1); similar to N-hydroxycinnamoyl/benzoyltransferase 6 [Glycine max] (GB:ABC47848.1); contains InterPro domain Transferase; (InterPro:IPR003480)		-3.25858
16.2.99	secondary metabolism.phenylpropanoids	249188_at	At5g42830	transferase family protein similar to transferase family protein [Arabidopsis thaliana] (TAIR:AT5G07850.1); similar to N-hydroxycinnamoyl/benzoyltransferase 6 [Glycine max] (GB:ABC47848.1); contains InterPro domain Transferase; (InterPro:IPR003480)		-2.70064
16.2.99	secondary metabolism.phenylpropanoids	247040_at	At5g67150	transferase family protein similar to transferase family protein [Arabidopsis thaliana] (TAIR:AT3G50280.1); similar to anthranilate N-hydroxycinnamoyl/benzoyltransferase [Malus x domestica] (GB:AAV50009.1); contains InterPro domain Transferase; (InterPro:IPR003480)		2.25845
16.4.1	secondary metabolism.N misc.alkaloid-like	245756_at	At1g35190	oxidoreductase, 2OG-Fe(II) oxygenase family protein similar to oxidoreductase, 2OG-Fe(II) oxygenase family protein [Arabidopsis thaliana] (TAIR:AT3G46480.1); similar to Os01g0188100 [Oryza sativa (japonica cultivar-group)] (GB:NP_001042255.1); similar to 2OG-Fe(II) oxygenase [Medicago truncatula] (GB:ABE81241.1); contains InterPro domain Isopenicillin N synthase; (InterPro:IPR002283); contains In…		-5.09031
16.4.1	secondary metabolism.N misc.alkaloid-like	252068_at	At3g51440	strictosidine synthase family protein similar to YLS2 (yellow-leaf-specific gene 2), strictosidine synthase [Arabidopsis thaliana] (TAIR:AT3G51430.1); similar to mucin-like protein [Oryza sativa] (GB:AAG13594.1); contains InterPro domain Strictosidine synthase; (InterPro:IPR004141)		-2.39248
16.4.1	secondary metabolism.N misc.alkaloid-like	251679_at	At3g57030	strictosidine synthase family protein similar to strictosidine synthase family protein [Arabidopsis thaliana] (TAIR:AT5G22020.1); similar to putative strictosidine synthase [Lycopersicon esculentum] (GB:AAF75751.1); contains InterPro domain Strictosidine synthase; (InterPro:IPR004141)		2.45045
16.7	secondary metabolism.wax	248113_at	At5g55360	long-chain-alcohol O-fatty-acyltransferase family protein / wax synthase family protein similar to membrane bound O-acyl transferase (MBOAT) family protein / wax synthase-related [Arabidopsis thaliana] (TAIR:AT5G55350.1); similar to wax synthase isoform 2 [Vitis vinifera] (GB:AAO18665.1)		3.16368
16.8.3	secondary metabolism.flavonoids.dihydroflavonols	263135_at	At1g78550	oxidoreductase, 2OG-Fe(II) oxygenase family protein similar to SRG1 (SENESCENCE-RELATED GENE 1), oxidoreductase, acting on paired donors, with incorporation or reduction of molecular oxygen, 2-oxoglutarate as one donor, and incorporation of one atom each of oxygen into both donors [Arabidopsis thaliana] (TAIR:AT1G17020.1); similar to putative ethylene-forming enzyme [Oryza sativa] (GB:AAL79798.1)…		-2.21228
16.8.3	secondary metabolism.flavonoids.dihydroflavonols	255622_at	At4g01070	UDP-glucoronosyl/UDP-glucosyl transferase family protein the glycosyltransferase (UGT72B1) is involved in metabolizing xenobiotica (chloroaniline and chlorophenole). Comparison between wild type and knock-out mutant demonstrates the central role of this g		-2.28923	-6
16.8.3	secondary metabolism.flavonoids.dihydroflavonols	249754_at	At5g24530	oxidoreductase, 2OG-Fe(II) oxygenase family protein similar to oxidoreductase, 2OG-Fe(II) oxygenase family protein [Arabidopsis thaliana] (TAIR:AT4G10490.1); similar to 2OG-Fe(II) oxygenase [Medicago truncatula] (GB:ABE85154.1); contains InterPro domain 2OG-Fe(II) oxygenase; (InterPro:IPR005123)		-14.6431		-37.52
16.8.5	secondary metabolism.flavonoids.isoflavonols	256454_at	At1g75280	isoflavone reductase, putative isoflavone reductase, putative, identical to SP:P52577 Isoflavone reductase homolog P3 (EC 1.3.1.-) {Arabidopsis thaliana}; contains Pfam profile PF02716: isoflavone reductase. Involved in response to oxidative stress. Identical to Isoflavone reductase homolog P3 (EC 1.3.1.-) [Arabidopsis Thaliana] (GB:P52577;GB:Q9FRL9); similar to isoflavone reductase, putative [Ar…		-3.43121
16.99	secondary metabolism.unspecified	266099_at	At2g38040	CAC3 (acetyl co-enzyme A carboxylase carboxyltransferase alpha subunit); acetyl-CoA carboxylase encodes the carboxyltransferase alpha subunit of acetyl-CoA carboxylase, involved in de novo fatty acid biosynthesis similar to unknown protein [Arabidopsis thaliana] (TAIR:AT5G16730.1); similar to unknown protein [Arabidopsis thaliana] (TAIR:AT2G38580.1); similar to chloroplast carboxyltransferase alp…		2.31055
16.99	secondary metabolism.unspecified	247916_at	At5g57590	BIO1 (BIOTIN AUXOTROPH 1) Mutant complemented by E coli Bio A gene encoding 7,8-diaminopelargonic acid aminotransferase. similar to acetylornithine aminotransferase, mitochondrial, putative / acetylornithine transaminase, putative / AOTA, putative / ACOAT, putative [Arabidopsis thaliana] (TAIR:AT1G80600.1); similar to Os08g0245400 [Oryza sativa (japonica cultivar-group)] (GB:NP_001061354.1); simi…		2.30815
17.1.1	hormone metabolism.abscisic acid.synthesis-degradation	261223_at	At1g19950	abscisic acid-responsive HVA22 family protein Identical to HVA22-like protein h (AtHVA22h) (HVA22H) [Arabidopsis Thaliana] (GB:Q8LEM6;GB:Q94AY5;GB:Q9LNS4); similar to abscisic acid-responsive HVA22 family protein [Arabidopsis thaliana] (TAIR:AT5G42560.1); similar to TB2/DP1, HVA22 family protein, expressed [Oryza sativa (japonica cultivar-group)] (GB:ABF94986.1); similar to Os03g0132300 [Oryza sa…		2.47715
17.1.1	hormone metabolism.abscisic acid.synthesis-degradation	246330_at	At3g43600	AAO2 (ALDEHYDE OXIDASE 2) Encodes aldehyde oxidase AAO2. Identical to Aldehyde oxidase 2 (EC 1.2.3.1) (AO-2) (AtAO-2) (AtAO3) (AAO2) [Arabidopsis Thaliana] (GB:Q7G192;GB:O49156;GB:O64418); similar to AAO3 (ABSCISIC ALDEHYDE OXIDASE 3) [Arabidopsis thalian		3.62123		2.75
17.1.2	hormone metabolism.abscisic acid.signal transduction	261613_at	At1g49720	ABF1 (ABSCISIC ACID RESPONSIVE ELEMENT-BINDING FACTOR 1); DNA binding / transcription factor/ transcriptional activator Identified as a protein that binds to abscisic acid response elements. May mediate transcriptional regulation of ABA responses. similar to ABF4 (ABRE BINDING FACTOR 4), DNA binding / transcription factor/ transcriptional activator [Arabidopsis thaliana] (TAIR:AT3G19290.1); simil…		-4.57808
17.1.3	hormone metabolism.abscisic acid.induced-regulated-responsive-activated	260238_at	At1g74520	ATHVA22A (Arabidopsis thaliana HVA22 homologue A) Part of the AtHVA22a family. Protein expression is ABA- and stress-inducible. Identical to HVA22-like protein a (AtHVA22a) (HVA22A) [Arabidopsis Thaliana] (GB:Q9S7V4); similar to ATHVA22C (Arabidopsis thaliana HVA22 homologue C) [Arabidopsis thaliana] (TAIR:AT1G69700.1); similar to HVA22-like protein c , putative [Solanum demissum] (GB:AAU93595.1)…		-2.28941
17.1.3	hormone metabolism.abscisic acid.induced-regulated-responsive-activated	250279_at	At5g13200	GRAM domain-containing protein / ABA-responsive protein-related similar to GRAM domain-containing protein / ABA-responsive protein-related [Arabidopsis thaliana] (TAIR:AT2G22475.1); similar to ABA-responsive protein, putative, expressed [Oryza sativa (japonica cultivar-group)] (GB:ABA98234.1); contains InterPro domain GRAM; (InterPro:IPR004182)		-4.55206
17.1.3	hormone metabolism.abscisic acid.induced-regulated-responsive-activated	248466_at	At5g50720	ATHVA22E (Arabidopsis thaliana HVA22 homologue E) Encodes one of five HVA22 homologs in Arabidopsis. HVA22 is an ABA- and stress-inducible gene first isolated from barley. Members of this gene family have only been found in eukaryotes. AtHVA22e mRNA is upregulated to varying degrees in response to cold stress, salt stress, ABA treatment or dehydration. Identical to HVA22-like protein e (AtHVA22e)…		4.21561
17.2.2	hormone metabolism.auxin.signal transduction	264900_at	At1g23080	PIN7 (PIN-FORMED 7); auxin:hydrogen symporter/ transporter Encodes a novel component of auxin efflux that is located apically in the basal cell and is involved during embryogenesis in setting up the apical-basal axis in the embryo. It is also involved i		2.03043
17.2.2	hormone metabolism.auxin.signal transduction	262263_at	At1g70940	PIN3 (PIN-FORMED 3); auxin:hydrogen symporter/ transporter A regulator of auxin efflux and involved in differential growth. PIN3 is expressed in gravity-sensing tissues, with PIN3 protein accumulating predominantly at the lateral cell surface. PIN3 locali		2.58521
17.2.2	hormone metabolism.auxin.signal transduction	259845_at	At1g73590	PIN1 (PIN-FORMED 1); transporter Encodes a putative auxin efflux carrier involved in shoot and root development. It is involved in the maintenance of embryonic auxin gradients. Loss of function severely affects organ initiation, pin1 mutants are characte		4.04012
17.2.3	hormone metabolism.auxin.induced-regulated-responsive-activated	262092_at	At1g56150	auxin-responsive family protein similar to auxin-responsive family protein [Arabidopsis thaliana] (TAIR:AT3G12830.1); similar to putative auxin-induced protein family [Zea mays] (GB:AAT42186.1); contains InterPro domain Auxin responsive SAUR protein; (InterPro:IPR003676)		-5.43994
17.2.3	hormone metabolism.auxin.induced-regulated-responsive-activated	245076_at	At2g23170	GH3.3; indole-3-acetic acid amido synthetase encodes an IAA-amido synthase that conjugates Asp and other amino acids to auxin in vitro. Identical to Indole-3-acetic acid-amido synthetase GH3.3 (EC 6.3.2.-) (Auxin- responsive GH3-like protein 3) (AtGH3-3) (GH3.3) [Arabidopsis Thaliana] (GB:O22190); similar to GH3.1 [Arabidopsis thaliana] (TAIR:AT2G14960.1); similar to GH3.4, indole-3-acetic acid a…		79.964
17.2.3	hormone metabolism.auxin.induced-regulated-responsive-activated	255788_at	At2g33310	| Symbols: IAA13 | IAA13 (indoleacetic acid-induced protein 13) | chr2:14121646-14122834 REVERSEmoderately similar to ( 355)AT2G33310| Symbols: IAA13 | IAA13 (indoleacetic acid-induced protein 13); transcription factor | chr2:14121646-14122834 REVERSEweakly similar to ( 154)IAA10_ORYSAAUX_IAA		2.12023
17.2.3	hormone metabolism.auxin.induced-regulated-responsive-activated	267461_at	At2g33830	dormancy/auxin associated family protein similar to DRM1 (DORMANCY-ASSOCIATED PROTEIN 1) [Arabidopsis thaliana] (TAIR:AT1G28330.1); similar to auxin-repressed protein [Brassica oleracea] (GB:AAL67436.1); contains InterPro domain Dormancyauxin associated; (InterPro:IPR008406)		-3.66627	-7.6
17.2.3	hormone metabolism.auxin.induced-regulated-responsive-activated	257690_at	At3g12830	auxin-responsive family protein similar to auxin-responsive family protein [Arabidopsis thaliana] (TAIR:AT1G56150.1); similar to putative auxin responsive protein [Oryza sativa (japonica cultivar-group)] (GB:AAS07108.1); contains InterPro domain Auxin responsive SAUR protein; (InterPro:IPR003676)		-2.05967
17.2.3	hormone metabolism.auxin.induced-regulated-responsive-activated	257824_at	At3g25290	auxin-responsive family protein similar to auxin-responsive protein, putative [Arabidopsis thaliana] (TAIR:AT4G12980.1); similar to hypothetical protein 26.t00022 [Brassica oleracea] (GB:ABD65002.1); contains InterPro domain Protein of unknown function DUF568, DOMON-like; (InterPro:IPR007613); contains InterPro domain DOMON related; (InterPro:IPR005018); contains InterPro domain Cytochrome b561 /…		-2.06634
17.2.3	hormone metabolism.auxin.induced-regulated-responsive-activated	246011_at	At5g08330	TCP family transcription factor, putative similar to TCP family transcription factor, putative [Arabidopsis thaliana] (TAIR:AT5G23280.1); similar to unknown [Brassica rapa] (GB:ABB97033.1); contains InterPro domain TCP transcription factor; (InterPro:IPR005333)		-2.02692
17.2.3	hormone metabolism.auxin.induced-regulated-responsive-activated	250286_at	At5g13320	PBS3 (AVRPPHB SUSCEPTIBLE 3) signaling gene in disease-resistance involved in restricting the spread of both virulent and avirulent pathogens similar to auxin-responsive GH3 family protein [Arabidopsis thaliana] (TAIR:AT1G48660.1); similar to auxin-responsive GH3 family protein [Arabidopsis thaliana] (TAIR:AT1G23160.1); similar to auxin-responsive GH3 family protein [Arabidopsis thaliana] (TAIR:A…		-17.5576	4.2
17.2.3	hormone metabolism.auxin.induced-regulated-responsive-activated	250293_s_at	At5g13370	at5g13360); at5g13370: auxin-responsive GH3 family protein similar to auxin-responsive GH3 family protein [Arabidopsis thaliana] (TAIR:AT5G13380.1); similar to auxin-responsive GH3 family protein [Arabidopsis thaliana] (TAIR:AT5G13350.1); similar to auxi		3.03635
17.2.3	hormone metabolism.auxin.induced-regulated-responsive-activated	248528_at	At5g50760	auxin-responsive family protein similar to auxin-responsive protein-related [Arabidopsis thaliana] (TAIR:AT3G43120.1); similar to hypothetical protein [Oryza sativa (japonica cultivar-group)] (GB:BAD88039.1); contains InterPro domain Auxin responsive SAUR protein; (InterPro:IPR003676)		4.40999
17.3.1.1.3	hormone metabolism.brassinosteroid.synthesis-degradation.BRs.CPD	250752_at	At5g05690	CPD (CABBAGE 3); oxygen binding Encodes a member of the CP90A family, a cytochrome P450 monooxygenase which converts 6-deoxocathasterone to 6-deoxoteasterone in the late C6 oxidation pathway and cathasterone to teasterone in the early C6 oxidation pathway		4.07228
17.3.1.2.2	hormone metabolism.brassinosteroid.synthesis-degradation.sterols.SMT	255885_at	At1g20330	SMT2 (STEROL METHYLTRANSFERASE 2) Encodes a sterol-C24-methyltransferases involved in sterol biosynthesis. Mutants display altered sterol composition, serrated petals and sepals and altered cotyledon vascular patterning as well as ectopic endoreduplicatio		2.02111
17.3.1.2.4	hormone metabolism.brassinosteroid.synthesis-degradation.sterols.FACKEL	251995_at	At3g52940	FK (FACKEL); delta14-sterol reductase Encodes a sterol C-14 reductase required for cell division and expansion and is involved in proper organization of the embryo. Identical to Delta(14)-sterol reductase (EC 1.3.1.70) (C-14 sterol reductase) (Sterol C14-reductase) (Protein FACKEL) (FK) [Arabidopsis Thaliana] (GB:Q9LDR4;GB:Q9LD62); similar to DWF5 (DWARF 5) [Arabidopsis thaliana] (TAIR:AT1G50430.…		2.95058
17.3.2.1	hormone metabolism.brassinosteroid.signal transduction.BRI	260239_at	At1g74360	leucine-rich repeat transmembrane protein kinase, putative similar to BRL1 (BRI 1 LIKE), kinase [Arabidopsis thaliana] (TAIR:AT1G55610.1); similar to BRI1 (BRASSINOSTEROID INSENSITIVE 1), kinase [Arabidopsis thaliana] (TAIR:AT4G39400.1); similar to BRL2		-9.14825		-3.29
17.3.2.1	hormone metabolism.brassinosteroid.signal transduction.BRI	252078_at	At3g51740	IMK2 (INFLORESCENCE MERISTEM RECEPTOR-LIKE KINASE 2); ATP binding / kinase/ protein serine/threonine kinase encodes a leucine-repeat receptor kinase expressed in inflorescence meristem. Locus association was made from performing sequence analysis with IMK		10.1868		3.01
17.3.2.99	hormone metabolism.brassinosteroid.signal transduction.other	250569_at	At5g08130	BIM1 (BES1-interacting Myc-like protein 1); DNA binding / transcription factor Arabidopsis thaliana basic helix-loop-helix (bHLH) family protein involved in brassinosteroid signaling. It synergistically interacts with BES1 to bind to E box sequences (CANN		2.52543
17.4.2	hormone metabolism.cytokinin.signal transduction	263599_at	At2g01830	WOL (CYTOKININ RESPONSE 1) Histidine kinase: cytokinin-binding receptor that transduces cytokinin signals across the plasma membrane similar to AHK3 (ARABIDOPSIS HISTIDINE KINASE 3) [Arabidopsis thaliana] (TAIR:AT1G27320.1); similar to AHK2 (ARABIDOPSIS H		5.86773	21
17.5.1	hormone metabolism.ethylene.synthesis-degradation	265615_at	At2g25450	2-oxoglutarate-dependent dioxygenase, putative encodes a protein whose sequence is similar to ACC oxidase similar to 2-oxoglutarate-dependent dioxygenase, putative [Arabidopsis thaliana] (TAIR:AT2G30830.1); similar to unknown [Prunus armeniaca] (GB:AAD38147.1); contains InterPro domain 2OG-Fe(II) oxygenase; (InterPro:IPR005123)		2.63338	-10.3
17.5.1	hormone metabolism.ethylene.synthesis-degradation	246098_at	At5g20400	oxidoreductase, 2OG-Fe(II) oxygenase family protein encodes a protein whose sequence is similar to flavanone 3 hydroxylase from Malus. similar to oxidoreductase, 2OG-Fe(II) oxygenase family protein [Arabidopsis thaliana] (TAIR:AT1G49390.1); similar to ethylene-forming-enzyme-like dioxygenase [Prunus armeniaca] (GB:AAB88878.1); contains InterPro domain 2OG-Fe(II) oxygenase; (InterPro:IPR005123)		-2.17929		-5.24
17.5.1	hormone metabolism.ethylene.synthesis-degradation	249128_at	At5g43440	2-oxoglutarate-dependent dioxygenase, putative encodes a protein whose sequence is similar to ACC oxidase similar to 2-oxoglutarate-dependent dioxygenase, putative [Arabidopsis thaliana] (TAIR:AT5G43450.1); similar to unknown [Prunus armeniaca] (GB:AAD38147.1); contains InterPro domain 2OG-Fe(II) oxygenase; (InterPro:IPR005123)		-2.60335	8.8
17.5.1.1	hormone metabolism.ethylene.synthesis-degradation.1-aminocyclopropane-1-carboxylate synthase	261108_at	At1g62960	ACS10 (ACC SYNTHASE 10); 1-aminocyclopropane-1-carboxylate synthase Encodes an aminotransferase with broad specificity for aspartate and aromatic amino aids such as tyrosine and phenylalanine. It does not act on branched chain amino acids and does not have ACC synthase activity. Identical to Probable aminotransferase ACS10 (EC 2.6.1.-) (ACS10) [Arabidopsis Thaliana] (GB:Q9LQ10); similar to ACS12 …		2.02035
17.5.1.1	hormone metabolism.ethylene.synthesis-degradation.1-aminocyclopropane-1-carboxylate synthase	253999_at	At4g26200	ACS7 (1-Amino-cyclopropane-1-carboxylate synthase 7); 1-aminocyclopropane-1-carboxylate synthase Member of a family of proteins in Arabidopsis that encode 1-Amino-cyclopropane-1-carboxylate synthase, an enzyme involved in ethylene biosynthesis. Not expres		-4.90076
17.5.1.2	hormone metabolism.ethylene.synthesis-degradation.1-aminocyclopropane-1-carboxylate oxidase	265194_at	At1g05010	EFE (ethylene forming enzyme) Encodes 1-aminocyclopropane-1-carboxylate oxidase Identical to 1-aminocyclopropane-1-carboxylate oxidase (EC 1.14.17.4) (ACC oxidase) (Ethylene-forming enzyme) (EFE) (ACO) [Arabidopsis Thaliana] (GB:Q06588;GB:Q94K94;GB:Q9S9K8); similar to ACO2 (ACC OXIDASE 2) [Arabidopsis thaliana] (TAIR:AT1G62380.1); similar to 1-aminocyclopropane-1-carboxylate oxidase, putative / A…		-2.52208		-3.78
17.5.1.2	hormone metabolism.ethylene.synthesis-degradation.1-aminocyclopropane-1-carboxylate oxidase	264346_at	At1g12010	1-aminocyclopropane-1-carboxylate oxidase, putative / ACC oxidase, putative encodes a protein whose sequence is similar to 1-amino-cyclopropane-1-carboxylic acid oxidase similar to ACO2 (ACC OXIDASE 2) [Arabidopsis thaliana] (TAIR:AT1G62380.1); similar to ACC oxidase [Brassica oleracea] (GB:CAA57285.1); contains InterPro domain 2OG-Fe(II) oxygenase; (InterPro:IPR005123)		4.36415	-9.3
17.5.2	hormone metabolism.ethylene.signal transduction	252214_at	At3g50260	ATERF#011/CEJ1 (COOPERATIVELY REGULATED BY ETHYLENE AND JASMONATE 1); DNA binding / transcription factor encodes a member of the DREB subfamily A-5 of ERF/AP2 transcription factor family. The protein contains one AP2 domain. There are 16 members in this subfamily including RAP2.1, RAP2.9 and RAP2.10. similar to AP2 domain-containing transcription factor, putative [Arabidopsis thaliana] (TAIR:AT5G…		-5.36236
17.5.2	hormone metabolism.ethylene.signal transduction	253054_at	At4g37580	HLS1 (HOOKLESS 1); N-acetyltransferase involved in apical hook development. putative N-acetyltransferase similar to GCN5-related N-acetyltransferase (GNAT) family protein [Arabidopsis thaliana] (TAIR:AT2G23060.1); similar to putative N-acetyltransferase hookless1 [Brassica napus] (GB:CAC80824.1); contains InterPro domain GCN5-related N-acetyltransferase; (InterPro:IPR000182)		-3.13914	-2.2
17.5.2	hormone metabolism.ethylene.signal transduction	246932_at	At5g25190	ethylene-responsive element-binding protein, putative encodes a member of the ERF (ethylene response factor) subfamily B-6 of ERF/AP2 transcription factor family. The protein contains one AP2 domain. There are 12 members in this subfamily including RAP2.11. similar to SHN1/WIN1 (SHINE1), DNA binding / transcription factor [Arabidopsis thaliana] (TAIR:AT1G15360.1); similar to ethylene response fac…		7.00611	3.9	17.19
17.5.2	hormone metabolism.ethylene.signal transduction	248448_at	At5g51190	AP2 domain-containing transcription factor, putative encodes a member of the ERF (ethylene response factor) subfamily B-3 of ERF/AP2 transcription factor family. The protein contains one AP2 domain. There are 18 members in this subfamily including ATERF-1, ATERF-2, AND ATERF-5. similar to ethylene-responsive element-binding family protein [Arabidopsis thaliana] (TAIR:AT5G61600.1); similar to Ethy…		2.25554
17.5.3	hormone metabolism.ethylene.induced-regulated-responsive-activated	260040_at	At1g68765	IDA (INFLORESCENCE DEFICIENT IN ABSCISSION) Encodes a small protein of 77 amino acids. Loss of function mutations are defective in the process of ethylene independent floral organ abscission. Although the mutants have a normal appearing abscission zone, the floral organs do not abscisce. The peptide appears to be secreted and may function as a ligand. Arabidopsis 35S:IDA lines constitutively over…		-5.81712
17.5.3	hormone metabolism.ethylene.induced-regulated-responsive-activated	258133_at	At3g24500	ATMBF1C/MBF1C (MULTIPROTEIN BRIDGING FACTOR 1C); DNA binding / transcription coactivator/ transcription factor One of three genes in A. thaliana encoding multiprotein bridging factor 1, a highly conserved transcriptional coactivator. May serve as a bridg		-3.13
17.6.1.13	hormone metabolism.gibberelin.synthesis-degradation.GA2 oxidase	256211_at	At1g50960	ATGA2OX7 (GIBBERELLIN 2-OXIDASE 7); gibberellin 2-beta-dioxygenase/ gibberellin 20-oxidase Encodes a protein with gibberellin 2-oxidase activity which acts specifically on C-20 gibberellins. Identical to Gibberellin 2-beta-dioxygenase 7 (EC 1.14.11.13) (Gibberellin 2-beta- hydroxylase 7) (Gibberellin 2-oxidase 7) (GA 2-oxidase 7) (GA2OX7) [Arabidopsis Thaliana] (GB:Q9C6I4); similar to ATGA2OX8 (G…		-2.40492
17.6.1.3	hormone metabolism.gibberelin.synthesis-degradation.ent-kaurene oxidase	246864_at	At5g25900	GA3 (GA REQUIRING 3); oxygen binding Encodes a member of the CYP701A cytochrome p450 family that is involved in later steps of the gibberellin biosynthetic pathway. Identical to Ent-kaurene oxidase (EC 1.14.13.78) (AtKO1) (Cytochrome P450 701A3) (KO1) [Arabidopsis Thaliana] (GB:Q93ZB2;GB:O81188;GB:Q9S7C8); similar to CYP71B26 (cytochrome P450, family 71, subfamily B, polypeptide 26), oxygen bindi…		4.27541
17.6.3	hormone metabolism.gibberelin.induced-regulated-responsive-activated	262947_at	At1g75750	GASA1 (GAST1 PROTEIN HOMOLOG 1) GA-responsive GAST1 protein homolog regulated by BR and GA antagonistically. Possibly involved in cell elongation based on expression data Identical to Gibberellin-regulated protein 1 precursor (GASA1) [Arabidopsis Thaliana] (GB:P46689;GB:Q8W114;GB:Q9LR14); similar to unknown protein [Arabidopsis thaliana] (TAIR:AT2G18420.1); similar to GAST1 protein homolog (GB:AA…		-2.30636	-10.8	-2.85
17.6.3	hormone metabolism.gibberelin.induced-regulated-responsive-activated	258618_at	At3g02885	GASA5 (GAST1 PROTEIN HOMOLOG 5) similar to gibberellin-regulated family protein [Arabidopsis thaliana] (TAIR:AT2G30810.1); similar to GASA5 (GB:AAA98520.1); contains InterPro domain Gibberellin regulated protein; (InterPro:IPR003854)		3.23008
17.7.1.2	hormone metabolism.jasmonate.synthesis-degradation.lipoxygenase	260399_at	At1g72520	lipoxygenase, putative similar to lipoxygenase family protein [Arabidopsis thaliana] (TAIR:AT1G67560.1); similar to LOX3 (Lipoxygenase 3), iron ion binding / lipoxygenase [Arabidopsis thaliana] (TAIR:AT1G17420.1); similar to LOX2 (LIPOXYGENASE 2) [Arabidopsis thaliana] (TAIR:AT3G45140.1); similar to lipoxygenase [Nicotiana attenuata] (GB:AAP83138.1); similar to lipoxygenase [Sesbania rostrata] (G…		-6.29387
17.7.1.2	hormone metabolism.jasmonate.synthesis-degradation.lipoxygenase	258445_at	At3g22400	lipoxygenase, putative similar to LOX3 (Lipoxygenase 3), iron ion binding / lipoxygenase [Arabidopsis thaliana] (TAIR:AT1G17420.1); similar to LOX1 (Lipoxygenase 1), lipoxygenase [Arabidopsis thaliana] (TAIR:AT1G55020.1); similar to lipoxygenase, putative [Arabidopsis thaliana] (TAIR:AT1G72520.1); similar to lipoxygenase [Fragaria x ananassa] (GB:CAE17327.1); similar to lipoxygenase [Corylus avel…		-2.89475
17.7.1.4	hormone metabolism.jasmonate.synthesis-degradation.allene oxidase cyclase	259366_at	At1g13280	AOC4 (ALLENE OXIDE CYCLASE 4) Encodes allene oxide cyclase. One of four genes in Arabidopsis that encode this enzyme, which catalyzes an essential step in jasmonic acid biosynthesis. Gene expression is reduced during senescence, a process that involves jasmonic acid signalling pathway. Identical to Allene oxide cyclase 4, chloroplast precursor (EC 5.3.99.6) (AOC4) [Arabidopsis Thaliana] (GB:Q93ZC…		-2.08727	-2.9
17.8.1	hormone metabolism.salicylic acid.synthesis-degradation	256376_s_at	At1g66690	at1g66700); at1g66690: S-adenosyl-L-methionine:carboxyl methyltransferase family protein similar to S-adenosyl-L-methionine:carboxyl methyltransferase family protein [Arabidopsis thaliana] (TAIR:AT1G66700.1); similar to AtPP protein [Brassica napus var. napus] (GB:CAB89183.1); contains InterPro domain SAM dependent carboxyl methyltransferase; (InterPro:IPR005299);		-34.3868
18.2	Co-factor and vitamine metabolism.thiamine	248128_at	At5g54770	THI1 (THIAZOLE REQUIRING) Thiamine biosynthetic gene, has dual function in thiamine biosynthesis and mitochondrial DNA damage tolerance. Identical to Thiazole biosynthetic enzyme, chloroplast precursor (ARA6) (THI1) [Arabidopsis Thaliana] (GB:Q38814); similar to Thiazole biosynthetic enzyme, chloroplast precursor (GB:O23787); contains InterPro domain Thiamine biosynthesis Thi4 protein; (InterPro:…		6.86136
18.3	Co-factor and vitamine metabolism.riboflavin	254417_at	At4g21470	ATFMN/FHY (RIBOFLAVIN KINASE/FMN HYDROLASE); FMN adenylyltransferase/ riboflavin kinase Bifunctional enzyme that catalyzes hydrolysis of FMN to riboflavin, and phosphorylation of riboflavin to FMN. similar to GS1 (GLYCEROL-3-PHOSPHATASE 2), hydrolase [Ara		-2.74969
18.3.2	Co-factor and vitamine metabolism.riboflavin.riboflavin synthase	267188_at	At2g44050	COS1 (COI1 SUPPRESSOR1); 6,7-dimethyl-8-ribityllumazine synthase 6,7-dimethyl-8-ribityllumazine synthase / DMRL synthase / lumazine synthase / riboflavin synthase [Arabidopsis thaliana]. Identical to 6,7-dimethyl-8-ribityllumazine synthase, chloroplast precursor (EC 2.5.1.9) (DMRL synthase) (Lumazine synthase) [Arabidopsis Thaliana] (GB:O80575); similar to 6,7-dimethyl-8-ribityllumazine synthase …		2.83231
18.5.2.1	Co-factor and vitamine metabolism.folate & vitamine K.vitamine K.isochorismate synthase	262177_at	At1g74710	ICS1 (ISOCHORISMATE SYNTHASEI); isochorismate synthase Encodes a protein with isochorismate synthase activity. Mutants fail to accumulate salicylic acid. Its function may be redundant with that of ICS2 (AT1G18870). Identical to Isochorismate synthase 1, chloroplast precursor (EC 5.4.4.2) (IcsI) (Isochorismate mutase) (Salicylic acid induction deficient 2) (Sid2) (Enhanced disease susceptibility 1…		-5.70325
18.6.1	Co-factor and vitamine metabolism.biotin.biotin synthase	260548_at	At2g43360	BIO2 (BIOTIN AUXOTROPH 2); biotin synthase Catalyzes the conversion of dethiobiotin to biotin. Identical to Biotin synthase (EC 2.8.1.6) (Biotin synthetase) (BIO2) [Arabidopsis Thaliana] (GB:P54967); similar to biotin synthase [Brassica rapa subsp. pekinensis] (GB:ABI63585.1); contains InterPro domain Radical SAM; (InterPro:IPR007197); contains InterPro domain Biotin synthase; (InterPro:IPR002684…		8.60194
18.11	Co-factor and vitamine metabolism.lipoic acid	246005_at	At5g08415	lipoic acid synthase family protein similar to LIP1 (Lipoic acid synthase 1), lipoic acid synthase [Arabidopsis thaliana] (TAIR:AT2G20860.1); similar to lipoic acid synthetase [Rattus norve (GB:NP_001012037.1); similar to Os05g0511500 [Oryza sativa (japonica cultivar-group)] (GB:NP_001056016.1); similar to Os01g0769100 [Oryza sativa (japonica cultivar-group)] (GB:NP_001044370.1); contains InterPr…		3.75093
19.1	tetrapyrrole synthesis.magnesium chelatase	261695_at	At1g08520	CHLD/PDE166 (PIGMENT DEFECTIVE 166); ATP binding / magnesium chelatase/ nucleoside-triphosphatase/ nucleotide binding Identical to Magnesium-chelatase subunit chlD, chloroplast precursor (EC 6.6.1.1) (Mg-protoporphyrin IX chelatase) (Mg-chelatase subunit		2.77501
19.1	tetrapyrrole synthesis.magnesium chelatase	254623_at	At4g18480	CHLI1 (CHLORINA 42); magnesium chelatase Encodes the CHLI subunit of magnesium chelatase which is required for chlorophyll biosynthesis. Identical to Magnesium-chelatase subunit chlI, chloroplast precursor (EC 6.6.1.1) (Mg-protoporphyrin IX chelatase) (Protein CS/CH-42) (CHLI) [Arabidopsis Thaliana] (GB:P16127); similar to CHLI2, magnesium chelatase [Arabidopsis thaliana] (TAIR:AT5G45930.1); simi…		5.83253
19.1	tetrapyrrole synthesis.magnesium chelatase	250243_at	At5g13630	GUN5 (GENOMES UNCOUPLED 5) Encodes magnesium chelatase involved in plastid-to-nucleus signal transduction. similar to Mg protoporphyrin IX chelatase [Nicotiana tabacum] (GB:AAB97152.1); similar to protoporphyrin IX:Mg Chelatase [Antirrhinum majus] (GB:CAA51664.1); similar to magnesium chelatase subunit [Glycine max] (GB:CAA04526.1); contains InterPro domain CobN/magnesium chelatase; (InterPro:IPR…		4.22335
19.11	tetrapyrrole synthesis.magnesium protoporphyrin IX methyltransferase	254105_at	At4g25080	CHLM (MAGNESIUM-PROTOPORPHYRIN IX METHYLTRANSFERASE); magnesium protoporphyrin IX methyltransferase Encodes a protein with methyltransferase activity responsible for the methylation of magnesium protoporphyrin IX. Mutants defective in this gene are affect		2.76015
19.12	tetrapyrrole synthesis.magnesium-protoporphyrin IX monomethyl ester (oxidative) cyclase	251664_at	At3g56940	AT103 (DICARBOXYLATE DIIRON 1) Encodes a putative ZIP protein with varying mRNA accumulation in leaves, stems and roots. Has a consensus carboxylate-bridged di-iron binding site. Identical to Magnesium-protoporphyrin IX monomethyl ester [oxidative] cycla		7.2843
19.13	tetrapyrrole synthesis.divinyl chlorophyllide-a 8-vinyl-reductase	250006_at	At5g18660	DVR (PALE-GREEN AND CHLOROPHYLL B REDUCED 2); 3,8-divinyl protochlorophyllide a 8-vinyl reductase Encodes a protein with 3,8-divinyl protochlorophyllide a 8-vinyl reductase activity. Mutants accumulate divinyl chlorophyll rather than monovinyl chlorophyll. similar to catalytic/ coenzyme binding [Arabidopsis thaliana] (TAIR:AT3G18890.1); similar to flavin reductase-related [Arabidopsis thaliana] (…		5.83901
19.14	tetrapyrrole synthesis.protochlorophyllide reductase	253871_at	At4g27440	PORB (PROTOCHLOROPHYLLIDE OXIDOREDUCTASE B); oxidoreductase/ protochlorophyllide reductase light-dependent NADPH:protochlorophyllide oxidoreductase B Identical to Protochlorophyllide reductase B, chloroplast precursor (EC 1.3.1.33) (PCR B) (NADPH-protochl		2.32342
19.15	tetrapyrrole synthesis.chlorophyll synthase	246308_at	At3g51820	ATG4/CHLG/G4 (CHLOROPHYLL SYNTHASE); chlorophyll synthetase Encodes a protein with chlorophyll synthase activity. This enzyme has been shown to perform the esterification of chlorophyllide (a and b), the last step of chlorophyll biosynthesis. Although it can use either geranylgeranyl pyrophosphate (GGPP) or phytyl pyrophosphate (PhyPP) as substrates, the esterification reaction was faster with GG…		3.21145
19.2	tetrapyrrole synthesis.ferrochelatase	267471_at	At2g30390	ferrochelatase II Identical to Ferrochelatase-2, chloroplast precursor (EC 4.99.1.1) (Ferrochelatase II) (Protoheme ferro-lyase 2) (Heme synthetase 2) [Arabidopsis Thaliana] (GB:O04921;GB:O23623;GB:Q7GB39); similar to ferrochelatase [Arabidopsis thaliana] (TAIR:AT5G26030.2); similar to ferrochelatase [Nicotiana tabacum] (GB:CAC50871.1); similar to ferrochelatase [Oryza sativa] (GB:BAA22284.1); si…		2.3345		-3.13
19.21	tetrapyrrole synthesis.heme oxygenase	260396_at	At1g69720	HO3 (HEME OXYGENASE 3); heme oxygenase (decyclizing) Encodes a member (HO3) of the heme oxygenase family. similar to HY1 (HEME OXYGENASE 1) [Arabidopsis thaliana] (TAIR:AT2G26670.1); similar to putative heme oxygenase 1 precursor [Pisum sativum] (GB:AAK82969.1); contains InterPro domain Haem oxygenase; (InterPro:IPR002051)		-3.50813	6.5
19.3	tetrapyrrole synthesis.GSA	252318_at	At3g48730	GSA2 (GLUTAMATE-1-SEMIALDEHYDE 2,1-AMINOMUTASE 2); glutamate-1-semialdehyde 2,1-aminomutase Identical to Glutamate-1-semialdehyde 2,1-aminomutase 2, chloroplast precursor (EC 5.4.3.8) (GSA 2) (Glutamate-1-semialdehyde aminotransferase 2) (GSA-AT 2) (GSA2		2.30592
19.3	tetrapyrrole synthesis.urogen III methylase	249325_at	At5g40850	UPM1 (UROPHORPHYRIN METHYLASE 1); uroporphyrin-III C-methyltransferase Encodes a urophorphyrin III methylase that catalyzes S-adenosyl-L-methionine-dependent transmethylation in a multistep process involving the formation of a covalently linked complex with S-adenosyl-L-methionine. similar to uroporphyrinogen III methyltransferase [Zea mays] (GB:BAA11909.1); contains InterPro domain Uroporphyrin-…		2.19778
19.4	tetrapyrrole synthesis.ALA dehydratase	260370_at	At1g69740	HEMB1; porphobilinogen synthase Identical to Delta-aminolevulinic acid dehydratase, chloroplast precursor (EC 4.2.1.24) (Porphobilinogen synthase) (ALADH) [Arabidopsis Thaliana] (GB:Q9SFH9); similar to HEMB2, porphobilinogen synthase [Arabidopsis thaliana] (TAIR:AT1G44318.1); similar to Delta-aminolevulinic acid dehydratase, chloroplast precursor (Porphobilinogen synthase) (ALADH) (GB:P43210); si…		-2.19272
20	stress	253272_at	At4g34190	SEP1 (STRESS ENHANCED PROTEIN 1) Encodes a stress enhanced protein that localizes to the thylakoid membrane and whose mRNA is upregulated in response to high light intensity. It may be involved in chlorophyll binding. similar to differentially expressed osmotic protein ODE1 [Capsicum annuum] (GB:AAD48034.1)		2.1856
20.1	stress.biotic	261279_at	At1g05850	POM1 (POM-POM1); chitinase Encodes an endo chitinase-like protein AtCTL1. Essential for tolerance to heat, salt and drought stresses. Also involved in root hair development, cell expansion and response to cytokinin. Allelic to erh2. 11 alleles described in Hauser (1995). Mutant is defective in acquired thermotolerance, appears semidwarf throughout its life cycle and has extra lateral branches. Th…		-2.14681
20.1	stress.biotic	261135_at	At1g19610	LCR78/PDF1.4 (Low-molecular-weight cysteine-rich 78) Identical to Low-molecular-weight cysteine-rich protein LCR78 precursor (Putative defensin AMP1 protein) (LCR78) [Arabidopsis Thaliana] (GB:P82787;GB:Q8VZQ7;GB:Q9FWR6); similar to LCR67/PDF1.1 (Low-molecular-weight cysteine-rich 67) [Arabidopsis thaliana] (TAIR:AT1G75830.1); similar to defensin [Helianthus annuus] (GB:AAM27914.1); contains Inte…		2.60594
20.1	stress.biotic	266119_at	At2g02100	LCR69/PDF2.2 (Low-molecular-weight cysteine-rich 69); protease inhibitor Identical to Low-molecular-weight cysteine-rich protein LCR69 precursor (LCR69) [Arabidopsis Thaliana] (GB:Q39182;GB:Q42011); similar to LCR68/PDF2.3 (Low-molecular-weight cysteine-rich 68), protease inhibitor [Arabidopsis thaliana] (TAIR:AT2G02130.1); similar to protease inhibitor II (GB:AAA91049.1); contains InterPro domai…		51.5109
20.1	stress.biotic	266141_at	At2g02120	LCR70/PDF2.1 (Low-molecular-weight cysteine-rich 70); protease inhibitor Identical to Low-molecular-weight cysteine-rich protein LCR70 precursor (LCR70) [Arabidopsis Thaliana] (GB:Q41914;GB:Q9ZUL6); similar to LCR69/PDF2.2 (Low-molecular-weight cysteine-rich 69), protease inhibitor [Arabidopsis thaliana] (TAIR:AT2G02100.1); similar to protease inhibitor II (GB:AAA91049.1); contains InterPro domai…		4.68836	-11.4
20.1	stress.biotic	266118_at	At2g02130	LCR68/PDF2.3 (Low-molecular-weight cysteine-rich 68); protease inhibitor Identical to Probable low-molecular-weight cysteine-rich protein LCR68 precursor (LCR68) [Arabidopsis Thaliana] (GB:Q9ZUL7); similar to LCR69/PDF2.2 (Low-molecular-weight cysteine-rich 69), protease inhibitor [Arabidopsis thaliana] (TAIR:AT2G02100.1); similar to protease inhibitor II (GB:AAA91049.1); contains InterPro domain…		-2.97299	-5.9
20.1	stress.biotic	265588_at	At2g19970	pathogenesis-related protein, putative similar to allergen V5/Tpx-1-related family protein [Arabidopsis thaliana] (TAIR:AT2G19980.1); similar to pathogenesis related protein 1 [Eutrema wasabi] (GB:BAF03626.1); contains InterPro domain Allergen V5/Tpx-1 related; (InterPro:IPR001283)		2.26071
20.1	stress.biotic	267596_s_at	At2g33060	at2g33050); at2g33050: leucine-rich repeat family protein similar to leucine-rich repeat family protein [Arabidopsis thaliana] (TAIR:AT2G33020.1); similar to leucine-rich repeat family protein [Arabidopsis thaliana] (TAIR:AT2G33060.1); similar to disease resistance family protein [Arabidopsis thaliana] (TAIR:AT2G32680.1); similar to putative kinase [Brassica napus] (GB:ABI99471.1); contains Inter…		2.56764
20.1	stress.biotic	258791_at	At3g04720	PR4 (PATHOGENESIS-RELATED 4) Encodes a protein similar to the antifungal chitin-binding protein hevein from rubber tree latex. mRNA levels increase in response to ethylene and turnip crinkle virus infection. Identical to Hevein-like protein precursor (HEL) [Arabidopsis Thaliana] (GB:P43082); similar to ATHCHIB (BASIC CHITINASE), chitinase [Arabidopsis thaliana] (TAIR:AT3G12500.1); similar to heve…		-3.8766	-7.5
20.1	stress.biotic	256243_at	At3g12500	ATHCHIB (BASIC CHITINASE); chitinase encodes a basic chitinase involved in ethylene/jasmonic acid mediated signalling pathway during systemic acquired resistance based on expression analyses. Identical to Basic endochitinase B precursor (EC 3.2.1.14) (Pathogenesis-related protein 3) (PR-3) (AtChiB) (CHI-B) [Arabidopsis Thaliana] (GB:P19171;GB:Q9S7J5;GB:Q9S838;GB:Q9SXJ2;GB:Q9SXJ3;GB:Q9SXJ4); simil…		-3.21759	-9.7
20.1	stress.biotic	257083_s_at	At3g20600	at3g20590); at3g20600: NDR1 (NON RACE-SPECIFIC DISEASE RESISTANCE 1); signal transducer Required for non-race specific resistance to bacterial and fungal pathogens.Mediates systemic acquired resistance (SAR) response. similar to non-race specific disease resistance protein, putative [Arabidopsis thaliana] (TAIR:AT3G20590.1); similar to NDR1-like protein [Nicotiana benthamiana] (GB:AAR21296.1); co…		-2.93221
20.1	stress.biotic	252421_at	At3g47540	chitinase, putative similar to chitinase, putative [Arabidopsis thaliana] (TAIR:AT2G43590.1); similar to Basic endochitinase CHB4 precursor (GB:Q06209); contains InterPro domain Glycoside hydrolase, family 19; (InterPro:IPR000726)		-3.03525	3
20.1	stress.biotic	252403_at	At3g48080	lipase class 3 family protein / disease resistance protein-related similar to EDS1 (ENHANCED DISEASE SUSCEPTIBILITY 1), signal transducer/ triacylglycerol lipase [Arabidopsis thaliana] (TAIR:AT3G48090.1); similar to EDS1 [Lycopersicon esculentum] (GB:AAX73302.1); contains InterPro domain Lipase, class 3; (InterPro:IPR002921)		-13.9184
20.1	stress.biotic	252248_at	At3g49750	leucine-rich repeat family protein similar to leucine-rich repeat family protein [Arabidopsis thaliana] (TAIR:AT5G65830.1); similar to Os09g0131200 [Oryza sativa (japonica cultivar-group)] (GB:NP_001062623.1); similar to receptor-like protein kinase [Oryza sativa (japonica cultivar-group)] (GB:AAX95167.1); similar to Os04g0487200 [Oryza sativa (japonica cultivar-group)] (GB:NP_001053144.1); conta…		2.11784
20.1	stress.biotic	252060_at	At3g52430	PAD4 (PHYTOALEXIN DEFICIENT 4); triacylglycerol lipase Encodes a lipase-like gene that is important for salicylic acid signaling and function in resistance (R) gene-mediated and basal plant disease resistance. PAD4 can interact directly with EDS1, another disease resistance signaling protein. Expressed at elevated level in response to green peach aphid (GPA) feeding, and modulates the GPA feeding…		-8.90325
20.1	stress.biotic	255595_at	At4g01700	chitinase, putative similar to chitinase, putative [Arabidopsis thaliana] (TAIR:AT1G02360.1); similar to chitinase (class II) [Arachis hypogaea] (GB:CAA57773.1); contains InterPro domain Glycoside hydrolase, family 19; (InterPro:IPR000726)		-3.95104	4.7
20.1	stress.biotic	253997_at	At4g26090	at4g26095); at4g26090: RPS2 (RESISTANT TO P. SYRINGAE 2) Encodes a plasma membrane protein with leucine-rich repeat, leucine zipper, and P loop domains that confers resistance to Pseudomonas syringae infection by interacting with the avirulence gene avrR		-2.37769
20.1	stress.biotic	253377_at	At4g33300	ADR1-L1 (ADR1-LIKE 1); ATP binding / protein binding Identical to Probable disease resistance protein At4g33300 [Arabidopsis Thaliana] (GB:Q9SZA7;GB:Q56WJ3); similar to ADR1-L2 (ADR1-LIKE 2), ATP binding / nucleoside-triphosphatase/ nucleotide binding /		-2.79624
20.1	stress.biotic	252954_at	At4g38660	thaumatin, putative similar to unknown protein [Arabidopsis thaliana] (TAIR:AT4G24180.1); similar to Thaumatin, pathogenesis-related [Medicago truncatula] (GB:ABE77922.1); similar to Os03g0243900 [Oryza sativa (japonica cultivar-group)] (GB:NP_001049531.1); contains InterPro domain Thaumatin, pathogenesis-related; (InterPro:IPR001938)		2.3416
20.1	stress.biotic	252921_at	At4g39030	EDS5 (ENHANCED DISEASE SUSCEPTIBILITY 5); antiporter/ transporter Encodes an orphan multidrug and toxin extrusion transporter. Essential component of salicylic acid-dependent signaling for disease resistance. Member of the MATE-transporter family. Expression induced by salicylic acid. Mutants are salicylic acid-deficient. Identical to Enhanced disease susceptibility 5 (Eds5) (Salicylic acid induc…		-3.76337
20.1	stress.biotic	250829_at	At5g04720	ADR1-L2 (ADR1-LIKE 2); ATP binding / nucleoside-triphosphatase/ nucleotide binding / protein binding Identical to Probable disease resistance protein At5g04720 [Arabidopsis Thaliana] (GB:Q9LZ25); similar to ADR1 (ACTIVATED DISEASE RESISTANCE 1) [Arabidop		-2.19735
20.1	stress.biotic	246532_at	At5g15870	glycosyl hydrolase family 81 protein similar to glycosyl hydrolase family 81 protein [Arabidopsis thaliana] (TAIR:AT1G18310.1); similar to hypothetical protein [Cleome spinosa] (GB:ABD96863.1); similar to beta-glucan-binding protein 4 [Medicago truncatula] (GB:ABB69784.1); similar to putative beta-glucan elicitor receptor [Brassica napus] (GB:AAP42646.1); contains InterPro domain Glycoside hydrol…		-2.49211	2.9
20.1	stress.biotic	249465_at	At5g39720	avirulence-responsive protein-related / avirulence induced gene (AIG) protein-related Identical to AIG2-like protein [Arabidopsis Thaliana] (GB:Q9FIX2;GB:Q58CN3;GB:Q680A3); similar to avirulence-responsive protein-related / avirulence induced gene (AIG) protein-related [Arabidopsis thaliana] (TAIR:AT5G39730.1); similar to Os06g0702700 [Oryza sativa (japonica cultivar-group)] (GB:NP_001058493.1); …		-20.8912	4.8
20.1	stress.biotic	249441_at	At5g39730	avirulence-responsive protein-related / avirulence induced gene (AIG) protein-related similar to avirulence-responsive protein-related / avirulence induced gene (AIG) protein-related [Arabidopsis thaliana] (TAIR:AT5G39720.1); similar to Os06g0702700 [Oryza sativa (japonica cultivar-group)] (GB:NP_001058493.1); similar to Os02g0141000 [Oryza sativa (japonica cultivar-group)] (GB:NP_001045856.1); s…		-3.99855
20.1	stress.biotic	248833_at	At5g47120	ATBI-1 (ARABIDOPSIS BAX INHIBITOR 1) Encodes BI-1, a homolog of mammalian Bax inhibitor 1. Functions as an attenuator of biotic and abiotic types of cell death. Bax-induced cell death can be downregulated by ectopically expressing AtBI in planta. Identical to Bax inhibitor 1 (BI-1) (AtBI-1) (BI-1) [Arabidopsis Thaliana] (GB:Q9LD45); similar to Bax inhibitor-1 family protein / BI-1 family protein …		-2.31444
20.1	stress.biotic	247569_at	At5g61240	protein binding similar to leucine-rich repeat family protein [Arabidopsis thaliana] (TAIR:AT1G13910.1); similar to leucine-rich repeat resistance protein-like protein [Gossypium hirsutum] (GB:AAK70805.1); contains InterPro domain Leucine-rich repeat; (InterPro:IPR001611); contains InterPro domain Leucine-rich repeat, plant specific; (InterPro:IPR007090); contains InterPro domain Leucine rich rep…		2.25961
20.1	stress.biotic	247532_at	At5g61560	protein kinase family protein similar to protein kinase family protein [Arabidopsis thaliana] (TAIR:AT4G25160.1); similar to protein kinase family protein [Arabidopsis thaliana] (TAIR:AT5G61550.1); similar to U-box domain containing protein, expressed [Oryza sativa (japonica cultivar-group)] (GB:ABF93477.1); similar to Os10g0561500 [Oryza sativa (japonica cultivar-group)] (GB:NP_001065387.1); sim…		-2.1922
20.1.1	stress.biotic.respiratory burst	262344_at	At1g64060	ATRBOH F (RESPIRATORY BURST OXIDASE PROTEIN F); NAD(P)H oxidase Interacts with AtrbohD gene to fine tune the spatial control of ROI production and hypersensitive response to cell in and around infection site. similar to respiratory burst oxidase, putative		-2.61507
20.1.2	stress.biotic.receptors	262374_s_at	At1g72910	at1g72930); at1g72930: TIR (TOLL/INTERLEUKIN-1 RECEPTOR-LIKE); transmembrane receptor Toll/interleukin-1 receptor-like protein (TIR) mRNA, similar to disease resistance protein (TIR-NBS class), putative [Arabidopsis thaliana] (TAIR:AT1G72910.1); similar to TMV resistance protein N (GB:Q40392); similar to nematode resistance-like protein [Solanum tuberosum] (GB:AAP44392.1); similar to TIR-NBS-LRR …		-2.85665
20.1.2	stress.biotic.receptors	248994_at	At5g45250	RPS4 (RESISTANT TO P. SYRINGAE 4) RPS4 belongs to the Toll/interleukin-1 receptor (TIR)-nucleotide binding site (NBS)-Leu-rich repeat (LRR) class of disease resistance (R ) genes. Confers specific resistance to Pseudomonas syringae pv. tomato carrying the		-2.76435
20.1.3	stress.biotic.signalling	262455_at	At1g11310	| Symbols: ATMLO2, PMR2, MLO2 | MLO2 (MILDEW RESISTANCE LOCUS O 2) | chr1:3801546-3803870 REVERSEhighly similar to ( 783)AT1G11310| Symbols: ATMLO2, PMR2, MLO2 | MLO2 (MILDEW RESISTANCE LOCUS O 2); calmodulin binding | chr1:3800899-3803870 REVERSEmoderately similar to ( 421)MLOH1_HORVUMLO protein homolog 1 - Hordeum vulgare (Barley)Mlo		-2.63515
20.1.3	stress.biotic.signalling	252373_at	At3g48090	EDS1 (ENHANCED DISEASE SUSCEPTIBILITY 1); signal transducer/ triacylglycerol lipase Component of R gene-mediated disease resistance in Arabidopsis thaliana with homology to eukaryotic lipases. similar to lipase class 3 family protein / disease resistance protein-related [Arabidopsis thaliana] (TAIR:AT3G48080.1); similar to EDS1 [Lycopersicon esculentum] (GB:AAX73302.1); contains InterPro domain L…		-2.82854	2.9
20.1.7	stress.biotic.PR-proteins	245768_at	At1g33590	disease resistance protein-related / LRR protein-related similar to leucine-rich repeat family protein [Arabidopsis thaliana] (TAIR:AT1G33600.1); similar to disease resistance protein-related / LRR protein-related [Arabidopsis thaliana] (TAIR:AT2G26380.1); similar to leucine-rich repeat family protein [Arabidopsis thaliana] (TAIR:AT1G33610.1); similar to Leucine-rich repeat; Leucine-rich repeat, …		2.64545		-3.02
20.1.7	stress.biotic.PR-proteins	259655_at	At1g55210	disease resistance response similar to disease resistance-responsive protein-related / dirigent protein-related [Arabidopsis thaliana] (TAIR:AT5G49040.1); similar to disease resistance-responsive family protein [Arachis hypogaea] (GB:AAZ20288.1); similar to Os12g0174700 [Oryza sativa (japonica cultivar-group)] (GB:NP_001066288.1); contains InterPro domain Plant disease resistance response protein…		2.12204
20.1.7	stress.biotic.PR-proteins	264910_at	At1g61100	disease resistance protein (TIR class), putative similar to CIP7 (COP1-INTERACTING PROTEIN 7) [Arabidopsis thaliana] (TAIR:AT4G27430.1); similar to Os03g0861100 [Oryza sativa (japonica cultivar-group)] (GB:NP_001051978.1); similar to hypothetical protein [Oryza sativa (japonica cultivar-group)] (GB:AAP44760.1); similar to Os07g0445600 [Oryza sativa (japonica cultivar-group)] (GB:NP_001059533.1)		-2.01317		-2.91
20.1.7	stress.biotic.PR-proteins	265109_s_at	At1g63360	at1g62630); at1g63360: disease resistance protein (CC-NBS-LRR class), putative Identical to Putative disease resistance protein At1g63360 [Arabidopsis Thaliana] (GB:Q9SH22); similar to disease resistance protein (CC-NBS-LRR class), putative [Arabidopsis		2.24159
20.1.7	stress.biotic.PR-proteins	262366_at	At1g72890	disease resistance protein (TIR-NBS class), putative similar to disease resistance protein (TIR-NBS class), putative [Arabidopsis thaliana] (TAIR:AT1G72950.1); similar to resistance gene analog PU3 [Helianthus annuus] (GB:AAL07535.1); contains InterPro domain NB-ARC; (InterPro:IPR002182); contains InterPro domain Disease resistance protein; (InterPro:IPR000767); contains InterPro domain Toll-Inte…		-3.54212
20.1.7	stress.biotic.PR-proteins	262381_at	At1g72900	disease resistance protein (TIR-NBS class), putative similar to disease resistance protein (TIR-NBS class), putative [Arabidopsis thaliana] (TAIR:AT1G72940.1); similar to nematode resistance-like protein [Solanum tuberosum] (GB:AAP44393.1); contains InterPro domain Disease resistance protein; (InterPro:IPR000767); contains InterPro domain Toll-Interleukin receptor; (InterPro:IPR000157)		-2.8298	-3.2
20.1.7	stress.biotic.PR-proteins	262374_s_at	At1g72910	at1g72930); at1g72910: disease resistance protein (TIR-NBS class), putative similar to disease resistance protein (TIR-NBS class), putative [Arabidopsis thaliana] (TAIR:AT1G72900.1); similar to TIR; Disease resistance protein; AAA ATPase [Medicago truncatula] (GB:ABD28703.1); contains InterPro domain Disease resistance protein; (InterPro:IPR000767); contains InterPro domain Toll-Interleukin recep…		-2.85665
20.1.7	stress.biotic.PR-proteins	258537_at	At3g04210	disease resistance protein (TIR-NBS class), putative similar to disease resistance protein (TIR-NBS-LRR class), putative [Arabidopsis thaliana] (TAIR:AT5G38340.1); similar to disease resistance protein (TIR-NBS-LRR class), putative [Arabidopsis thaliana] (TAIR:AT2G14080.1); similar to disease resistance protein (TIR-NBS-LRR class), putative [Arabidopsis thaliana] (TAIR:AT3G04220.1); similar to di…		-2.96224
20.1.7	stress.biotic.PR-proteins	258577_at	At3g04220	disease resistance protein (TIR-NBS-LRR class), putative similar to disease resistance protein (TIR-NBS-LRR class), putative [Arabidopsis thaliana] (TAIR:AT5G44510.1); similar to disease resistance protein (TIR-NBS-LRR class), putative [Arabidopsis thali		-2.71792
20.1.7	stress.biotic.PR-proteins	259297_at	At3g05360	disease resistance family protein / LRR family protein similar to disease resistance family protein / LRR family protein [Arabidopsis thaliana] (TAIR:AT1G71390.1); similar to disease resistance family protein / LRR family protein [Arabidopsis thaliana] (TAIR:AT1G71400.1); similar to disease resistance family protein [Arabidopsis thaliana] (TAIR:AT3G05370.1); similar to Hcr9-Avr4-chl1 [Lycopersico…		2.3808
20.1.7	stress.biotic.PR-proteins	256781_at	At3g13650	disease resistance response similar to disease resistance response [Arabidopsis thaliana] (TAIR:AT1G55210.1); similar to disease resistance-responsive family protein [Arachis hypogaea] (GB:AAZ20288.1); similar to Os12g0174700 [Oryza sativa (japonica cultivar-group)] (GB:NP_001066288.1); contains InterPro domain Plant disease resistance response protein; (InterPro:IPR004265)		3.09107
20.1.7	stress.biotic.PR-proteins	257763_s_at	At3g23120	at3g23110); at3g23110: disease resistance family protein similar to leucine-rich repeat family protein [Arabidopsis thaliana] (TAIR:AT3G23120.1); similar to disease resistance family protein / LRR family protein [Arabidopsis thaliana] (TAIR:AT1G71400.1); similar to disease resistance family protein [Arabidopsis thaliana] (TAIR:AT3G05370.1); similar to Hcr9-Avr4-chl1 [Lycopersicon chilense] (GB:AA…		-2.01762
20.1.7	stress.biotic.PR-proteins	252648_at	At3g44630	disease resistance protein RPP1-WsB-like (TIR-NBS-LRR class), putative similar to RPP1 (RECOGNITION OF PERONOSPORA PARASITICA 1) [Arabidopsis thaliana] (TAIR:AT3G44480.1); similar to ATP binding / nucleoside-triphosphatase/ nucleotide binding / protein b		-2.22666
20.1.7	stress.biotic.PR-proteins	252126_at	At3g50950	disease resistance protein (CC-NBS-LRR class), putative Identical to Putative disease resistance RPP13-like protein 4 (RPP13L4) [Arabidopsis Thaliana] (GB:Q38834;GB:Q9SVK4); similar to RPP8 (RECOGNITION OF PERONOSPORA PARASITICA 8) [Arabidopsis thaliana] (TAIR:AT5G43470.2); similar to myosin heavy chain homolog (GB:AAA63149.1); contains InterPro domain NB-ARC; (InterPro:IPR002182); contains Inter…		-2.25148
20.1.7	stress.biotic.PR-proteins	255059_at	At4g09420	disease resistance protein (TIR-NBS class), putative similar to disease resistance protein (TIR-NBS class), putative [Arabidopsis thaliana] (TAIR:AT1G72850.1); similar to TIR-NBS-LRR-TIR type disease resistance protein [Populus trichocarpa] (GB:ABF81440.1); contains InterPro domain NB-ARC; (InterPro:IPR002182); contains InterPro domain Disease resistance protein; (InterPro:IPR000767); contains In…		-2.29703
20.1.7	stress.biotic.PR-proteins	254851_at	At4g12010	disease resistance protein (TIR-NBS-LRR class), putative similar to disease resistance protein (TIR-NBS-LRR class), putative [Arabidopsis thaliana] (TAIR:AT4G19510.2); similar to disease resistance protein (TIR-NBS-LRR class), putative [Arabidopsis thaliana] (TAIR:AT4G36150.1); similar to disease resistance protein (TIR-NBS-LRR class), putative [Arabidopsis thaliana] (TAIR:AT5G45200.1); similar t…		-2.27661
20.1.7	stress.biotic.PR-proteins	254741_s_at	At4g13920	at4g13900); at4g13920: disease resistance family protein / LRR family protein similar to disease resistance family protein / LRR family protein [Arabidopsis thaliana] (TAIR:AT4G13810.1); similar to leucine-rich repeat family protein [Arabidopsis thaliana] (TAIR:AT4G13880.1); similar to disease resistance family protein [Arabidopsis thaliana] (TAIR:AT3G11080.1); similar to Leucine-rich repeat; Leu…		-2.09854
20.1.7	stress.biotic.PR-proteins	249832_at	At5g23400	disease resistance family protein / LRR family protein similar to disease resistance protein-related / LRR protein-related [Arabidopsis thaliana] (TAIR:AT2G26380.1); similar to H0402C08.6 [Oryza sativa (indica cultivar-group)] (GB:CAJ86230.1); contains InterPro domain Leucine-rich repeat; (InterPro:IPR001611); contains InterPro domain Leucine-rich repeat, plant specific; (InterPro:IPR007090); con…		5.25146
20.1.7	stress.biotic.PR-proteins	249058_at	At5g44510	disease resistance protein (TIR-NBS-LRR class), putative similar to disease resistance protein (TIR-NBS-LRR class), putative [Arabidopsis thaliana] (TAIR:AT5G11250.1); similar to RPP1 (RECOGNITION OF PERONOSPORA PARASITICA 1) [Arabidopsis thaliana] (TAIR:AT3G44480.1); similar to disease resistance protein (TIR-NBS-LRR class), putative [Arabidopsis thaliana] (TAIR:AT2G14080.1); similar to nematode…		-2.52305
20.1.7	stress.biotic.PR-proteins	248835_at	At5g47250	disease resistance protein (CC-NBS-LRR class), putative Identical to Probable disease resistance protein At5g47250 [Arabidopsis Thaliana] (GB:Q9LVT4); similar to disease resistance protein (CC-NBS-LRR class), putative [Arabidopsis thaliana] (TAIR:AT1G12280.1); similar to Probable disease resistance protein At1g51480 (GB:Q9C8K0); contains InterPro domain NB-ARC; (InterPro:IPR002182); contains Inte…		-3.75126
20.1.7	stress.biotic.PR-proteins	247848_at	At5g58120	disease resistance protein (TIR-NBS-LRR class), putative similar to disease resistance protein (TIR-NBS-LRR class), putative [Arabidopsis thaliana] (TAIR:AT1G63730.1); similar to disease resistance protein (TIR-NBS-LRR class), putative [Arabidopsis thali		-2.08921
20.1.7	stress.biotic.PR-proteins	247064_at	At5g66890	disease resistance protein (CC-NBS-LRR class), putative Identical to Probable disease resistance protein At5g66890 [Arabidopsis Thaliana] (GB:Q9FKZ2); similar to disease resistance protein (CC-NBS-LRR class), putative [Arabidopsis thaliana] (TAIR:AT5G66900.1); similar to Disease resistance protein; AAA ATPase [Medicago truncatula] (GB:ABE88570.1); contains InterPro domain Leucine-rich repeat; (In…		-2.05445
20.1.7	stress.biotic.PR-proteins	247065_s_at	At5g66910	at5g66900); at5g66910: disease resistance protein (CC-NBS-LRR class), putative Identical to Probable disease resistance protein At5g66910 [Arabidopsis Thaliana] (GB:Q9FKZ0); similar to disease resistance protein (CC-NBS-LRR class), putative [Arabidopsis		-2.4351
20.1.7.12	stress.biotic.PR-proteins.plant defensins	260551_at	At2g43510	ATTI1 (ARABIDOPSIS THALIANA TRYPSIN INHIBITOR PROTEIN 1) Member of the defensin-like (DEFL) family. Encodes putative trypsin inhibitor protein which may function in defense against herbivory. Identical to Trypsin inhibitor ATTI-2 precursor (diDi 4T-1) (ATTp) [Arabidopsis Thaliana] (GB:Q42328;GB:O22865); similar to trypsin inhibitor, putative [Arabidopsis thaliana] (TAIR:AT2G43535.1); similar to r…		2.48347
20.2	stress.abiotic	254889_at	At4g11650	ATOSM34 (OSMOTIN 34) osmotin-like protein Identical to Osmotin-like protein OSM34 precursor (OSM34) [Arabidopsis Thaliana] (GB:P50700;GB:Q9T0D2); similar to unknown protein [Arabidopsis thaliana] (TAIR:AT1G75050.1); similar to osmotin-like protein I [Gossypium hirsutum] (GB:AAQ74156.1); similar to osmotin-like pathogenesis-related protein [Gossypium hirsutum] (GB:AAQ13823.1); contains InterPro do…		-2.5895	-54.1
20.2.1	stress.abiotic.heat	262629_at	At1g06460	ACD32.1 (ALPHA-CRYSTALLIN DOMAIN 31.2) ACD32.1 encodes an alpha-crystallin domain containing protein with homology to small heat shock proteins. similar to AT-HSP17.6A (Arabidopsis thaliana heat shock protein 17.6A) [Arabidopsis thaliana] (TAIR:AT5G12030.1); similar to low molecular weight heat shock protein (Hsp17)-like [Blastopirellula marina DSM 3645] (GB:ZP_01091157.1); similar to Small heat …		-2.82155
20.2.1	stress.abiotic.heat	264648_at	At1g09080	luminal binding protein 3 (BiP-3) (BP3) similar to BIP (LUMINAL BINDING PROTEIN), ATP binding [Arabidopsis thaliana] (TAIR:AT5G42020.1); similar to luminal binding protein 1 (BiP-1) (BP1) [Arabidopsis thaliana] (TAIR:AT5G28540.1); similar to HSP70B (heat shock protein 70B), ATP binding [Arabidopsis thaliana] (TAIR:AT1G16030.1); similar to luminal binding protein [Pseudotsuga menziesii] (GB:CAA898…		-149.185
20.2.1	stress.abiotic.heat	260978_at	At1g53540	17.6 kDa class I small heat shock protein (HSP17.6C-CI) (AA 1-156) Identical to 17.6 kDa class I heat shock protein (HSP 17.6) (HSP17.6) [Arabidopsis Thaliana] (GB:P13853;GB:Q9C8L3); similar to ATHSP17.4 (Arabidopsis thaliana heat shock protein 17.4) [Arabidopsis thaliana] (TAIR:AT3G46230.1); similar to low molecular weight heat-shock protein [Brassica rapa] (GB:AAB72109.1); contains InterPro dom…		2.12924		10.84
20.2.1	stress.abiotic.heat	256340_at	At1g72070	DNAJ heat shock N-terminal domain-containing protein similar to J8, heat shock protein binding / unfolded protein binding [Arabidopsis thaliana] (TAIR:AT1G80920.1); similar to JA-domain [Ipomoea batatas] (GB:BAE97716.1); contains InterPro domain Heat shock protein DnaJ; (InterPro:IPR003095); contains InterPro domain Heat shock protein DnaJ, N-terminal; (InterPro:IPR001623)		-9.48502
20.2.1	stress.abiotic.heat	259876_at	At1g76700	DNAJ heat shock N-terminal domain-containing protein Identical to Chaperone protein dnaJ 10 (AtJ10) (AtDjC10) (ATJ10) [Arabidopsis Thaliana] (GB:Q8GYX8;GB:O04662;GB:Q9SRE3); similar to DNAJ heat shock N-terminal domain-containing protein [Arabidopsis thaliana] (TAIR:AT1G21080.1); similar to DnaJ-like protein [Brassica juncea] (GB:AAW50121.1); contains InterPro domain Heat shock protein DnaJ; (Int…		-3.70514
20.2.1	stress.abiotic.heat	263483_at	At2g04030	CR88 (EMBRYO DEFECTIVE 1956); ATP binding Encodes a chloroplast-targeted 90-kDa heat shock protein located in the stroma involved in red-light mediated deetiolation response. Mutants are resistant to chlorate, have elongated hypocotyls in light, and affect the expression of NR2, CAB, and RBCS but NOT NR1 and NiR. similar to ATP binding [Arabidopsis thaliana] (TAIR:AT3G07770.1); similar to heat sh…		2.24663	3.5
20.2.1	stress.abiotic.heat	263365_at	At2g20550	DNAJ chaperone C-terminal domain-containing protein similar to DNAJ heat shock family protein [Arabidopsis thaliana] (TAIR:AT2G20560.1); similar to DnaJ-like protein [Nicotiana tabacum] (GB:AAF05720.1); contains InterPro domain HSP40/DnaJ peptide-binding; (InterPro:IPR008971); contains InterPro domain Chaperone DnaJ, C-terminal; (InterPro:IPR002939); contains InterPro domain Heat shock protein Dn…		-2.82555
20.2.1	stress.abiotic.heat	263374_at	At2g20560	DNAJ heat shock family protein similar to DNAJ heat shock family protein [Arabidopsis thaliana] (TAIR:AT4G28480.1); similar to Heat shock protein DnaJ [Medicago truncatula] (GB:ABE89016.1); contains InterPro domain HSP40/DnaJ peptide-binding; (InterPro:IPR008971); contains InterPro domain Chaperone DnaJ, C-terminal; (InterPro:IPR002939); contains InterPro domain Heat shock protein DnaJ; (InterPro…		-3.10441
20.2.1	stress.abiotic.heat	266294_at	At2g29500	17.6 kDa class I small heat shock protein (HSP17.6B-CI) similar to 17.8 kDa class I heat shock protein (HSP17.8-CI) [Arabidopsis thaliana] (TAIR:AT1G07400.1); similar to 17.5 kDa class I heat shock protein [Carica papaya] (GB:AAR25848.1); contains InterPro domain HSP20-like chaperone; (InterPro:IPR008978); contains InterPro domain Heat shock protein Hsp20; (InterPro:IPR002068)		4.19929		2.72
20.2.1	stress.abiotic.heat	259248_at	At3g07770	ATP binding similar to CR88 (EMBRYO DEFECTIVE 1956), ATP binding [Arabidopsis thaliana] (TAIR:AT2G04030.1); similar to heat shock protein 90C [Chlamydomonas reinhardtii] (GB:AAU10511.1); similar to heat-shock protein [Secale cereale] (GB:CAA82945.1); similar to Hsp90 protein, expressed [Oryza sativa (japonica cultivar-group)] (GB:ABG22030.1); contains InterPro domain Four-helical cytokine; (Inter…		2.18663
20.2.1	stress.abiotic.heat	258984_at	At3g08970	DNAJ heat shock N-terminal domain-containing protein similar to DNAJ heat shock family protein [Arabidopsis thaliana] (TAIR:AT4G39960.1); similar to DnaJ domain containing protein, expressed [Oryza sativa (japonica cultivar-group)] (GB:ABF95409.1); contains InterPro domain Thioredoxin-like fold; (InterPro:IPR012336); contains InterPro domain Thioredoxin fold; (InterPro:IPR012335); contains InterP…		-7.11946
20.2.1	stress.abiotic.heat	256320_at	At3g12170	DNAJ heat shock N-terminal domain-containing protein similar to ATJ6 (ARABIDOPSIS J-DOMAIN PROTEIN 6), heat shock protein binding / unfolded protein binding [Arabidopsis thaliana] (TAIR:AT5G06910.1); similar to Heat shock protein DnaJ [Medicago truncatula] (GB:ABE93759.1); contains InterPro domain Heat shock protein DnaJ; (InterPro:IPR003095); contains InterPro domain Heat shock protein DnaJ, N-t…		2.03951
20.2.1	stress.abiotic.heat	258220_at	At3g17830	DNAJ heat shock family protein similar to DNAJ heat shock protein, putative [Arabidopsis thaliana] (TAIR:AT1G80030.2); similar to DnaJ homologue [Pisum sativum] (GB:CAA96305.1); contains InterPro domain DnaJ central region; (InterPro:IPR001305); contains InterPro domain HSP40/DnaJ peptide-binding; (InterPro:IPR008971); contains InterPro domain Chaperone DnaJ; (InterPro:IPR012724); contains InterP…		2.0828
20.2.1	stress.abiotic.heat	252515_at	At3g46230	ATHSP17.4 (Arabidopsis thaliana heat shock protein 17.4) member of the class I small heat-shock protein (sHSP) family, which accounts for the majority of sHSPs in maturing seeds Identical to 17.4 kDa class I heat shock protein (HSP 17.4) (HSP17.4) [Arabidopsis Thaliana] (GB:P19036;GB:Q94EJ5;GB:Q9LX72); similar to 17.6 kDa class I small heat shock protein (HSP17.6C-CI) (AA 1-156) [Arabidopsis thal…		2.21813
20.2.1	stress.abiotic.heat	251182_at	At3g62600	DNAJ heat shock family protein similar to ATJ3 (Arabidopsis thaliana DnaJ homologue 3) [Arabidopsis thaliana] (TAIR:AT3G44110.1); similar to Heat shock protein DnaJ, N-terminal [Medicago truncatula] (GB:ABE90994.1); contains InterPro domain HSP40/DnaJ peptide-binding; (InterPro:IPR008971); contains InterPro domain Chaperone DnaJ, C-terminal; (InterPro:IPR002939); contains InterPro domain Heat sho…		-2.03476
20.2.1	stress.abiotic.heat	245293_at	At4g16660	heat shock protein 70, putative / HSP70, putative similar to heat shock protein, putative [Arabidopsis thaliana] (TAIR:AT1G11660.1); similar to PREDICTED: similar to CG2918-PA [Tribolium castaneum] (GB:XP_973490.1); similar to Os02g0710900 [Oryza sativa (japonica cultivar-group)] (GB:NP_001047898.1); contains InterPro domain Heat shock protein Hsp70; (InterPro:IPR001023); contains InterPro domain…		-2.02236
20.2.1	stress.abiotic.heat	254592_at	At4g18880	AT-HSFA4A (Arabidopsis thaliana heat shock transcription factor A4A); DNA binding / transcription factor member of Heat Stress Transcription Factor (Hsf) family Identical to Heat stress transcription factor A-4a (AtHsfA4a) (Heat shock factor protein 21) (HSF 21) (Heat shock transcription factor 21) (HSTF 21) (HSFA4A) [Arabidopsis Thaliana] (GB:O49403;GB:O82078); similar to AT-HSFA4C (Arabidopsis …		-3.52203
20.2.1	stress.abiotic.heat	253125_at	At4g36040	DNAJ heat shock N-terminal domain-containing protein (J11) Identical to Chaperone protein dnaJ 11, chloroplast precursor (AtJ11) (AtDjC11) (ATJ11) [Arabidopsis Thaliana] (GB:Q9FYB5;GB:O65641); similar to DNAJ heat shock protein, putative [Arabidopsis thaliana] (TAIR:AT2G17880.1); similar to DnaJ-like protein [Phaseolus vulgaris] (GB:AAB36543.1); contains InterPro domain Heat shock protein DnaJ, N…		3.00614	-7.2
20.2.1	stress.abiotic.heat	250296_at	At5g12020	17.6 kDa class II heat shock protein (HSP17.6-CII) Identical to 17.6 kDa class II heat shock protein (HSP17.6II) [Arabidopsis Thaliana] (GB:P29830); similar to AT-HSP17.6A (Arabidopsis thaliana heat shock protein 17.6A) [Arabidopsis thaliana] (TAIR:AT5G12030.1); similar to 17.9 kDa class II heat shock protein (GB:P46516); contains InterPro domain HSP20-like chaperone; (InterPro:IPR008978); contai…		4.53736		2.55
20.2.1	stress.abiotic.heat	250351_at	At5g12030	AT-HSP17.6A (Arabidopsis thaliana heat shock protein 17.6A) Encodes a cytosolic small heat shock protein with chaperone activity that is induced by heat and osmotic stress and is also expressed late in seed development. similar to 17.6 kDa class II heat shock protein (HSP17.6-CII) [Arabidopsis thaliana] (TAIR:AT5G12020.1); similar to class II small heat shock protein Le-HSP17.6 [Lycopersicon escu…		2.44431
20.2.1	stress.abiotic.heat	249850_at	At5g23240	at5g23235); at5g23240: DNAJ heat shock N-terminal domain-containing protein similar to DNAJ heat shock N-terminal domain-containing protein [Arabidopsis thaliana] (TAIR:AT2G42750.1); similar to H0103C06.7 [Oryza sativa (indica cultivar-group)] (GB:CAJ86103.1); similar to Os04g0675400 [Oryza sativa (japonica cultivar-group)] (GB:NP_001054247.1); contains InterPro domain 4Fe-4S ferredoxin, iron-sul…		-6.91835
20.2.1	stress.abiotic.heat	246817_at	At5g27240	DNAJ heat shock N-terminal domain-containing protein similar to DNAJ heat shock N-terminal domain-containing protein [Arabidopsis thaliana] (TAIR:AT3G04980.1); similar to heat shock protein DnaJ N-terminal domain-containing protein [Musa acuminata] (GB:ABF69988.1); contains InterPro domain Heat shock protein DnaJ; (InterPro:IPR003095); contains InterPro domain Heat shock protein DnaJ, N-terminal;…		2.06701
20.2.1	stress.abiotic.heat	249575_at	At5g37670	15.7 kDa class I-related small heat shock protein-like (HSP15.7-CI) similar to 17.6 kDa class I heat shock protein (HSP17.6A-CI) [Arabidopsis thaliana] (TAIR:AT1G59860.1); similar to Os06g0253100 [Oryza sativa (japonica cultivar-group)] (GB:NP_001057300.1); similar to cytosolic class I small heat-shock protein HSP17.5 [Castanea sativa] (GB:CAA08908.1); contains InterPro domain HSP20-like chaperon…		-2.34847
20.2.1	stress.abiotic.heat	248752_at	At5g47600	heat shock protein-related similar to unknown protein [Arabidopsis thaliana] (TAIR:AT1G12180.1); similar to hypothetical protein 25.t00004 [Brassica oleracea] (GB:ABD64967.1); contains InterPro domain HSP20-like chaperone; (InterPro:IPR008978); contains InterPro domain Heat shock protein Hsp20; (InterPro:IPR002068)		3.41704	8.9
20.2.1	stress.abiotic.heat	248045_at	At5g56030	HSP81-2 (EARLY-RESPONSIVE TO DEHYDRATION 8); ATP binding a member of heat shock protein 90 (HSP90) gene family. Expressed in all tissues and abundant in root apical meristem, pollen and tapetum. Expression is NOT heat-induced but induced by IAA and NaCl.		2.27667
20.2.2	stress.abiotic.cold	253129_at	At4g36020	CSDP1 (COLD SHOCK DOMAIN PROTEIN 1); nucleic acid binding similar to cold-shock DNA-binding family protein [Arabidopsis thaliana] (TAIR:AT2G17870.1); similar to cold shock domain protein 3 [Triticum aestivum] (GB:BAD08701.1); similar to Os02g0121100 [Oryza sativa (japonica cultivar-group)] (GB:NP_001045715.1); contains InterPro domain Nucleic acid-binding, OB-fold, subgroup; (InterPro:IPR012340);…		2.07124
20.2.2	stress.abiotic.cold	252957_at	At4g38680	GRP2 (COLD SHOCK DOMAIN PROTEIN 2); nucleic acid binding encodes a glycine-rich protein that is present as several copies in the genome. It is expressed equally abundantly in all tissues examined. similar to ATGRP2B (GLYCINE-RICH PROTEIN 2B), nucleic acid binding [Arabidopsis thaliana] (TAIR:AT2G21060.1); similar to cold shock domain protein 3 [Triticum aestivum] (GB:BAD08701.1); contains InterPr…		3.49919
20.2.2	stress.abiotic.cold	248337_at	At5g52310	COR78 (COLD REGULATED 78) cold regulated gene, the 5' region of cor78 has cis-acting regulatory elements that can impart cold-regulated gene expression Identical to Low-temperature-induced 78 kDa protein (Desiccation-responsive protein 29A) (LTI78) [Arabidopsis Thaliana] (GB:Q06738;GB:Q04981); similar to RD29B (RESPONSIVE TO DESSICATION 29B) [Arabidopsis thaliana] (TAIR:AT5G52300.1); similar to c…		2.37123
20.2.3	stress.abiotic.drought/salt	256310_at	At1g30360	ERD4 (EARLY-RESPONSIVE TO DEHYDRATION 4) similar to early-responsive to dehydration protein-related / ERD protein-related [Arabidopsis thaliana] (TAIR:AT1G32090.1); similar to Os07g0150100 [Oryza sativa (japonica cultivar-group)] (GB:NP_001058898.1); similar to early-responsive to dehydration stress protein [Picea abies] (GB:AAX92695.1); contains InterPro domain Protein of unknown function DUF221…		2.98777
20.2.3	stress.abiotic.drought/salt	256294_at	At1g69450	similar to HYP1 (HYPOTHETICAL PROTEIN 1) [Arabidopsis thaliana] (TAIR:AT3G01100.1); similar to Protein of unknown function DUF221 [Medicago truncatula] (GB:ABE86757.1); similar to Os12g0582800 [Oryza sativa (japonica cultivar-group)] (GB:NP_001067142.1); contains InterPro domain Protein of unknown function DUF221; (InterPro:IPR003864)		-3.19225
20.2.3	stress.abiotic.drought/salt	266566_at	At2g24040	hydrophobic protein, putative / low temperature and salt responsive protein, putative Identical to UPF057 membrane protein At2g24040 [Arabidopsis Thaliana] (GB:O82232;GB:Q53XD6); similar to hydrophobic protein, putative / low temperature and salt responsive protein, putative [Arabidopsis thaliana] (TAIR:AT4G28088.1); similar to Protein of unknown function UPF0057 [Medicago truncatula] (GB:ABE7879…		-2.12557	5
20.2.3	stress.abiotic.drought/salt	255332_at	At4g04340	early-responsive to dehydration protein-related / ERD protein-related similar to early-responsive to dehydration protein-related / ERD protein-related [Arabidopsis thaliana] (TAIR:AT3G21620.1); similar to early-responsive to dehydration protein-related / ERD protein-related [Arabidopsis thaliana] (TAIR:AT1G62320.1); similar to early-responsive to dehydration protein-related / ERD protein-related …		2.21457
20.2.3	stress.abiotic.drought/salt	245523_at	At4g15910	ATDI21 (Arabidopsis thaliana drought-induced 21) encodes a gene whose transcript level in root and leaves increases to progressive drought stress. The transcript level is also affected by changes of endogenous or exogenous abscisic acid level. It appears to be a member of plant-specific gene family that includes late embryo-abundant and zinc- IAA-induced proteins in other plants. similar to late …		5.77608
20.2.3	stress.abiotic.drought/salt	254340_at	At4g22120	early-responsive to dehydration protein-related / ERD protein-related similar to early-responsive to dehydration protein-related / ERD protein-related [Arabidopsis thaliana] (TAIR:AT4G04340.1); similar to early-responsive to dehydration protein-related / ERD protein-related [Arabidopsis thaliana] (TAIR:AT3G21620.1); similar to early-responsive to dehydration protein-related / ERD protein-related …		2.76368	2.7	-2.71
20.2.3	stress.abiotic.drought/salt	253627_at	At4g30650	hydrophobic protein, putative / low temperature and salt responsive protein, putative Identical to UPF057 membrane protein At4g30650 [Arabidopsis Thaliana] (GB:Q9M095;GB:Q6IDS0); similar to hydrophobic protein, putative / low temperature and salt responsive protein, putative [Arabidopsis thaliana] (TAIR:AT4G30660.1); similar to salt and low temperature response protein [Brassica rapa subsp. pekin…		8.14408
20.2.4	stress.abiotic.touch/wounding	261144_s_at	At1g19660	at1g75380); at1g19660: wound-responsive family protein similar to wound-responsive protein-related [Arabidopsis thaliana] (TAIR:AT1G75380.3); similar to wound inducive gene [Nicotiana tabacum] (GB:BAA95791.1); contains domain no description (G3D.4.10.860.10); at1g75380: wound-responsive protein-related similar to wound-responsive family protein [Arabidopsis thaliana] (TAIR:AT1G19660.2); similar t…		-3.37829	-3
20.2.4	stress.abiotic.touch/wounding	258821_at	At3g07230	wound-responsive protein-related similar to Os12g0405700 [Oryza sativa (japonica cultivar-group)] (GB:NP_001066628.1); similar to Wound-induced basic protein (GB:Q09020); contains InterPro domain Wound-inducible basic; (InterPro:IPR012643)		2.19922
20.2.4	stress.abiotic.touch/wounding	253812_at	At4g28240	wound-responsive protein-related		3.68119	-3.1
20.2.99	stress.abiotic.unspecified	261572_at	At1g01170	ozone-responsive stress-related protein, putative similar to ATOZI1 (Arabidopsis thaliana ozone-induced protein 1) [Arabidopsis thaliana] (TAIR:AT4G00860.1); similar to Os06g0115100 [Oryza sativa (japonica cultivar-group)] (GB:NP_001056609.1); similar to Os06g0114500 [Oryza sativa (japonica cultivar-group)] (GB:NP_001056604.1); similar to Protein of unknown function (DUF1138) [Oryza sativa (japon…		6.22552
20.2.99	stress.abiotic.unspecified	264506_at	At1g09560	GLP5 (GERMIN-LIKE PROTEIN 5); manganese ion binding / metal ion binding / nutrient reservoir germin-like protein (GLP5) Identical to Germin-like protein subfamily 2 member 1 precursor (GLP4) [Arabidopsis Thaliana] (GB:P94014;GB:O80538;GB:P94097); similar to GLP10 (GERMIN-LIKE PROTEIN 10), manganese ion binding / metal ion binding / nutrient reservoir [Arabidopsis thaliana] (TAIR:AT3G62020.1); sim…		-3.38408
20.2.99	stress.abiotic.unspecified	259516_at	At1g20450	ERD10/LTI45 (EARLY RESPONSIVE TO DEHYDRATION 10) Encodes a gene induced by low temperature and dehydration. Inhibits e.coli growth while overexpressed. Belongs to the dehydrin protein family, which contains highly conserved stretches of 7-17 residues that are repetitively scattered in their sequences, the K-, S-, Y- and lysine rich segments. LTI29 and LTI30 double overexpressors confer cold toler…		3.33451
20.2.99	stress.abiotic.unspecified	245688_at	At1g28290	pollen Ole e 1 allergen and extensin family protein similar to pollen Ole e 1 allergen and extensin family protein [Arabidopsis thaliana] (TAIR:AT2G33790.1); similar to HyPRP1 [Gossypium hirsutum] (GB:ABG91751.1); contains InterPro domain Pistil-specific extensin-like protein; (InterPro:IPR003882); contains InterPro domain Pollen Ole e 1 allergen and extensin; (InterPro:IPR006041)		12.5763
20.2.99	stress.abiotic.unspecified	260444_at	At1g68300	universal stress protein (USP) family protein similar to ethylene-responsive protein, putative [Arabidopsis thaliana] (TAIR:AT1G09740.1); similar to Os01g0511100 [Oryza sativa (japonica cultivar-group)] (GB:NP_001043170.1); similar to Universal stress protein (Usp) [Medicago truncatula] (GB:ABE84254.1); similar to Os01g0303800 [Oryza sativa (japonica cultivar-group)] (GB:NP_001042835.1); contains…		-2.73912
20.2.99	stress.abiotic.unspecified	259371_at	At1g69080	universal stress protein (USP) family protein similar to MRH6 (morphogenesis of root hair 6) [Arabidopsis thaliana] (TAIR:AT2G03720.1); similar to Os12g0501400 [Oryza sativa (japonica cultivar-group)] (GB:NP_001066822.1); similar to hypothetical protein [Oryza sativa (japonica cultivar-group)] (GB:AAN08227.1); contains InterPro domain UspA; (InterPro:IPR006016)		-5.4462
20.2.99	stress.abiotic.unspecified	266330_at	At2g01530	major latex protein-related / MLP-related Identical to MLP-like protein 329 (MLP329) [Arabidopsis Thaliana] (GB:Q9ZVF2); similar to major latex protein-related / MLP-related [Arabidopsis thaliana] (TAIR:AT2G01520.1); similar to ripening-induced protein [Fragaria vesca] (GB:CAA04770.1); contains InterPro domain Bet v I allergen; (InterPro:IPR000916)		-4.12378	-18.7
20.2.99	stress.abiotic.unspecified	259184_at	At3g01520	universal stress protein (USP) family protein Identical to Universal stress protein A-like protein [Arabidopsis Thaliana] (GB:Q8LGG8;GB:Q940U0;GB:Q9SSA2); similar to universal stress protein (USP) family protein [Arabidopsis thaliana] (TAIR:AT5G14680.1); similar to Os02g0707900 [Oryza sativa (japonica cultivar-group)] (GB:NP_001047879.1); similar to putative ethylene response protein [Capsicum ch…		-2.83335	-2.1
20.2.99	stress.abiotic.unspecified	255104_at	At4g08685	SAH7 Encodes a protein, expressed in leaves, with similarity to pollen allergens. similar to pollen Ole e 1 allergen and extensin family protein [Arabidopsis thaliana] (TAIR:AT1G78040.2); similar to pollen-specific protein [Vitis pseudoreticulata] (GB:ABC86745.1); contains InterPro domain Pollen Ole e 1 allergen and extensin; (InterPro:IPR006041)		4.22063
20.2.99	stress.abiotic.unspecified	245567_at	At4g14630	GLP9 (GERMIN-LIKE PROTEIN 9); manganese ion binding / metal ion binding / nutrient reservoir germin-like protein with N-terminal signal sequence that may target it to the vacuole, plasma membrane and/or outside the cell. Identical to Germin-like protein subfamily 1 member 8 precursor (GLP9) [Arabidopsis Thaliana] (GB:Q9LEA7;GB:O23319); similar to manganese ion binding / metal ion binding / nutrie…		-11.1516
20.2.99	stress.abiotic.unspecified	249476_at	At5g38910	germin-like protein, putative Identical to Putative germin-like protein subfamily 1 member 9 precursor [Arabidopsis Thaliana] (GB:Q9FMB0); similar to manganese ion binding / metal ion binding / nutrient reservoir [Arabidopsis thaliana] (TAIR:AT5G38940.1); similar to germin-like protein 3 [Vitis vinifera] (GB:AAQ63185.2); contains InterPro domain Cupin 1; (InterPro:IPR006045); contains InterPro do…		-3.2187
21.1	redox.thioredoxin	264845_at	At1g03680	ATHM1 (Arabidopsis thioredoxin M-type 1); thiol-disulfide exchange intermediate encodes a chloroplast thioredoxin similar to prokaryotic thioredoxins. Identical to Thioredoxin M-type 1, chloroplast precursor (TRX-M1) [Arabidopsis Thaliana] (GB:O48737); similar to ATHM2 (Arabidopsis thioredoxin M-type 2), thiol-disulfide exchange intermediate [Arabidopsis thaliana] (TAIR:AT4G03520.1); similar to T…		2.20283
21.1	redox.thioredoxin	261167_at	At1g04980	ATPDIL2-2 (PDI-LIKE 2-2); thiol-disulfide exchange intermediate Encodes a protein disulfide isomerase-like (PDIL) protein, a member of a multigene family within the thioredoxin (TRX) superfamily. similar to ATPDIL2-3 (PDI-LIKE 2-3), protein disulfide isomerase [Arabidopsis thaliana] (TAIR:AT2G32920.1); similar to Os09g0451500 [Oryza sativa (japonica cultivar-group)] (GB:NP_001063331.1); similar t…		-3.09657
21.1	redox.thioredoxin	261417_at	At1g07700	thioredoxin family protein similar to ATTRX4 (thioredoxin H-type 4), thiol-disulfide exchange intermediate [Arabidopsis thaliana] (TAIR:AT1G19730.1); similar to thioredoxin 1 [Melopsittacus undulatus] (GB:AAO72714.1); similar to Os02g0567100 [Oryza sativa (japonica cultivar-group)] (GB:NP_001047177.1); contains InterPro domain Thioredoxin-like fold; (InterPro:IPR012336); contains InterPro domain …		2.20405
21.1	redox.thioredoxin	262721_at	At1g43560	ATY2 (Arabidopsis thioredoxin y2); thiol-disulfide exchange intermediate similar to ATY1 (Arabidopsis thioredoxin y1), thiol-disulfide exchange intermediate [Arabidopsis thaliana] (TAIR:AT1G76760.1); similar to Thioredoxin domain 2 [Medicago truncatula] (GB:ABE83162.1); contains InterPro domain Thioredoxin-like fold; (InterPro:IPR012336); contains InterPro domain Thioredoxin-related; (InterPro:IP…		2.04487
21.1	redox.thioredoxin	260408_at	At1g69880	ATH8 (thioredoxin H-type 8); thiol-disulfide exchange intermediate similar to ATH7 (thioredoxin H-type 7), thiol-disulfide exchange intermediate [Arabidopsis thaliana] (TAIR:AT1G59730.1); similar to thioredoxin [Glycine max] (GB:AAS88427.1); contains InterPro domain Thioredoxin-like fold; (InterPro:IPR012336); contains InterPro domain Thioredoxin-related; (InterPro:IPR006662); contains InterPro d…		-2.20217	-3
21.1	redox.thioredoxin	261751_at	At1g76080	ATCDSP32/CDSP32 (CHLOROPLASTIC DROUGHT-INDUCED STRESS PROTEIN OF 32 KD); thiol-disulfide exchange intermediate similar to ATTRX4 (thioredoxin H-type 4), thiol-disulfide exchange intermediate [Arabidopsis thaliana] (TAIR:AT1G19730.1); similar to CDSP32 protein (Chloroplast Drought-induced Stress Protein of 32kDa) [Solanum tuberosum] (GB:CAA71103.1); contains InterPro domain Thioredoxin-like fold; …		-2.45381
21.1	redox.thioredoxin	259757_at	At1g77510	ATPDIL1-2 (PDI-LIKE 1-2); protein disulfide isomerase Encodes a protein disulfide isomerase-like (PDIL) protein, a member of a multigene family within the thioredoxin (TRX) superfamily. Identical to Probable protein disulfide-isomerase 2 precursor (EC 5.3		-2.97206
21.1	redox.thioredoxin	265476_at	At2g15570	ATHM3 (Arabidopsis thioredoxin M-type 3); thiol-disulfide exchange intermediate chloroplast protein similar to prokaryotic thioredoxin. Identical to Thioredoxin M-type 3, chloroplast precursor (TRX-M3) [Arabidopsis Thaliana] (GB:Q9SEU7;GB:Q42072;GB:Q9SKS6); similar to ATHM4 (Arabidopsis thioredoxin M-type 4), thiol-disulfide exchange intermediate [Arabidopsis thaliana] (TAIR:AT3G15360.1); similar…		-2.09273
21.1	redox.thioredoxin	258534_at	At3g06730	thioredoxin family protein similar to ATY2 (Arabidopsis thioredoxin y2), thiol-disulfide exchange intermediate [Arabidopsis thaliana] (TAIR:AT1G43560.1); similar to thioredoxin protein [Nicotiana benthamiana] (GB:AAS80320.1); contains InterPro domain Thioredoxin-like fold; (InterPro:IPR012336); contains InterPro domain Thioredoxin-related; (InterPro:IPR006662); contains InterPro domain Thioredoxi…		2.01323
21.1	redox.thioredoxin	258187_at	At3g17880	ATTDX (TETRATICOPEPTIDE DOMAIN-CONTAINING THIOREDOXIN); thiol-disulfide exchange intermediate Encodes a thioredoxin-like disulfide reductase. The protein interacts with the yeast Hsp70 protein Ssb2 in vitro. This interaction is sensitive to the redox st		-2.63518
21.1	redox.thioredoxin	258219_at	At3g17880	ATTDX (TETRATICOPEPTIDE DOMAIN-CONTAINING THIOREDOXIN); thiol-disulfide exchange intermediate Encodes a thioredoxin-like disulfide reductase. The protein interacts with the yeast Hsp70 protein Ssb2 in vitro. This interaction is sensitive to the redox st		-2.13523
21.1	redox.thioredoxin	255061_at	At4g08930	ATAPRL6 (APR-LIKE 6); electron carrier/ protein disulfide oxidoreductase Encodes a protein disulfide isomerase-like (PDIL) protein, a member of a multigene family within the thioredoxin (TRX) superfamily. This protein also belongs to the adenosine 5'-phosphosulfate reductase-like (APRL) group. similar to ATAPRL4 (APR-LIKE 4), electron carrier/ protein disulfide oxidoreductase [Arabidopsis thalian…		-2.35195
21.1	redox.thioredoxin	253990_at	At4g26160	thioredoxin family protein Identical to Thioredoxin-like 2, chloroplast precursor [Arabidopsis Thaliana] (GB:Q8LEK4;GB:Q9SZI7;GB:Q9XFI0); similar to thioredoxin family protein [Arabidopsis thaliana] (TAIR:AT4G29670.1); similar to Os05g0200100 [Oryza sativa (japonica cultivar-group)] (GB:NP_001054880.1); similar to Thioredoxin domain 2 [Medicago truncatula] (GB:ABE79237.1); contains InterPro domai…		-2.14147
21.2	redox.ascorbate and glutathione	262616_at	At1g06620	2-oxoglutarate-dependent dioxygenase, putative encodes a protein whose sequence is similar to a 2-oxoglutarate-dependent dioxygenase similar to 2-oxoglutarate-dependent dioxygenase, putative [Arabidopsis thaliana] (TAIR:AT3G61400.1); similar to unknown [Prunus armeniaca] (GB:AAD38147.1); contains InterPro domain 2OG-Fe(II) oxygenase; (InterPro:IPR005123)		-3.8044		up and down
21.2	redox.ascorbate and glutathione	264926_at	At1g60660	B5 #5 (cytochrome b5 family protein #5); heme binding / transition metal ion binding member of Cytochromes b5 similar to B5 #6 (cytochrome b5 family protein #6), heme binding / transition metal ion binding [Arabidopsis thaliana] (TAIR:AT1G26340.1); similar to hypothetical protein LOC405812 [Danio rerio] (GB:NP_998041.1); similar to Os08g0386300 [Oryza sativa (japonica cultivar-group)] (GB:NP_0010…		3.0179
21.2	redox.ascorbate and glutathione	267544_at	At2g32720	B5 #4 (cytochrome b5 family protein #4); heme binding / transition metal ion binding member of Cytochromes b5 Identical to Probable cytochrome b5 isoform 2 [Arabidopsis Thaliana] (GB:O48845); similar to ATB5-B (Cytochrome b5 B) [Arabidopsis thaliana] (TAIR:AT5G48810.1); similar to cytochrome b5 isoform Cb5-B [Vernicia fordii] (GB:AAT84459.1); contains InterPro domain Cytochrome b5; (InterPro:IPR0…		2.08536
21.2	redox.ascorbate and glutathione	256892_at	At3g19000	oxidoreductase, 2OG-Fe(II) oxygenase family protein similar to oxidoreductase, 2OG-Fe(II) oxygenase family protein [Arabidopsis thaliana] (TAIR:AT3G19010.1); similar to putative oxylase protein [Pinus pinaster] (GB:CAC83305.1); similar to Os08g0249900 [Oryza sativa (japonica cultivar-group)] (GB:NP_001061373.1); similar to Os03g0618300 [Oryza sativa (japonica cultivar-group)] (GB:NP_001050669.1);…		3.49425		up and down
21.2	redox.ascorbate and glutathione	256922_at	At3g19010	oxidoreductase, 2OG-Fe(II) oxygenase family protein similar to oxidoreductase, 2OG-Fe(II) oxygenase family protein [Arabidopsis thaliana] (TAIR:AT3G19000.1); similar to putative oxylase protein [Pinus pinaster] (GB:CAC83305.1); similar to Os03g0618300 [Oryza sativa (japonica cultivar-group)] (GB:NP_001050669.1); contains InterPro domain Isopenicillin N synthase; (InterPro:IPR002283); contains Int…		-3.96214
21.2.1	redox.ascorbate and glutathione.ascorbate	261149_s_at	At1g19570	at1g19550); at1g19570: DHAR1 (DEHYDROASCORBATE REDUCTASE); glutathione dehydrogenase (ascorbate) similar to DHAR2, glutathione dehydrogenase (ascorbate) [Arabidopsis thaliana] (TAIR:AT1G75270.1); similar to dehydroascorbate reductase-like protein [Solanu		2.28402	-7.8
21.2.1	redox.ascorbate and glutathione.ascorbate	260325_at	At1g63940	monodehydroascorbate reductase, putative Identical to Monodehydroascorbate reductase, chloroplast precursor (EC 1.6.5.4) (MDAR) [Arabidopsis Thaliana] (GB:P92947;GB:Q94CE2;GB:Q9CAK5); similar to monodehydroascorbate reductase, putative [Arabidopsis thaliana] (TAIR:AT5G03630.1); similar to monodehydroascorbate reductase [Spinacia oleracea] (GB:BAB63925.1); similar to monodehydroascorbate reductase…		2.16502
21.2.1	redox.ascorbate and glutathione.ascorbate	259707_at	At1g77490	TAPX; L-ascorbate peroxidase Encodes a chloroplastic thylakoid ascorbate peroxidase tAPX. Ascorbate peroxidases are enzymes that scavenge hydrogen peroxide in plant cells. Eight types of APX have been described for Arabidopsis: three cytosolic (APX1, AP		2.42182
21.2.1	redox.ascorbate and glutathione.ascorbate	255142_at	At4g08390	SAPX; L-ascorbate peroxidase Encodes a chloroplastic stromal ascorbate peroxidase sAPX. Ascorbate peroxidases are enzymes that scavenge hydrogen peroxide in plant cells. Eight types of APX have been described for Arabidopsis: three cytosolic (APX1, APX2		3.20104
21.2.1.1	redox.ascorbate and glutathione.ascorbate.GME	246051_at	At5g28840	GME (GDP-D-MANNOSE 3',5'-EPIMERASE); GDP-mannose 3,5-epimerase/ NAD binding / catalytic Encodes a protein with GDP-D-mannose 3',5'-epimerase activity. The enzyme is involved in ascorbate biosynthesis. It catalyzes the conversion of GDP-D-mannose to GDP-L-galactose. Identical to GDP-mannose 3,5-epimerase (EC 5.1.3.18) (GDP-Man 3,5-epimerase) [Arabidopsis Thaliana] (GB:Q93VR3); similar to UXS2 (UDP…		3.53369
21.2.2	redox.ascorbate and glutathione.glutathione	263426_at	At2g31570	ATGPX2 (GLUTATHIONE PEROXIDASE 2); glutathione peroxidase glutathione peroxidase GPx Identical to Probable glutathione peroxidase 2 (EC 1.11.1.9) (GPX2) [Arabidopsis Thaliana] (GB:O04922); similar to ATGPX7 (GLUTATHIONE PEROXIDASE 7), glutathione peroxidase [Arabidopsis thaliana] (TAIR:AT4G31870.1); similar to phospholipid hydroperoxide glutathione peroxidase [Lycopersicon esculentum] (GB:AAP5942…		-4.64224
21.2.2	redox.ascorbate and glutathione.glutathione	262350_at	At2g48150	ATGPX4 (GLUTATHIONE PEROXIDASE 4); glutathione peroxidase Encodes glutathione peroxidase. Identical to Probable glutathione peroxidase 4 (EC 1.11.1.9) (GPX4) [Arabidopsis Thaliana] (GB:Q8L910); similar to ATGPX5 (GLUTATHIONE PEROXIDASE 5), glutathione peroxidase [Arabidopsis thaliana] (TAIR:AT3G63080.1); similar to phospholipid hydroperoxide glutathione peroxidase-like protein [Hordeum vulgare] (…		-3.73285
21.4	redox.glutaredoxins	265067_at	At1g03850	glutaredoxin family protein Identical to Monothiol glutaredoxin-S13 (AtGrxS13) (GRXS13) [Arabidopsis Thaliana] (GB:Q84TF4;GB:Q94CA3;GB:Q9ZWA7); similar to glutaredoxin family protein [Arabidopsis thaliana] (TAIR:AT1G28480.1); similar to Os01g0667900 [Oryza sativa (japonica cultivar-group)] (GB:NP_001043812.1); similar to Glutaredoxin [Medicago truncatula] (GB:ABE86256.1); contains InterPro domain…		-8.40497
21.4	redox.glutaredoxins	261443_at	At1g28480	glutaredoxin family protein Identical to Glutaredoxin-C9 (AtGrxC9) (GRXC9) [Arabidopsis Thaliana] (GB:Q9SGP6); similar to glutaredoxin family protein [Arabidopsis thaliana] (TAIR:AT1G03850.2); similar to Os01g0241400 [Oryza sativa (japonica cultivar-group)] (GB:NP_001042552.1); similar to unknown protein [Oryza sativa (japonica cultivar-group)] (GB:BAD81621.1); contains InterPro domain Thioredoxi…		-2.4775
21.4	redox.glutaredoxins	250344_at	At5g11930	glutaredoxin family protein Identical to Glutaredoxin-C10 (AtGrxC10) (GRXC10) [Arabidopsis Thaliana] (GB:Q29PZ1;GB:Q9LYI0); similar to glutaredoxin family protein [Arabidopsis thaliana] (TAIR:AT4G33040.1); similar to Glutaredoxin [Medicago truncatula] (GB:ABE86256.1); contains InterPro domain Thioredoxin-like fold; (InterPro:IPR012336); contains InterPro domain Glutaredoxin; (InterPro:IPR002109);…		-2.29237
21.4	redox.glutaredoxins	250260_at	At5g13810	glutaredoxin family protein similar to glutaredoxin family protein [Arabidopsis thaliana] (TAIR:AT3G57070.1); similar to Thioredoxin fold [Medicago truncatula] (GB:ABE87618.1); contains InterPro domain Thioredoxin-like fold; (InterPro:IPR012336); contains InterPro domain Glutaredoxin; (InterPro:IPR002109); contains InterPro domain Thioredoxin fold; (InterPro:IPR012335)		-2.21956
21.5	redox.peroxiredoxin	264923_s_at	At1g65970	at1g60740); at1g65970: TPX2 (THIOREDOXIN-DEPENDENT PEROXIDASE 2); antioxidant thioredoxin-dependent peroxidase 2 Identical to Peroxiredoxin TPx2 (EC 1.11.1.15) (Thioredoxin reductase) (TPX2) [Arabidopsis Thaliana] (GB:O22711;GB:Q67ZB5;GB:Q8LDV2;GB:Q9XEX3)		-8.88281
21.5	redox.peroxiredoxin	259237_at	At3g11630	2-cys peroxiredoxin, chloroplast (BAS1) Identical to 2-cys peroxiredoxin BAS1, chloroplast precursor (EC 1.11.1.15) (BAS1) [Arabidopsis Thaliana] (GB:Q96291;GB:P92938;GB:Q9S7Y0); similar to 2-cys peroxiredoxin, chloroplast, putative [Arabidopsis thaliana] (TAIR:AT5G06290.1); similar to 2-cys peroxiredoxin BAS1, chloroplast precursor (Thiol-specific antioxidant protein) (GB:O24364); contains Inter…		3.08586
21.5	redox.peroxiredoxin	258087_at	At3g26060	peroxiredoxin Q, putative encodes periredoxin Q which decomposes peroxides and plays a role in the protection of the photosynthetic apparatus similar to 2-cys peroxiredoxin, chloroplast, putative [Arabidopsis thaliana] (TAIR:AT5G06290.1); similar to peroxiredoxin Q [Populus balsamifera subsp. trichocarpa x Populus deltoides] (GB:AAS46230.1); contains InterPro domain Thioredoxin-like fold; (InterP…		5.7907
21.5	redox.peroxiredoxin	251993_at	At3g52960	peroxiredoxin type 2, putative similar to TPX1 (THIOREDOXIN-DEPENDENT PEROXIDASE 1), antioxidant [Arabidopsis thaliana] (TAIR:AT1G65980.1); similar to Os06g0625500 [Oryza sativa (japonica cultivar-group)] (GB:NP_001058113.1); similar to peroxiredoxin [Hyacinthus orientalis] (GB:AAS21026.1); similar to Os02g0192700 [Oryza sativa (japonica cultivar-group)] (GB:NP_001046165.1); contains InterPro dom…		2.29147
21.5	redox.peroxiredoxin	250733_at	At5g06290	2-cys peroxiredoxin, chloroplast, putative similar to 2-cys peroxiredoxin, chloroplast (BAS1) [Arabidopsis thaliana] (TAIR:AT3G11630.1); similar to 2-Cys peroxiredoxin [Brassica napus] (GB:AAG30570.1); contains InterPro domain Thioredoxin-like fold; (InterPro:IPR012336); contains InterPro domain Thioredoxin fold; (InterPro:IPR012335); contains InterPro domain Alkyl hydroperoxide reductase/ Thiol …		2.26008
21.6	redox.dismutases and catalases	259544_at	At1g20620	CAT3 (CATALASE 3); catalase Catalase, catalyzes the breakdown of hydrogen peroxide (H2O2) into water and oxygen. Identical to Catalase-3 (CAT3) [Arabidopsis Thaliana] (GB:Q42547;GB:Q93VY9;GB:Q9LDS9); similar to CAT1 (CATALASE 1), catalase [Arabidopsis thaliana] (TAIR:AT1G20630.1); similar to CAT2 (CATALASE 2), catalase [Arabidopsis thaliana] (TAIR:AT4G35090.2); similar to CAT2 (CATALASE 2), catal…		-2.55881
21.6	redox.dismutases and catalases	259517_at	At1g20630	CAT1 (CATALASE 1); catalase Catalyzes the reduction of hydrogen peroxide using heme group as cofactor. Protects cells from toxicity by H2O2. Identical to Catalase-1 (EC 1.11.1.6) (CAT1) [Arabidopsis Thaliana] (GB:Q96528;GB:O22529;GB:Q9LDS9); similar to CAT2 (CATALASE 2), catalase [Arabidopsis thaliana] (TAIR:AT4G35090.1); similar to CAT3 (CATALASE 3), catalase [Arabidopsis thaliana] (TAIR:AT1G206…		2.09316
21.6	redox.dismutases and catalases	266165_at	At2g28190	CSD2 (COPPER/ZINC SUPEROXIDE DISMUTASE 2); copper, zinc superoxide dismutase Encodes a chloroplastic copper/zinc superoxide dismutase CSD2 that can detoxify superoxide radicals. Identical to Superoxide dismutase [Cu-Zn], chloroplast precursor (EC 1.15.1.1) (SODCP) [Arabidopsis Thaliana] (GB:O78310;GB:Q9SUJ8); similar to CSD1 (copper/zinc superoxide dismutase 1) [Arabidopsis thaliana] (TAIR:AT1G08…		2.2641	2.8
21.6	redox.dismutases and catalases	249826_at	At5g23310	FSD3 (FE SUPEROXIDE DISMUTASE 3); iron superoxide dismutase Fe superoxide dismutase similar to FSD2 (FE SUPEROXIDE DISMUTASE 2), iron superoxide dismutase [Arabidopsis thaliana] (TAIR:AT5G51100.1); similar to FeSOD [Gossypium hirsutum] (GB:ABA00456.1); contains InterPro domain Manganese and iron superoxide dismutase; (InterPro:IPR001189)		2.31544	3.9
22.1.3	polyamine metabolism.synthesis.arginine decarboxylase	253203_at	At4g34710	ADC2 (ARGININE DECARBOXYLASE 2) encodes a arginine decarboxylase (ADC), a rate-limiting enzyme that catalyzes the first step of polyamine (PA) biosynthesis via ADC pathway in Arabidopsis thaliana. Arabidopsis genome has two ADC paralogs, ADC1 and ADC2. AD		7.34082	-2.6
22.1.7	polyamine metabolism.synthesis.spermine synthase	245947_at	At5g19530	ACL5 (ACAULIS 5) Encodes a spermine synthase. Required for internode elongation and vascular development, specifically in the mechanism that defines the boundaries between veins and nonvein regions. This mechanism may be mediated by polar auxin transport. Though ACL5 has been shown to function as a spermine synthase in E. coli, an ACL5 knockout has no effect on the endogenous levels of free and c…		7.06561		6.51
23.2	nucleotide metabolism.degradation	267095_at	At2g38280	FAC1 (EMBRYONIC FACTOR1); AMP deaminase Encodes a protein with in vitro AMP deaminase activity that is involved in embryogenesis. Homozygous mutant embryos fail to develop past the zygote stage. Identical to AMP deaminase (EC 3.5.4.6) (AtAMPD) (Protein EMBRYONIC FACTOR 1) (AMPD) [Arabidopsis Thaliana] (GB:O80452;GB:Q56XX1;GB:Q93ZR9); similar to Adenosine monophosphate deaminase (ISS) [Ostreococcu…		2.20236
23.2	nucleotide metabolism.degradation	253676_at	At4g29570	cytidine deaminase, putative / cytidine aminohydrolase, putative similar to cytidine deaminase, putative / cytidine aminohydrolase, putative [Arabidopsis thaliana] (TAIR:AT4G29580.1); similar to CMP/dCMP deaminase, zinc-binding [Medicago truncatula] (GB:ABE79232.1); contains InterPro domain Cytidine deaminase, homodimeric; (InterPro:IPR006263); contains InterPro domain CMP/dCMP deaminase, zinc-bi…		-3.82178
23.2	nucleotide metabolism.degradation	247313_at	At5g63980	SAL1 (FIERY1); 3'(2'),5'-bisphosphate nucleotidase/ inositol or phosphatidylinositol phosphatase encodes a bifunctional protein that has 3'(2'),5'-bisphosphate nucleotidase and inositol polyphosphate 1-phosphatase activities and rescues sulfur assimilatio		2.3091
23.2	nucleotide metabolism.degradation	247318_at	At5g63990	3'(2'),5'-bisphosphate nucleotidase, putative / inositol polyphosphate 1-phosphatase, putative Identical to Probable SAL3 phosphatase (3'(2'),5'-bisphosphate nucleotidase 3) (EC 3.1.3.7) (3'(2'),5'-bisphosphonucleoside 3'(2')-phosphohydrolase 3) (DPNPase 3) (Inositol-1,4-bisphosphate 1-phosphatase 3) (EC 3.1.3.57) (Inositol polyphosphate 1-phosphatase 3) (IPPase 3) (SAL3) [Arabidopsis Thaliana] (…		-2.19431
23.2	nucleotide metabolism.degradation	247314_at	At5g64000	SAL2; 3'(2'),5'-bisphosphate nucleotidase/ inositol or phosphatidylinositol phosphatase 3'(2'),5'-bisphosphate nucleotidase Identical to SAL2 phosphatase (3'(2'),5'-bisphosphate nucleotidase 2) (EC 3.1.3.7) (3'(2'),5'-bisphosphonucleoside 3'(2')-phosphohydrolase 2) (DPNPase 2) (Inositol-1,4-bisphosphate 1-phosphatase 2) (EC 3.1.3.57) (Inositol polyphosphate 1-phosphatase 2) (IPPase 2) (SAL2) [Ara…		-24.0061
23.1.1.1	nucleotide metabolism.synthesis.pyrimidine.carbamoyl phosphate synthetase	258243_at	At3g27740	CARA (CARBAMOYL PHOSPHATE SYNTHETASE A); carbamoyl-phosphate synthase (glutamine-hydrolyzing) carbamoyl phosphate synthetase small subunit mRNA (carA), similar to ASB1 (ANTHRANILATE SYNTHASE BETA SUBUNIT 1), anthranilate synthase [Arabidopsis thaliana] (T		2.38857
23.1.1.10	nucleotide metabolism.synthesis.pyrimidine.CTP synthetase	264529_at	At1g30820	CTP synthase, putative / UTP--ammonia ligase, putative similar to CTP synthase, putative / UTP--ammonia ligase, putative [Arabidopsis thaliana] (TAIR:AT2G34890.1); similar to EMB2742 (EMBRYO DEFECTIVE 2742), CTP synthase [Arabidopsis thaliana] (TAIR:AT3G12670.1); similar to unknown protein [Arabidopsis thaliana] (TAIR:AT4G20320.2); similar to putative CTP synthetase [Oryza sativa (japonica cultiv…		2.12695		-8.01
23.1.1.4	nucleotide metabolism.synthesis.pyrimidine.dihydroorotate dehydrogenase	249830_at	At5g23300	PYRD (PYRIMIDINE D); dihydroorotate dehydrogenase dihydroorotate dehydrogenase, catalyses fourth step of pyrimidine biosynthesis Identical to Dihydroorotate dehydrogenase, mitochondrial precursor (EC 1.3.3.1) (Dihydroorotate oxidase) (DHOdehase) (PYRD) [Arabidopsis Thaliana] (GB:P32746;GB:Q9FMX1); similar to dihydroorotate dehydrogenase [Oryza sativa (japonica cultivar-group)] (GB:BAB11988.1); si…		3.01635	6.8
23.1.2.1	nucleotide metabolism.synthesis.purine.amidophosphoribosyltransferase	253252_at	At4g34740	ATASE2/ATD2 (GLN PHOSPHORIBOSYL PYROPHOSPHATE AMIDOTRANSFERASE 2); amidophosphoribosyltransferase Encodes glutamine 5-phosphoribosylpyrophosphate amidotransferase. Mutants are deficient in leaf, but not cotyledon, plastid and palisade cell development. Mu		2.40996
23.1.2.20	nucleotide metabolism.synthesis.purine.adenylosuccinate synthase	251599_at	At3g57610	adenylosuccinate synthetase (ADSS) encoding adenylosuccinate synthetase (AdSS), the enzyme involved in the first step of the formation of the purine nucleotide AMP (conversion of IMP to adenylo-succinate) Identical to Adenylosuccinate synthetase, chloroplast precursor (EC 6.3.4.4) (IMP-- aspartate ligase) (AdSS) (AMPSase) [Arabidopsis Thaliana] (GB:Q96529); similar to BAC19.7 [Lycopersicon escule…		2.28888
23.1.2.30	nucleotide metabolism.synthesis.purine.IMP dehydrogenase	262754_at	At1g16350	inosine-5'-monophosphate dehydrogenase, putative Identical to Probable inosine-5'-monophosphate dehydrogenase (EC 1.1.1.205) (IMP dehydrogenase) (IMPDH) (IMPD) [Arabidopsis Thaliana] (GB:Q9SA34); similar to inosine-5'-monophosphate dehydrogenase [Arabidopsis thaliana] (TAIR:AT1G79470.1); similar to inosine monophosphate dehydrogenase [Glycine max] (GB:CAB38030.1); similar to inosine monophosphate…		2.10088
23.1.2.31	nucleotide metabolism.synthesis.purine.GMP synthetase	260294_at	At1g63660	GMP synthase (glutamine-hydrolyzing), putative / glutamine amidotransferase, putative similar to GMP synthase (ISS) [Ostreococcus tauri] (GB:CAL58135.1); similar to Os08g0326600 [Oryza sativa (japonica cultivar-group)] (GB:NP_001061552.1); similar to GMP synthetase [Chlamydomonas reinhardtii] (GB:AAO45104.1); contains InterPro domain tRNA (5-methylaminomethyl-2-thiouridylate)-methyltransferase; (…		2.15162
23.1.2.5	nucleotide metabolism.synthesis.purine.AIR synthase	251830_at	At3g55010	phosphoribosylformylglycinamidine cyclo-ligase, chloroplast / phosphoribosyl-aminoimidazole synthetase / AIR synthase (PUR5) encoding phosphoribosylformylglycinamidine cyclo-ligase (syn. AIR synthetase)that phosphorylates 5-phosphoribosyl-N-formylglycinean=midine (FGAM) to form 5-aminoimidazole ribonucleotide (AIR) Identical to Phosphoribosylformylglycinamidine cyclo-ligase, chloroplast precursor…		3.85502
23.1.2.6	nucleotide metabolism.synthesis.purine.AIR carboxylase	267162_s_at	At2g37690	at2g05140); at2g37690: phosphoribosylaminoimidazole carboxylase, putative / AIR carboxylase, putative similar to phosphoribosylaminoimidazole carboxylase family protein / AIR carboxylase family protein [Arabidopsis thaliana] (TAIR:AT2G05140.1); similar t		2.16404
23.1.2.7	nucleotide metabolism.synthesis.purine.SAICAR synthetase	256978_at	At3g21110	PUR7 (purin 7); phosphoribosylaminoimidazolesuccinocarboxamide synthase 5'-phosphoribosyl-4-(N-succinocarboxamide)-5-aminoimidazole synthetase (PUR7, syn. SAICAR synthetase), catalyzes aspartate addition at the alpha-amino group to the growing purine backbone. Identical to Phosphoribosylaminoimidazole-succinocarboxamide synthase, chloroplast precursor (EC 6.3.2.6) (SAICAR synthetase) (PUR7) [Arab…		2.26066
23.1.2.9	nucleotide metabolism.synthesis.purine.AICAR transformylase and IMP synthase	267421_at	At2g35040	AICARFT/IMPCHase bienzyme family protein similar to phosphoribosylaminoimidazolecarboxamide formyltransferase/IMP cyclohydrolase [Nicotiana tabacum] (GB:AAG40879.1); similar to putative aminoimidazolecarboximide ribonucleotide transformylase [Oryza sativa (japonica cultivar-group)] (GB:BAD11555.1); similar to aminoimidazolecarboximide ribonucleotide transformylase/inosine monophosphate cyclohydro…		2.26761
23.1.3	nucleotide metabolism.synthesis.PRS-PP	265270_at	At2g42910	ribose-phosphate pyrophosphokinase 4 / phosphoribosyl diphosphate synthetase 4 (PRS4) Identical to Ribose-phosphate pyrophosphokinase 4 (EC 2.7.6.1) (Phosphoribosyl pyrophosphate synthetase 4) (PRS4) [Arabidopsis Thaliana] (GB:Q680A5;GB:Q9S7B9); similar to ribose-phosphate pyrophosphokinase 3 / phosphoribosyl diphosphate synthetase 3 (PRS3) [Arabidopsis thaliana] (TAIR:AT1G10700.1); similar to Ri…		2.79656
23.3.1.1	nucleotide metabolism.salvage.phosphoribosyltransferases.aprt	262039_at	At1g80050	APT2 (ADENINE PHOSPHORIBOSYL TRANSFERASE 2); adenine phosphoribosyltransferase Encodes an adenosine phosphoribosyl transferase(E.C:2.4.2.7), a constitutively expressed enzyme involved in the one-step salvage of adenine to AMP. This isozyme has high affini		3.80337	-3.7
23.3.1.3	nucleotide metabolism.salvage.phosphoribosyltransferases.upp	257174_at	At3g27190	uracil phosphoribosyltransferase, putative / UMP pyrophosphorylase, putative / UPRTase, putative similar to ATUK/UPRT1, ATP binding / kinase/ uracil phosphoribosyltransferase/ uridine kinase [Arabidopsis thaliana] (TAIR:AT5G40870.1); similar to uracil ph		-2.64
23.3.1.3	nucleotide metabolism.salvage.phosphoribosyltransferases.upp	251920_at	At3g53900	uracil phosphoribosyltransferase, putative / UMP pyrophosphorylase, putative / UPRTase, putative similar to ATUK/UPRT1, ATP binding / kinase/ uracil phosphoribosyltransferase/ uridine kinase [Arabidopsis thaliana] (TAIR:AT5G40870.1); similar to Uracil phosphoribosyltransferase (UMP pyrophosphorylase) (UPRTase) (GB:P93394); contains InterPro domain Uracil phosphoribosyl transferase; (InterPro:IPR0…		5.15627
23.3.2.1	nucleotide metabolism.salvage.nucleoside kinases.adenosine kinase	250898_at	At5g03300	ADK2 (ADENOSINE KINASE 2); kinase Encodes adenosine kinase 2 (ADK2), a typical, constitutively expressed housekeeping enzyme. Shows a high sequence identity with ADK1. Involved in salvage synthesis of adenylates and methyl recycling. Enzyme activity is substantially inhibited in roots, siliques and dry seeds by an unknown compound. May contribute to cytokinin interconversion. Identical to Adenosi…		2.56559
23.3.2.3	nucleotide metabolism.salvage.nucleoside kinases.thymidine kinase	249874_at	At5g23070	thymidine kinase, putative similar to thymidine kinase, putative [Arabidopsis thaliana] (TAIR:AT3G07800.1); similar to TK1-like deoxyribonucleoside kinase [Lycopersicon esculentum] (GB:AAQ08180.1); contains InterPro domain Thymidine kinase; (InterPro:IPR001267)		2.10094
23.4.1	nucleotide metabolism.phosphotransfer and pyrophosphatases.adenylate kinase	246651_at	At5g35170	adenylate kinase family protein similar to adenylate kinase, chloroplast, putative / ATP-AMP transphosphorylase, putative [Arabidopsis thaliana] (TAIR:AT5G47840.1); similar to Os08g0109300 [Oryza sativa (japonica cultivar-group)] (GB:NP_001060810.1); similar to Adenylate kinase, chloroplast (ATP-AMP transphosphorylase) (GB:P43188); similar to Os08g0288200 [Oryza sativa (japonica cultivar-group)] …		2.89485
23.4.1	nucleotide metabolism.phosphotransfer and pyrophosphatases.adenylate kinase	248506_at	At5g50370	adenylate kinase, putative Identical to Adenylate kinase 2 (EC 2.7.4.3) (ATP-AMP transphosphorylase 2) (ADK2) [Arabidopsis Thaliana] (GB:Q9FK35;GB:Q8LD90); similar to ADK1 (ADENYLATE KINASE 1), adenylate kinase [Arabidopsis thaliana] (TAIR:AT5G63400.1); similar to Os11g0312400 [Oryza sativa (japonica cultivar-group)] (GB:NP_001067759.1); similar to Adenylate kinase [Medicago truncatula] (GB:ABE82…		3.16369
23.4.10	nucleotide metabolism.phosphotransfer and pyrophosphatases.nucleoside diphosphate kinase	254958_at	At4g11010	NDPK3 (NUCLEOSIDE DIPHOSPHATE KINASE 3); ATP binding / nucleoside diphosphate kinase nucleoside diphosphate kinase 3 (ndpk3) Identical to Nucleoside diphosphate kinase III, chloroplast/mitochondrial precursor (EC 2.7.4.6) (NDK III) (NDP kinase III) (NDPK III) (NDPK3) [Arabidopsis Thaliana] (GB:O49203); similar to nucleoside diphosphate kinase 4 (NDK4) [Arabidopsis thaliana] (TAIR:AT4G23900.1); si…		2.21056
23.4.10	nucleotide metabolism.phosphotransfer and pyrophosphatases.nucleoside diphosphate kinase	247376_at	At5g63310	NDPK2 (NUCLEOSIDE DIPHOSPHATE KINASE 2); ATP binding / nucleoside diphosphate kinase Maintains intracellular dNTP levels except ATP. Plays a role in response to oxidative stress and UV. Involved in phytochrome-mediated light signaling. Participates in auxin-regulated processes, partly through the modulation of auxin transport. H-bonding with His-197 inside the nucleotide-binding pocket is critica…		5.97893
23.4.3	nucleotide metabolism.phosphotransfer and pyrophosphatases.uridylate kinase	257756_at	At3g18680	aspartate/glutamate/uridylate kinase family protein similar to aspartate/glutamate/uridylate kinase family protein [Arabidopsis thaliana] (TAIR:AT3G10030.1); similar to Os01g0965400 [Oryza sativa (japonica cultivar-group)] (GB:NP_001045493.1); similar to uridylate kinase [Synechococcus sp. JA-3-3Ab] (GB:YP_475807.1); contains InterPro domain Aspartate/glutamate/uridylate kinase; (InterPro:IPR0010…		2.25947
23.4.99	nucleotide metabolism.phosphotransfer and pyrophosphatases.misc	251961_at	At3g53620	inorganic pyrophosphatase, putative (soluble) / pyrophosphate phospho-hydrolase, putative / PPase, putative similar to inorganic pyrophosphatase, putative (soluble) / pyrophosphate phospho-hydrolase, putative / PPase, putative [Arabidopsis thaliana] (TAIR:AT1G01050.1); similar to putative inorganic pyrophosphatase [Arachis hypogaea] (GB:CAG30522.1); contains InterPro domain Inorganic pyrophosphat…		-3.11808
23.4.99	nucleotide metabolism.phosphotransfer and pyrophosphatases.misc	255587_at	At4g01480	inorganic pyrophosphatase, putative (soluble) / pyrophosphate phospho-hydrolase, putative / PPase, putative similar to inorganic pyrophosphatase, putative (soluble) / pyrophosphate phospho-hydrolase, putative / PPase, putative [Arabidopsis thaliana] (TAIR:AT1G01050.1); similar to soluble inorganic pyrophosphatase [Populus tremula x Populus tremuloides] (GB:AAD46520.1); contains InterPro domain In…		-11.4802	-5.1
23.4.99	nucleotide metabolism.phosphotransfer and pyrophosphatases.misc	250496_at	At5g09650	inorganic pyrophosphatase family protein Identical to Soluble inorganic pyrophosphatase 1, chloroplast precursor (EC 3.6.1.1) (Pyrophosphate phospho-hydrolase 1) (PPase 1) (Chloroplast inorganic pyrophosphatase 1) (PPA1) [Arabidopsis Thaliana] (GB:Q9LXC9;GB:Q8LBD6); similar to inorganic pyrophosphatase, putative (soluble) / pyrophosphate phospho-hydrolase, putative / PPase, putative [Arabidopsis …		2.76783
23.5.4	nucleotide metabolism.deoxynucleotide metabolism.ribonucleoside-diphosphate reductase	263882_at	At2g21790	R1/RIBONUCLEOTIDE REDUCTASE, REDUCTASE PROTEIN R1; ribonucleoside-diphosphate reductase encodes large subunit of ribonucleotide reductase involved in the production of deoxyribonucleoside triphosphates (dNTPs) for DNA replication and repair Identical to R		3.08726
23.5.5	nucleotide metabolism.deoxynucleotide metabolism.dUTP diphosphatase	252442_at	At3g46940	deoxyuridine 5'-triphosphate nucleotidohydrolase family similar to Deoxyuridine 5'-triphosphate nucleotidohydrolase (dUTPase) (dUTP pyrophosphatase) (P18) (GB:P32518); contains InterPro domain DeoxyUTP pyrophosphatase; (InterPro:IPR008180); contains InterPro domain DeoxyUTP pyrophosphatase subfamily 1; (InterPro:IPR008181); contains InterPro domain dCTP Deaminase; (InterPro:IPR003232)		6.61538		3.39
24.1	Biodegradation of Xenobiotics.hydroxyacylglutathione hydrolase	263243_at	At2g31350	GLX2-5 (GLYOXALASE 2-5); hydroxyacylglutathione hydrolase/ iron ion binding / zinc ion binding Encodes a mitochondrial glyoxalase 2 that can accommodate a number of different metal centers and with the predominant metal center being Fe(III)Zn(II). Identical to Putative hydroxyacylglutathione hydrolase 2, mitochondrial precursor (EC 3.1.2.6) (Glyoxalase II) (Glx II) [Arabidopsis Thaliana] (GB:Q9SI…		-2.63918
25	C1-metabolism	263546_at	At2g21550	bifunctional dihydrofolate reductase-thymidylate synthase, putative / DHFR-TS, putative similar to THY-2 (THYMIDYLATE SYNTHASE 2) [Arabidopsis thaliana] (TAIR:AT4G34570.1); similar to THY-1 (THYMIDYLATE SYNTHASE 1) [Arabidopsis thaliana] (TAIR:AT2G16370.1); similar to dihydrofolate reductase-thymidylate synthase (GB:AAA32788.1); contains InterPro domain Thymidylate synthase; (InterPro:IPR000398);…		-3.17167
25	C1-metabolism	258614_at	At3g02770	dimethylmenaquinone methyltransferase family protein Identical to Regulator of ribonuclease-like protein 1 [Arabidopsis Thaliana] (GB:Q9M8R9); similar to dimethylmenaquinone methyltransferase family protein [Arabidopsis thaliana] (TAIR:AT5G16450.2); similar to Dimethylmenaquinone methyltransferase [Medicago truncatula] (GB:ABE89807.1); contains InterPro domain Protein of unknown function 1935; (I…		-3.88063
25	C1-metabolism	253558_at	At4g31120	Skb1 methyltransferase family protein similar to Os02g0139200 [Oryza sativa (japonica cultivar-group)] (GB:NP_001045843.1); similar to SAM (and some other nucleotide) binding motif; Skb1 methyltransferase [Medicago truncatula] (GB:ABE80388.1); contains InterPro domain Skb1 methyltransferase; (InterPro:IPR007857)		2.61472
25.1	C1-metabolism.glycine hydroxymethyltransferase	260126_at	At1g36370	SHM7 (serine hydroxymethyltransferase 7); glycine hydroxymethyltransferase Encodes a putative serine hydroxymethyltransferase. similar to SHM6 (serine hydroxymethyltransferase 6), glycine hydroxymethyltransferase [Arabidopsis thaliana] (TAIR:AT1G22020.1); similar to Os01g0874900 [Oryza sativa (japonica cultivar-group)] (GB:NP_001044960.1); similar to Os05g0429000 [Oryza sativa (japonica cultivar-…		-2.79808
25.1	C1-metabolism.glycine hydroxymethyltransferase	254740_s_at	At4g13930	at4g13890); at4g13930: SHM4 (SERINE HYDROXYMETHYLTRANSFERASE 4); glycine hydroxymethyltransferase Encodes a serine hydroxymethyltransferase maximally expressed in root similar to SHM5 (SERINE HYDROXYMETHYLTRANSFERASE 5), glycine hydroxymethyltransferase [		2.30877
25.1	C1-metabolism.glycine hydroxymethyltransferase	253438_at	At4g32520	SHM3 (SERINE HYDROXYMETHYLTRANSFERASE 3); glycine hydroxymethyltransferase similar to SHM1 (SERINE HYDROXYMETHYLTRANSFERASE 1), glycine hydroxymethyltransferase [Arabidopsis thaliana] (TAIR:AT4G37930.1); similar to Glycine/serine hydroxymethyltransferase (ISS) [Ostreococcus tauri] (GB:CAL58340.1); contains InterPro domain Glycine hydroxymethyltransferase; (InterPro:IPR001085)		2.36705
25.1	C1-metabolism.glycine hydroxymethyltransferase	253009_at	At4g37930	SHM1 (SERINE HYDROXYMETHYLTRANSFERASE 1); glycine hydroxymethyltransferase Encodes a protein with mitochondrial serine hydroxymethyltransferase activity, which functions in the photorespiratory pathway, catalyzes the conversion of serine and tetrahydrofol		3.59674
25.5	C1-metabolism.Methylenetetrahydrofolate dehydrogenase & Methenyltetrahydrofolate cyclohydrolase	255685_s_at	At4g00620	at4g00600); at4g00620: tetrahydrofolate dehydrogenase/cyclohydrolase, putative similar to tetrahydrofolate dehydrogenase/cyclohydrolase, putative [Arabidopsis thaliana] (TAIR:AT4G00600.1); similar to Tetrahydrofolate dehydrogenase/cyclohydrolase [Medicago truncatula] (GB:ABD28438.1); contains InterPro domain Tetrahydrofolate dehydrogenase/cyclohydrolase; (InterPro:IPR000672); at4g00600: tetrahydr…		3.87773
25.8	C1-metabolism.tetrahydrofolate synthase	251759_at	At3g55630	ATDFD (A. THALIANA DHFS-FPGS HOMOLOG D); tetrahydrofolylpolyglutamate synthase similar to ATDFB (A. THALIANA DHFS-FPGS HOMOLOG B), tetrahydrofolylpolyglutamate synthase [Arabidopsis thaliana] (TAIR:AT5G05980.2); similar to putative folylpolyglutamate synthetase [Oryza sativa (japonica cultivar-group)] (GB:AAG13624.1); similar to Os03g0111100 [Oryza sativa (japonica cultivar-group)] (GB:NP_0010487…		2.24549
25.9	C1-metabolism.dihydroneopterin aldolase	247409_at	At5g62980	dihydroneopterin aldolase, putative similar to dihydroneopterin aldolase, putative [Arabidopsis thaliana] (TAIR:AT3G11750.1); similar to dihydroneopterin aldolase [Lycopersicon esculentum] (GB:AAR23754.1); similar to Os09g0560500 [Oryza sativa (japonica cultivar-group)] (GB:NP_001063927.1); similar to Os08g0556200 [Oryza sativa (japonica cultivar-group)] (GB:NP_001062473.1); contains InterPro dom…		2.25747
26.1	misc.cytochrome P450	262793_at	At1g13110	CYP71B7 (cytochrome P450, family 71, subfamily B, polypeptide 7); oxygen binding member of CYP71B Identical to Cytochrome P450 71B7 (EC 1.14.-.-) (CYP71B7) [Arabidopsis Thaliana] (GB:Q96514); similar to CYP71B23 (cytochrome P450, family 71, subfamily B, polypeptide 23), oxygen binding [Arabidopsis thaliana] (TAIR:AT3G26210.1); similar to CYP71B28 (cytochrome P450, family 71, subfamily B, polypept…		-7.22
26.1	misc.cytochrome P450	246268_at	At1g31800	CYP97A3/LUT5 (CYTOCHROME P450-TYPE MONOOXYGENASE 97A3); carotene beta-ring hydroxylase/ oxygen binding Encodes a protein with &#946;-ring carotenoid hydroxylase activity. similar to LUT1 (LUTEIN DEFICIENT 1), oxygen binding [Arabidopsis thaliana] (TAIR:AT3G53130.1); similar to cytochrome P450 monooxygenase CYP97A10 [Medicago truncatula] (GB:ABC59110.1); similar to E-class P450, group I [Medicago …		2.62361
26.1	misc.cytochrome P450	261878_at	At1g50560	CYP705A25 (cytochrome P450, family 705, subfamily A, polypeptide 25); oxygen binding member of CYP705A similar to CYP705A27 (cytochrome P450, family 705, subfamily A, polypeptide 27), oxygen binding [Arabidopsis thaliana] (TAIR:AT1G50520.1); similar to E-class P450, group I [Medicago truncatula] (GB:ABE94646.1); contains InterPro domain E-class P450, group I; (InterPro:IPR002401); contains InterP…		-2.11611
26.1	misc.cytochrome P450	267267_at	At2g02580	CYP71B9 (cytochrome P450, family 71, subfamily B, polypeptide 9); oxygen binding member of CYP71B Identical to Cytochrome P450 71B9 (EC 1.14.-.-) (CYP71B9) [Arabidopsis Thaliana] (GB:O64718;GB:Q8VYE9); similar to CYP71B36 (cytochrome P450, family 71, subfamily B, polypeptide 36), oxygen binding [Arabidopsis thaliana] (TAIR:AT3G26320.1); similar to CYP71B34 (cytochrome P450, family 71, subfamily B…		-2.0519
26.1	misc.cytochrome P450	264052_at	At2g22330	CYP79B3 (cytochrome P450, family 79, subfamily B, polypeptide 3); oxygen binding Encodes a cytochrome P450. Involved in tryptophan metabolism. Converts Trp to indole-3-acetaldoxime (IAOx), a precursor to IAA and indole glucosinolates. similar to CYP79B2 (cytochrome P450, family 79, subfamily B, polypeptide 2), oxygen binding [Arabidopsis thaliana] (TAIR:AT4G39950.1); similar to cytochrome P450 [B…		2.13912	-4.5
26.1	misc.cytochrome P450	267500_s_at	At2g45510	at2g44890); at2g45510: CYP704A2 (cytochrome P450, family 704, subfamily A, polypeptide 2); oxygen binding member of CYP704A similar to CYP704A1 (cytochrome P450, family 704, subfamily A, polypeptide 1), oxygen binding [Arabidopsis thaliana] (TAIR:AT2G4489		-3.84128		-3.74
26.1	misc.cytochrome P450	267559_at	At2g45570	CYP76C2 (cytochrome P450, family 76, subfamily C, polypeptide 2); oxygen binding member of CYP76C Identical to Cytochrome P450 76C2 (EC 1.14.-.-) (CYP76C2) [Arabidopsis Thaliana] (GB:O64637); similar to CYP76C4 (cytochrome P450, family 76, subfamily C, polypeptide 4), oxygen binding [Arabidopsis thaliana] (TAIR:AT2G45550.1); similar to CYP76C1 (cytochrome P450, family 76, subfamily C, polypeptide…		2.19342
26.1	misc.cytochrome P450	266756_at	At2g46950	CYP709B2 (cytochrome P450, family 709, subfamily B, polypeptide 2); oxygen binding member of CYP709B similar to CYP709B3 (cytochrome P450, family 709, subfamily B, polypeptide 3), oxygen binding [Arabidopsis thaliana] (TAIR:AT4G27710.1); similar to CYP709B1 (cytochrome P450, family 709, subfamily B, polypeptide 1), oxygen binding [Arabidopsis thaliana] (TAIR:AT2G46960.2); similar to cytochrome P4…		2.42523
26.1	misc.cytochrome P450	258113_at	At3g14650	CYP72A11 (cytochrome P450, family 72, subfamily A, polypeptide 11); oxygen binding putative cytochrome P450 similar to CYP72A15 (cytochrome P450, family 72, subfamily A, polypeptide 15), oxygen binding [Arabidopsis thaliana] (TAIR:AT3G14690.1); similar to CYP72A14 (cytochrome P450, family 72, subfamily A, polypeptide 14), oxygen binding [Arabidopsis thaliana] (TAIR:AT3G14680.1); similar to CYP72A…		2.46489	-3.7
26.1	misc.cytochrome P450	258114_at	At3g14660	CYP72A13 (cytochrome P450, family 72, subfamily A, polypeptide 13); oxygen binding putative cytochrome P450 similar to CYP72A15 (cytochrome P450, family 72, subfamily A, polypeptide 15), oxygen binding [Arabidopsis thaliana] (TAIR:AT3G14690.1); similar to CYP72A14 (cytochrome P450, family 72, subfamily A, polypeptide 14), oxygen binding [Arabidopsis thaliana] (TAIR:AT3G14680.1); similar to CYP72A…		-2.52095
26.1	misc.cytochrome P450	257129_at	At3g20100	CYP705A19 (cytochrome P450, family 705, subfamily A, polypeptide 19); oxygen binding member of CYP705A similar to CYP705A2 (cytochrome P450, family 705, subfamily A, polypeptide 2), oxygen binding [Arabidopsis thaliana] (TAIR:AT4G15350.1); similar to CYP705A30 (cytochrome P450, family 705, subfamily A, polypeptide 30), oxygen binding [Arabidopsis thaliana] (TAIR:AT3G20940.1); similar to CYP705A22…		4.29706	-2.8
26.1	misc.cytochrome P450	257634_s_at	At3g26170	at3g26180); at3g26170: CYP71B19 (cytochrome P450, family 71, subfamily B, polypeptide 19); oxygen binding putative cytochrome P450 Identical to Cytochrome P450 71B19 (EC 1.14.-.-) (CYP71B19) [Arabidopsis Thaliana] (GB:Q9LTM4); similar to CYP71B16 (cytochr		-2.29214
26.1	misc.cytochrome P450	257623_at	At3g26210	CYP71B23 (cytochrome P450, family 71, subfamily B, polypeptide 23); oxygen binding putative cytochrome P450 Identical to Cytochrome P450 71B23 (EC 1.14.-.-) (CYP71B23) [Arabidopsis Thaliana] (GB:Q9LTM0;GB:Q6AWT7); similar to CYP71B28 (cytochrome P450, family 71, subfamily B, polypeptide 28), oxygen binding [Arabidopsis thaliana] (TAIR:AT1G13090.1); similar to CYP71B7 (cytochrome P450, family 71, …		-4.7885
26.1	misc.cytochrome P450	252368_at	At3g48520	CYP94B3 (cytochrome P450, family 94, subfamily B, polypeptide 3); oxygen binding member of CYP94B similar to CYP94B1 (cytochrome P450, family 94, subfamily B, polypeptide 1), oxygen binding [Arabidopsis thaliana] (TAIR:AT5G63450.1); similar to Os11g0483000 [Oryza sativa (japonica cultivar-group)] (GB:NP_001067905.1); similar to Cytochrome P450 family protein, expressed [Oryza sativa (japonica cul…		3.46156	-3.7
26.1	misc.cytochrome P450	251969_at	At3g53130	LUT1 (LUTEIN DEFICIENT 1); oxygen binding Lutein-deficient 1 (LUT1) required for lutein biosynthesis, member of the xanthophyll class of carotenoids. Involved in epsilon ring hydroxylation. Maps at 67.3 cM on chromosome 3. similar to CYP97A3/LUT5 (CYTOCHROME P450-TYPE MONOOXYGENASE 97A3), carotene beta-ring hydroxylase/ oxygen binding [Arabidopsis thaliana] (TAIR:AT1G31800.1); similar to putative…		2.35215
26.1	misc.cytochrome P450	253534_at	At4g31500	CYP83B1 (CYTOCHROME P450 MONOOXYGENASE 83B1); oxygen binding Encodes an oxime-metabolizing enzyme in the biosynthetic pathway of glucosinolates. Is required for phytochrome signal transduction in red light. Mutation confers auxin overproduction. Identical to Cytochrome P450 83B1 (EC 1.14.-.-) (CYP83B1) [Arabidopsis Thaliana] (GB:O65782); similar to CYP83A1 (CYTOCHROME P450 83A1), oxygen binding […		-3.19386	-3.2
26.1	misc.cytochrome P450	253096_at	At4g37330	CYP81D4 (cytochrome P450, family 81, subfamily D, polypeptide 4); oxygen binding member of CYP81D similar to CYP81D2 (cytochrome P450, family 81, subfamily D, polypeptide 2), oxygen binding [Arabidopsis thaliana] (TAIR:AT4G37360.1); similar to CYP81D8 (cytochrome P450, family 81, subfamily D, polypeptide 8), oxygen binding [Arabidopsis thaliana] (TAIR:AT4G37370.1); similar to CYP81D5 (cytochrome …		2.74118
26.1	misc.cytochrome P450	247949_at	At5g57220	CYP81F2 (cytochrome P450, family 81, subfamily F, polypeptide 2); oxygen binding member of CYP81F similar to CYP91A2 (CYTOCHROME P450 MONOOXYGENASE 91A2), oxygen binding [Arabidopsis thaliana] (TAIR:AT4G37430.1); similar to CYP81F3 (cytochrome P450, family 81, subfamily F, polypeptide 3), oxygen binding [Arabidopsis thaliana] (TAIR:AT4G37400.1); similar to CYP81F4 (cytochrome P450, family 81, sub…		-2.21294
26.1	misc.misc2	262573_at	At1g15390	PDF1A (PEPTIDE DEFORMYLASE 1A); peptide deformylase encodes a peptide deformylase-like protein. Removes N-formyl groups, a prerequisite for the action of methionine aminopeptidase during protein synthesis. Targeted to mitochondria. Requires Zn for catalysis. Identical to Peptide deformylase, mitochondrial precursor (EC 3.5.1.88) (PDF) (Polypeptide deformylase) (PDF1A) [Arabidopsis Thaliana] (GB:Q…		2.34658
26.1	misc.misc2	260106_at	At1g35420	dienelactone hydrolase family protein similar to dienelactone hydrolase family protein [Arabidopsis thaliana] (TAIR:AT3G23600.1); similar to Dienelactone hydrolase [Medicago truncatula] (GB:ABE94325.1); contains InterPro domain Dienelactone hydrolase; (InterPro:IPR002925)		2.66573
26.1	misc.misc2	258034_at	At3g21300	RNA methyltransferase family protein similar to zinc finger (CCCH-type) family protein [Arabidopsis thaliana] (TAIR:AT2G28450.1); similar to tRNA (uracil-5-)-methyltransferase/TrmA [Chlorobium phaeobacteroides BS1] (GB:ZP_00530948.1); similar to Os01g0193600 [Oryza sativa (japonica cultivar-group)] (GB:NP_001042282.1); contains InterPro domain 23S rRNA methyltransferase/RumA; (InterPro:IPR001566)…		2.10985
26.1	misc.misc2	252095_at	At3g51000	epoxide hydrolase, putative similar to epoxide hydrolase, putative [Arabidopsis thaliana] (TAIR:AT3G05600.1); similar to soluble epoxide hydrolase [Citrus jambhiri] (GB:BAD13534.1); similar to Os12g0636400 [Oryza sativa (japonica cultivar-group)] (GB:NP_001067364.1); contains InterPro domain Esterase/lipase/thioesterase; (InterPro:IPR000379); contains InterPro domain Alpha/beta hydrolase fold-1; …		-2.02747	-3.5	-8.61
26.1	misc.misc2	253042_at	At4g37550	formamidase, putative / formamide amidohydrolase, putative similar to formamidase, putative / formamide amidohydrolase, putative [Arabidopsis thaliana] (TAIR:AT4G37560.1); similar to Os01g0764900 [Oryza sativa (japonica cultivar-group)] (GB:NP_001044346.1); similar to formamidase [Synechococcus sp. WH 5701] (GB:ZP_01084549.1); contains InterPro domain Acetamidase/Formamidase; (InterPro:IPR004304)		5.34644
26.1	misc.misc2	250146_at	At5g14660	PDF1B (PEPTIDE DEFORMYLASE 1B); peptide deformylase encodes a peptide deformylase-like protein Identical to Peptide deformylase, chloroplast precursor (EC 3.5.1.88) (PDF) (Polypeptide deformylase) (PDF1B) [Arabidopsis Thaliana] (GB:Q9FUZ2;GB:Q8LEH0;GB:Q949U8;GB:Q9LYJ4); similar to PDF1A (PEPTIDE DEFORMYLASE 1A), peptide deformylase [Arabidopsis thaliana] (TAIR:AT1G15390.1); similar to Peptide def…		3.17021
26.1	misc.misc2	248965_at	At5g45370	nodulin-related / integral membrane family protein similar to integral membrane family protein [Arabidopsis thaliana] (TAIR:AT4G19185.1); similar to Protein of unknown function DUF6, transmembrane [Medicago truncatula] (GB:ABE84659.1); contains InterPro domain Protein of unknown function DUF6, transmembrane; (InterPro:IPR000620)		-2.09373
26.11.1	misc.alcohol dehydrogenases	264514_at	At1g09500	cinnamyl-alcohol dehydrogenase family / CAD family similar to Eucalyptus gunnii alcohol dehydrogenase of unknown physiological function (GI:1143445), Vigna unguiculata (gi:1854445), NOT a cinnamyl-alcohol dehydrogenase similar to cinnamyl-alcohol dehydrogenase family / CAD family [Arabidopsis thaliana] (TAIR:AT1G09510.1); similar to aldehyde reductase [Vigna radiata] (GB:AAD53967.1); contains Int…		6.57055
26.11.1	misc.alcohol dehydrogenases	261930_at	At1g22440	alcohol dehydrogenase, putative similar to oxidoreductase/ zinc ion binding [Arabidopsis thaliana] (TAIR:AT1G22430.2); similar to alcohol dehydrogenase ADH [Lycopersicon esculentum] (GB:AAB33480.2); contains InterPro domain NAD-binding site; (InterPro:IPR000205); contains InterPro domain GroES-like; (InterPro:IPR011032); contains InterPro domain Alcohol dehydrogenase superfamily, zinc-containing;…		2.48799	-8.3
26.12	misc.peroxidases	261518_at	At1g71695	peroxidase 12 (PER12) (P12) (PRXR6) Identical to Peroxidase 12 precursor (EC 1.11.1.7) (Atperox P12) (PRXR6) (ATP4a) (PER12) [Arabidopsis Thaliana] (GB:Q96520;GB:Q43734); similar to peroxidase, putative [Arabidopsis thaliana] (TAIR:AT4G08770.1); similar to peroxidase [Nicotiana tabacum] (GB:AAK52084.1); contains InterPro domain Haem peroxidase; (InterPro:IPR010255); contains InterPro domain Haem …		-2.40659
26.12	misc.peroxidases	264001_at	At2g22420	peroxidase 17 (PER17) (P17) Identical to Peroxidase 17 precursor (EC 1.11.1.7) (Atperox P17) (ATP25a) (PER17) [Arabidopsis Thaliana] (GB:Q9SJZ2;GB:P93725); similar to peroxidase, putative [Arabidopsis thaliana] (TAIR:AT4G36430.1); similar to gaiacol peroxidase [Gossypium hirsutum] (GB:AAL93152.1); contains InterPro domain Haem peroxidase; (InterPro:IPR010255); contains InterPro domain Haem peroxi…		2.81507
26.12	misc.peroxidases	265471_at	At2g37130	peroxidase 21 (PER21) (P21) (PRXR5) Identical to Peroxidase 21 precursor (EC 1.11.1.7) (Atperox P21) (PRXR5) (ATP2a/ATP2b) (PER21) [Arabidopsis Thaliana] (GB:Q42580;GB:Q43733;GB:Q93YM9); similar to PRXR1 (peroxidase 42), peroxidase [Arabidopsis thaliana] (TAIR:AT4G21960.1); similar to putative peroxidase [Oryza sativa (japonica cultivar-group)] (GB:BAC84057.1); contains InterPro domain Haem perox…		4.65784	-5	-18.65
26.12	misc.peroxidases	267101_at	At2g41480	peroxidase Identical to Peroxidase 25 precursor (EC 1.11.1.7) (Atperox P25) (PER25) [Arabidopsis Thaliana] (GB:O80822;GB:Q8L728); similar to peroxidase, putative [Arabidopsis thaliana] (TAIR:AT5G64120.1); similar to putative peroxidase [Oryza sativa (japonica cultivar-group)] (GB:BAD68110.1); contains InterPro domain Haem peroxidase; (InterPro:IPR010255); contains InterPro domain Haem peroxidase,…		5.81879
26.12	misc.peroxidases	253332_at	At4g33420	peroxidase, putative Identical to Peroxidase 47 precursor (EC 1.11.1.7) (Atperox P47) (ATP32) (PER47) [Arabidopsis Thaliana] (GB:Q9SZB9); similar to peroxidase [Arabidopsis thaliana] (TAIR:AT5G51890.1); similar to TPA: class III peroxidase 117 precursor [Oryza sativa (japonica cultivar-group)] (GB:CAH69359.1); similar to Os08g0113000 [Oryza sativa (japonica cultivar-group)] (GB:NP_001060836.1); c…		-2.39722	-7.2
26.12	misc.peroxidases	246228_at	At4g36430	peroxidase, putative Identical to Peroxidase 49 precursor (EC 1.11.1.7) (Atperox P49) (ATP31) (PER49) [Arabidopsis Thaliana] (GB:O23237); similar to peroxidase, putative [Arabidopsis thaliana] (TAIR:AT2G18150.1); similar to peroxidase [Dimocarpus longan] (GB:ABG49114.1); contains InterPro domain Haem peroxidase; (InterPro:IPR010255); contains InterPro domain Haem peroxidase, plant/fungal/bacteria…		-3.50331
26.12	misc.peroxidases	253099_s_at	At4g37530	at4g37520); at4g37530: peroxidase, putative Identical to Peroxidase 51 precursor (EC 1.11.1.7) (Atperox P51) (ATP37) (PER51) [Arabidopsis Thaliana] (GB:Q9SZE7;GB:Q8VYK8); similar to peroxidase 50 (PER50) (P50) (PRXR2) [Arabidopsis thaliana] (TAIR:AT4G375		-2.66632	-6.8
26.12	misc.peroxidases	250798_at	At5g05340	peroxidase, putative Identical to Peroxidase 52 precursor (EC 1.11.1.7) (Atperox P52) (ATP49) (PER52) [Arabidopsis Thaliana] (GB:Q9FLC0); similar to peroxidase, putative [Arabidopsis thaliana] (TAIR:AT5G58400.1); similar to Peroxidase P7 (TP7) (GB:P00434); contains InterPro domain Haem peroxidase; (InterPro:IPR010255); contains InterPro domain Haem peroxidase, plant/fungal/bacterial; (InterPro:IP…		8.91421	11.6	5.84
26.12	misc.peroxidases	249392_at	At5g40150	peroxidase, putative Identical to Peroxidase 63 precursor (EC 1.11.1.7) (Atperox P63) (ATP26a) (PER63) [Arabidopsis Thaliana] (GB:Q9FL16;GB:P93726); similar to peroxidase, putative [Arabidopsis thaliana] (TAIR:AT3G28200.1); similar to Haem peroxidase, plant/fungal/bacterial [Medicago truncatula] (GB:ABE90190.1); contains InterPro domain Haem peroxidase; (InterPro:IPR010255); contains InterPro dom…		2.30826
26.12	misc.peroxidases	247297_at	At5g64100	peroxidase, putative Identical to Peroxidase 69 precursor (EC 1.11.1.7) (Atperox P69) (ATP3a) (PER69) [Arabidopsis Thaliana] (GB:Q96511;GB:Q8RWL8); similar to peroxidase, putative [Arabidopsis thaliana] (TAIR:AT5G64110.1); similar to peroxidase precursor [Solanum lycopersicum] (GB:CAA64413.1); similar to cationic peroxidase [Solanum lycopersicum] (GB:CAG25463.1); contains InterPro domain Haem per…		-2.04201
26.12	misc.peroxidases	247326_at	At5g64110	peroxidase, putative Identical to Peroxidase 70 precursor (EC 1.11.1.7) (Atperox P70) (ATP45) (PER70) [Arabidopsis Thaliana] (GB:Q9FMI7); similar to peroxidase, putative [Arabidopsis thaliana] (TAIR:AT5G64100.1); similar to peroxidase [Nicotiana tabacum] (GB:BAD97807.1); contains InterPro domain Haem peroxidase; (InterPro:IPR010255); contains InterPro domain Haem peroxidase, plant/fungal/bacteria…		2.42052	2.7
26.13	misc.acid and other phosphatases	265042_at	At1g04040	acid phosphatase class B family protein similar to acid phosphatase class B family protein [Arabidopsis thaliana] (TAIR:AT5G44020.1); similar to Plant acid phosphatase [Medicago truncatula] (GB:ABE84853.1); contains InterPro domain Acid phosphatase (Class B); (InterPro:IPR005519); contains InterPro domain Plant acid phosphatase; (InterPro:IPR010028)		3.1404
26.13	misc.acid and other phosphatases	256100_at	At1g13750	calcineurin-like phosphoesterase family protein similar to ATPAP24/PAP24 (purple acid phosphatase 24), acid phosphatase/ protein serine/threonine phosphatase [Arabidopsis thaliana] (TAIR:AT4G24890.1); similar to ATPAP27/PAP27 (purple acid phosphatase 27), acid phosphatase/ protein serine/threonine phosphatase [Arabidopsis thaliana] (TAIR:AT5G50400.1); similar to diphosphonucleotide phosphatase 1,…		-4.94563
26.13	misc.acid and other phosphatases	259399_at	At1g17710	phosphoric monoester hydrolase similar to phosphoric monoester hydrolase [Arabidopsis thaliana] (TAIR:AT1G73010.1); similar to putative phosphatase [Solanum lycopersicum] (GB:CAD30864.1); contains InterPro domain HAD-superfamily hydrolase subfamily IB, PSPase-like; (InterPro:IPR006383); contains InterPro domain HAD-superfamily subfamily IB hydrolase, hypothetical 1; (InterPro:IPR006384)		-78.2891
26.13	misc.acid and other phosphatases	261341_s_at	At1g52940	at2g18130 | at3g46120); at1g52940: ATPAP5/PAP5 (purple acid phosphatase 5); acid phosphatase/ protein serine/threonine phosphatase similar to ATPAP11/PAP11 (purple acid phosphatase 11), acid phosphatase/ protein serine/threonine phosphatase [Arabidopsis		-5.67105
26.13	misc.acid and other phosphatases	259635_at	At1g56360	ATPAP6/PAP6 (purple acid phosphatase 6); acid phosphatase/ protein serine/threonine phosphatase similar to ATPAP25/PAP25 (purple acid phosphatase 25), acid phosphatase/ protein serine/threonine phosphatase [Arabidopsis thaliana] (TAIR:AT4G36350.1); similar to purple acid phosphatase [Medicago truncatula] (GB:AAX20028.1); contains InterPro domain Fibronectin, type III-like fold; (InterPro:IPR00895…		-3.35697
26.13	misc.acid and other phosphatases	262369_at	At1g73010	phosphoric monoester hydrolase similar to phosphoric monoester hydrolase [Arabidopsis thaliana] (TAIR:AT1G17710.1); similar to putative acid phosphatase [Lycopersicon esculentum] (GB:AAG40473.1); contains InterPro domain HAD-superfamily hydrolase subfamily IB, PSPase-like; (InterPro:IPR006383); contains InterPro domain HAD-superfamily subfamily IB hydrolase, hypothetical 1; (InterPro:IPR006384)		-68.9642
26.13	misc.acid and other phosphatases	263594_at	At2g01880	ATPAP7/PAP7 (purple acid phosphatase 7); acid phosphatase/ protein serine/threonine phosphatase similar to ATACP5 (acid phosphatase 5), acid phosphatase/ protein serine/threonine phosphatase [Arabidopsis thaliana] (TAIR:AT3G17790.1); similar to purple acid phosphatase 1 [Solanum tuberosum] (GB:AAT37529.1); contains InterPro domain Acid phosphatase, type 5; (InterPro:IPR012007); contains InterPro …		-9.08546
26.13	misc.acid and other phosphatases	263553_at	At2g16430	PAP10; protein serine/threonine phosphatase similar to PAP1 (PURPLE ACID PHOSPHATASE 1), acid phosphatase/ protein serine/threonine phosphatase [Arabidopsis thaliana] (TAIR:AT2G27190.1); similar to purple acid phosphatase [Medicago truncatula] (GB:AAX20028.1); contains InterPro domain Metallophosphoesterase; (InterPro:IPR004843)		-2.02145	2.9
26.13	misc.acid and other phosphatases	263083_at	At2g27190	PAP1 (PURPLE ACID PHOSPHATASE 1); acid phosphatase/ protein serine/threonine phosphatase secreted purple acid phosphatase precursor Identical to Iron (PAP1) [Arabidopsis Thaliana] (GB:Q38924;GB:Q42349;GB:Q540Q7;GB:Q8VZC6;GB:Q9SHS9); similar to ATPAP10/PAP10, acid phosphatase/ protein serine/threonine phosphatase [Arabidopsis thaliana] (TAIR:AT2G16430.2); similar to hypothetical protein [Vitis vin…		-2.5854	-2.4
26.13	misc.acid and other phosphatases	267552_at	At2g32770	ATPAP13/PAP13; acid phosphatase similar to ATPAP15/PAP15 (purple acid phosphatase 15), acid phosphatase/ protein serine/threonine phosphatase [Arabidopsis thaliana] (TAIR:AT3G07130.1); similar to phytase [Medicago truncatula] (GB:AAX71115.1); contains InterPro domain Fibronectin, type III-like fold; (InterPro:IPR008957); contains InterPro domain Metallophosphoesterase; (InterPro:IPR004843)		2.93935
26.13	misc.acid and other phosphatases	266758_at	At2g46920	POL (POLTERGEIST); protein phosphatase type 2C Pol mutations are recessive, partial suppressors of meristem defects in strong clv1 and clv3 mutants, and nearly complete suppressors of weak clv1 mutants. Single mutants appear normal. similar to PLL1 (POLTERGEIST LIKE 1), protein phosphatase type 2C [Arabidopsis thaliana] (TAIR:AT2G35350.1); similar to protein phosphatase 2C, putative [Medicago tru…		2.59853
26.13	misc.acid and other phosphatases	258158_at	At3g17790	ATACP5 (acid phosphatase 5); acid phosphatase/ protein serine/threonine phosphatase similar to ATPAP3/PAP3 (purple acid phosphatase 3), acid phosphatase/ protein serine/threonine phosphatase [Arabidopsis thaliana] (TAIR:AT1G14700.1); similar to putative acid phosphatase [Lupinus luteus] (GB:CAE85073.1); contains InterPro domain Acid phosphatase, type 5; (InterPro:IPR012007); contains InterPro dom…		-7.57838
26.13	misc.acid and other phosphatases	252006_at	At3g52820	ATPAP22/PAP22 (purple acid phosphatase 22); acid phosphatase/ protein serine/threonine phosphatase similar to ATPAP21/PAP21 (purple acid phosphatase 21), acid phosphatase/ protein serine/threonine phosphatase [Arabidopsis thaliana] (TAIR:AT3G52810.1); similar to Os04g0410600 [Oryza sativa (japonica cultivar-group)] (GB:NP_001052730.1); similar to H0717B12.3 [Oryza sativa (indica cultivar-group)] …		-2.86378
26.13	misc.acid and other phosphatases	245330_at	At4g14930	acid phosphatase survival protein SurE, putative similar to acid phosphatase survival protein SurE, putative [Arabidopsis thaliana] (TAIR:AT1G72880.1); similar to Survival protein SurE [Medicago truncatula] (GB:ABE91728.1); contains InterPro domain Survival protein SurE; (InterPro:IPR002828)		6.48977
26.13	misc.acid and other phosphatases	254111_at	At4g24890	ATPAP24/PAP24 (purple acid phosphatase 24); acid phosphatase/ protein serine/threonine phosphatase similar to calcineurin-like phosphoesterase family protein [Arabidopsis thaliana] (TAIR:AT1G13750.1); similar to ATPAP27/PAP27 (purple acid phosphatase 27), acid phosphatase/ protein serine/threonine phosphatase [Arabidopsis thaliana] (TAIR:AT5G50400.1); similar to putative metallophosphatase [Lupin…		-5.85975
26.13	misc.acid and other phosphatases	253087_at	At4g36350	ATPAP25/PAP25 (purple acid phosphatase 25); acid phosphatase/ protein serine/threonine phosphatase similar to ATPAP6/PAP6 (purple acid phosphatase 6), acid phosphatase/ protein serine/threonine phosphatase [Arabidopsis thaliana] (TAIR:AT1G56360.1); similar to purple acid phosphatase [Medicago truncatula] (GB:AAX20028.1); contains InterPro domain Fibronectin, type III-like fold; (InterPro:IPR00895…		-11.5483
26.13	misc.acid and other phosphatases	246126_at	At5g20070	ATNUDT19 (Arabidopsis thaliana Nudix hydrolase homolog 19); hydrolase Identical to Probable NADH pyrophosphatase NUDT19, chloroplast precursor (EC 3.6.1.22) (Nudix hydrolase 19) (AtNUDT19) (NUDT19) [Arabidopsis Thaliana] (GB:Q94A82); similar to Isopentenyl-diphosphate delta-isomerase, type 1 [Medicago truncatula] (GB:ABE86498.1); contains InterPro domain NUDIX hydrolase; (InterPro:IPR000086)		2.00695
26.13	misc.acid and other phosphatases	246636_at	At5g34850	ATPAP26/PAP26 (purple acid phosphatase 26); acid phosphatase/ protein serine/threonine phosphatase similar to PAP1 (PURPLE ACID PHOSPHATASE 1), acid phosphatase/ protein serine/threonine phosphatase [Arabidopsis thaliana] (TAIR:AT2G27190.1); similar to purple acid phosphatase-like protein [Glycine max] (GB:AAN85416.1); similar to acid phosphatase [Lupinus luteus] (GB:CAD30328.1); similar to Metal…		2.51111
26.13	misc.acid and other phosphatases	247362_at	At5g63140	ATPAP29/PAP29 (purple acid phosphatase 29); acid phosphatase/ protein serine/threonine phosphatase similar to ATPAP14/PAP14, acid phosphatase/ protein serine/threonine phosphatase [Arabidopsis thaliana] (TAIR:AT2G46880.1); similar to putative PTS protein [Cicer arietinum] (GB:CAB76911.1); contains InterPro domain Phosphoesterase At2g46880; (InterPro:IPR011230); contains InterPro domain Metallopho…		4.08355
26.16	misc.myrosinases-lectin-jacalin	264279_s_at	At1g78820	at1g78830); at1g78820: curculin-like (mannose-binding) lectin family protein / PAN domain-containing protein similar to curculin-like (mannose-binding) lectin family protein [Arabidopsis thaliana] (TAIR:AT1G78830.1); similar to cell attachment protein in		-3.02897
26.16	misc.myrosinases-lectin-jacalin	264299_s_at	At1g78850	at1g78860); at1g78850: curculin-like (mannose-binding) lectin family protein curculin-like (mannose-binding) lectin family protein, low similarity to ser/thr protein kinase from Zea mays (GI:2598067); contains Pfam lectin (probable mannose binding) domain		-2.63674		-5.23
26.16	misc.myrosinases-lectin-jacalin	267530_at	At2g41890	curculin-like (mannose-binding) lectin family protein / PAN domain-containing protein similar to lectin protein kinase family protein [Arabidopsis thaliana] (TAIR:AT1G34300.1); similar to Protein kinase; Curculin-like (mannose-binding) lectin; Apple-like [Medicago truncatula] (GB:ABE87106.1); contains InterPro domain Apple-like; (InterPro:IPR003609); contains InterPro domain S-locus glycoprotein;…		3.88071
26.17	misc.dynamin	261364_at	At1g53140	dynamin family protein similar to ARC5 (ACCUMULATION AND REPLICATION OF CHLOROPLAST 5), GTP binding / GTPase [Arabidopsis thaliana] (TAIR:AT3G19720.2); similar to Os01g0748000 [Oryza sativa (japonica cultivar-group)] (GB:NP_001044237.1); similar to dynamin family protein [Musa balbisiana] (GB:ABF70129.1); similar to dynamin-like [Oryza sativa (japonica cultivar-group)] (GB:BAD86966.1); contains I…		4.06107
26.17	misc.dynamin	257044_at	At3g19720	ARC5 (ACCUMULATION AND REPLICATION OF CHLOROPLAST 5); GTP binding / GTPase Encodes a novel chloroplast division protein. Mutants of exhibit defects in chloroplast constriction, have enlarged, dumbbell-shaped chloroplasts. The ARC5 gene product shares simi		2.32824
26.18	misc.invertase/pectin methylesterase inhibitor family protein	262643_at	At1g62770	invertase/pectin methylesterase inhibitor family protein similar to invertase/pectin methylesterase inhibitor family protein [Arabidopsis thaliana] (TAIR:AT4G12390.1); similar to putative ripening-related protein [Vitis vinifera] (GB:CAB85625.1); contains InterPro domain Plant invertase/pectin methylesterase inhibitor; (InterPro:IPR007186); contains InterPro domain Pectinesterase inhibitor; (Inte…		2.60881
26.18	misc.invertase/pectin methylesterase inhibitor family protein	266352_at	At2g01610	invertase/pectin methylesterase inhibitor family protein similar to invertase/pectin methylesterase inhibitor family protein [Arabidopsis thaliana] (TAIR:AT1G14890.1); similar to pectin methylesterase inhibitor isoform [Solanum phureja] (GB:ABG49144.1); contains InterPro domain Plant invertase/pectin methylesterase inhibitor; (InterPro:IPR007186); contains InterPro domain Pectinesterase inhibitor…		5.08948	2.8
26.18	misc.invertase/pectin methylesterase inhibitor family protein	254810_at	At4g12390	invertase/pectin methylesterase inhibitor family protein similar to invertase/pectin methylesterase inhibitor family protein [Arabidopsis thaliana] (TAIR:AT1G62770.1); similar to putative ripening-related protein [Vitis vinifera] (GB:CAB85625.1); contains InterPro domain Plant invertase/pectin methylesterase inhibitor; (InterPro:IPR007186); contains InterPro domain Pectinesterase inhibitor; (Inte…		-2.10773	-2.8
26.18	misc.invertase/pectin methylesterase inhibitor family protein	247450_at	At5g62350	invertase/pectin methylesterase inhibitor family protein / DC 1.2 homolog (FL5-2I22) similar to invertase/pectin methylesterase inhibitor family protein [Arabidopsis thaliana] (TAIR:AT3G47380.1); similar to putative ripening-related protein [Vitis vinifera] (GB:CAB85625.1); contains InterPro domain Plant invertase/pectin methylesterase inhibitor; (InterPro:IPR007186); contains InterPro domain Pec…		7.21373
26.19	misc.plastocyanin-like	264377_at	At2g25060	plastocyanin-like domain-containing protein Identical to Early nodulin-like protein 1 precursor (Phytocyanin-like protein) [Arabidopsis Thaliana] (GB:Q9SK27;GB:Q680Y2); similar to plastocyanin-like domain-containing protein [Arabidopsis thaliana] (TAIR:AT4G31840.1); similar to Blue (type 1) copper domain [Medicago truncatula] (GB:ABE93906.1); contains InterPro domain Cupredoxin; (InterPro:IPR0089…		9.76521
26.19	misc.plastocyanin-like	253480_at	At4g31840	plastocyanin-like domain-containing protein similar to plastocyanin-like domain-containing protein [Arabidopsis thaliana] (TAIR:AT2G25060.1); similar to Blue (type 1) copper domain [Medicago truncatula] (GB:ABE93906.1); contains InterPro domain Cupredoxin; (InterPro:IPR008972); contains InterPro domain Plastocyanin-like; (InterPro:IPR003245)		7.65533
26.19	misc.plastocyanin-like	246920_at	At5g25090	plastocyanin-like domain-containing protein Identical to Early nodulin-like protein 3 precursor (Phytocyanin-like protein) [Arabidopsis Thaliana] (GB:Q8LC95); similar to plastocyanin-like domain-containing protein [Arabidopsis thaliana] (TAIR:AT2G25060.1); similar to Blue (type 1) copper domain [Medicago truncatula] (GB:ABE93906.1); contains InterPro domain Cupredoxin; (InterPro:IPR008972); conta…		2.89178
26.19	misc.plastocyanin-like	248236_at	At5g53870	plastocyanin-like domain-containing protein similar to plastocyanin-like domain-containing protein [Arabidopsis thaliana] (TAIR:AT4G27520.1); similar to putative early nodulin-like 2 predicted GPI-anchored protein [Trifolium pratense] (GB:BAE71287.1); contains InterPro domain Cupredoxin; (InterPro:IPR008972); contains InterPro domain Plastocyanin-like; (InterPro:IPR003245)		-5.49507
26.2	misc.UDP glucosyl and glucoronyl transferases	264857_at	At1g24170	GATL8/LGT9 (Galacturonosyltransferase-like 8); polygalacturonate 4-alpha-galacturonosyltransferase/ transferase, transferring glycosyl groups / transferase, transferring hexosyl groups Encodes a protein with putative galacturonosyltransferase activity. similar to GATL9/LGT8 (Galacturonosyltransferase-like 9), polygalacturonate 4-alpha-galacturonosyltransferase/ transferase, transferring glycosyl …		-2.63419
26.2	misc.UDP glucosyl and glucoronyl transferases	265499_at	At2g15480	UGT73B5 (UDP-glucosyl transferase 73B5); UDP-glycosyltransferase/ transferase, transferring glycosyl groups similar to UGT73B4, UDP-glycosyltransferase/ transferase, transferring glycosyl groups [Arabidopsis thaliana] (TAIR:AT2G15490.1); similar to UGT73B2, UDP-glucosyltransferase/ UDP-glycosyltransferase/ flavonol 3-O-glucosyltransferase [Arabidopsis thaliana] (TAIR:AT4G34135.1); similar to UGT7…		2.14825
26.2	misc.UDP glucosyl and glucoronyl transferases	266802_at	At2g22900	galactosyl transferase GMA12/MNN10 family protein Identical to Putative glycosyltransferase 7 (EC 2.4.-.-) (AtGT7) (GT7) [Arabidopsis Thaliana] (GB:O81007); similar to galactosyl transferase GMA12/MNN10 family protein [Arabidopsis thaliana] (TAIR:AT4G37690.1); similar to galactomannan galactosyltransferase [Senna occidentalis] (GB:CAI79403.1); contains InterPro domain Galactosyl transferase; (Int…		3.43815
26.2	misc.UDP glucosyl and glucoronyl transferases	265728_at	At2g31990	exostosin family protein similar to exostosin family protein [Arabidopsis thaliana] (TAIR:AT4G13990.1); similar to Os03g0144800 [Oryza sativa (japonica cultivar-group)] (GB:NP_001048945.1); similar to Xyloglucan galactosyltransferase KATAMARI1 homolog (GB:Q8H038); contains InterPro domain Exostosin-like; (InterPro:IPR004263)		-2.27714
26.2	misc.UDP glucosyl and glucoronyl transferases	256252_at	At3g11340	UDP-glucoronosyl/UDP-glucosyl transferase family protein similar to UGT76C2 (UDP-glucosyl transferase 76C2), UDP-glycosyltransferase/ transferase, transferring glycosyl groups [Arabidopsis thaliana] (TAIR:AT5G05860.1); similar to UDP-glucose: chalcononaringenin 2'-O-glucosyltransferase [Dianthus caryophyllus] (GB:BAD52007.1); contains InterPro domain UDP-glucuronosyl/UDP-glucosyltransferase; (Int…		-4.23551
26.2	misc.UDP glucosyl and glucoronyl transferases	257205_at	At3g16520	UDP-glucoronosyl/UDP-glucosyl transferase family protein similar to UDP-glucoronosyl/UDP-glucosyl transferase family protein [Arabidopsis thaliana] (TAIR:AT1G01390.1); similar to UDP-glycosyltransferase 88B1 [Stevia rebaudiana] (GB:AAR06919.1); contains InterPro domain UDP-glucuronosyl/UDP-glucosyltransferase; (InterPro:IPR002213)		4.48538
26.2	misc.UDP glucosyl and glucoronyl transferases	257949_at	At3g21750	UDP-glucoronosyl/UDP-glucosyl transferase family protein similar to UDP-glucoronosyl/UDP-glucosyl transferase family protein [Arabidopsis thaliana] (TAIR:AT3G21760.1); similar to glucosyltransferase NTGT3 [Nicotiana tabacum] (GB:BAB88934.1); contains InterPro domain UDP-glucuronosyl/UDP-glucosyltransferase; (InterPro:IPR002213)		2.19073
26.2	misc.UDP glucosyl and glucoronyl transferases	252179_at	At3g50760	GATL2 (Galacturonosyltransferase-like 2); polygalacturonate 4-alpha-galacturonosyltransferase/ transferase, transferring glycosyl groups / transferase, transferring hexosyl groups Encodes a protein with putative galacturonosyltransferase activity. similar to GATL1/GLZ1/PARVUS (Galacturonosyltransferase-like 1), polygalacturonate 4-alpha-galacturonosyltransferase/ transferase, transferring glycosy…		-2.14374
26.2	misc.UDP glucosyl and glucoronyl transferases	251970_at	At3g53150	UGT73D1 (UDP-glucosyl transferase 73D1); UDP-glycosyltransferase similar to DOGT1 (DON-GLUCOSYLTRANSFERASE), UDP-glycosyltransferase/ transferase, transferring glycosyl groups [Arabidopsis thaliana] (TAIR:AT2G36800.1); similar to glucosyltransferase NTGT4 [Nicotiana tabacum] (GB:BAD93688.1); contains InterPro domain UDP-glucuronosyl/UDP-glucosyltransferase; (InterPro:IPR002213)		-4.7431		-12.52
26.2	misc.UDP glucosyl and glucoronyl transferases	251761_at	At3g55700	UDP-glucoronosyl/UDP-glucosyl transferase family protein similar to UDP-glucoronosyl/UDP-glucosyl transferase family protein [Arabidopsis thaliana] (TAIR:AT3G55710.1); similar to putative UDP-glucosyltransferase [Oryza sativa (japonica cultivar-group)] (GB:BAC16461.1); contains InterPro domain UDP-glucuronosyl/UDP-glucosyltransferase; (InterPro:IPR002213)		-4.62118
26.2	misc.UDP glucosyl and glucoronyl transferases	251544_at	At3g58790	GAUT15 (Galacturonosyltransferase 15); polygalacturonate 4-alpha-galacturonosyltransferase/ transferase, transferring glycosyl groups / transferase, transferring hexosyl groups Encodes a protein with putative galacturonosyltransferase activity. similar to GAUT14 (Galacturonosyltransferase 14), polygalacturonate 4-alpha-galacturonosyltransferase/ transferase, transferring glycosyl groups / transfe…		2.13824
26.2	misc.UDP glucosyl and glucoronyl transferases	255506_at	At4g02130	GATL6/LGT10; polygalacturonate 4-alpha-galacturonosyltransferase/ transferase, transferring glycosyl groups / transferase, transferring hexosyl groups Encodes a protein with putative galacturonosyltransferase activity. similar to GATL5, transferase, transferring glycosyl groups / transferase, transferring hexosyl groups [Arabidopsis thaliana] (TAIR:AT1G02720.2); similar to Glycosyl transferase fa…		-2.31977
26.2	misc.UDP glucosyl and glucoronyl transferases	254320_at	At4g22580	exostosin family protein similar to exostosin family protein [Arabidopsis thaliana] (TAIR:AT4G13990.1); similar to hypothetical protein [Oryza sativa (japonica cultivar-group)] (GB:AAG13471.2); similar to Os10g0553600 [Oryza sativa (japonica cultivar-group)] (GB:NP_001065337.1); contains InterPro domain Exostosin-like; (InterPro:IPR004263)		-2.4531
26.2	misc.UDP glucosyl and glucoronyl transferases	253281_at	At4g34138	UGT73B1 (UDP-glucosyl transferase 73B1); UDP-glycosyltransferase/ abscisic acid glucosyltransferase similar to UGT73B2, UDP-glucosyltransferase/ UDP-glycosyltransferase/ flavonol 3-O-glucosyltransferase [Arabidopsis thaliana] (TAIR:AT4G34135.1); similar to UGT73B3 (UDP-glucosyl transferase 73B3), UDP-glycosyltransferase/ abscisic acid glucosyltransferase/ transferase, transferring hexosyl groups …		2.54986
26.21	misc.protease inhibitor/seed storage/lipid transfer protein (LTP) family protein	266311_at	At2g27130	protease inhibitor/seed storage/lipid transfer protein (LTP) family protein Identical to Xylogen-like protein 11 precursor (XYP11) [Arabidopsis Thaliana] (GB:Q9ZVC7;GB:Q8L963); similar to lipid binding [Arabidopsis thaliana] (TAIR:AT3G43720.2); similar to Plant lipid transfer protein/Par allergen [Medicago truncatula] (GB:ABE89509.1); similar to Os05g0489200 [Oryza sativa (japonica cultivar-group…		3.90714
26.21	misc.protease inhibitor/seed storage/lipid transfer protein (LTP) family protein	256933_at	At3g22600	protease inhibitor/seed storage/lipid transfer protein (LTP) family protein similar to protease inhibitor/seed storage/lipid transfer protein (LTP) family protein [Arabidopsis thaliana] (TAIR:AT4G14815.1); similar to Plant lipid transfer protein/Par allergen [Medicago truncatula] (GB:ABE87133.1); contains InterPro domain Plant lipid transfer protein/Par allergen; (InterPro:IPR000528); contains In…		-17.8434
26.21	misc.protease inhibitor/seed storage/lipid transfer protein (LTP) family protein	254818_at	At4g12470	protease inhibitor/seed storage/lipid transfer protein (LTP) family protein similar to pEARLI 1, lipid binding [Arabidopsis thaliana] (TAIR:AT4G12480.1); similar to HyPRP [Fragaria x ananassa] (GB:AAD01800.1); contains InterPro domain Plant lipid transfer/seed storage/trypsin-alpha amylase inhibitor; (InterPro:IPR003612)		-2.44971	-22.9
26.21	misc.protease inhibitor/seed storage/lipid transfer protein (LTP) family protein	254314_at	At4g22470	protease inhibitor/seed storage/lipid transfer protein (LTP) family protein similar to unknown protein [Arabidopsis thaliana] (TAIR:AT4G22485.1); similar to pherophorin-dz1 protein [Volvox carteri f. nagariensis] (GB:CAD22154.1); contains InterPro domain Plant lipid transfer/seed storage/trypsin-alpha amylase inhibitor; (InterPro:IPR003612)		2.70106
26.21	misc.protease inhibitor/seed storage/lipid transfer protein (LTP) family protein	247268_at	At5g64080	protease inhibitor/seed storage/lipid transfer protein (LTP) family protein Identical to Nonspecific lipid-transfer protein-like protein At5g64080 precursor [Arabidopsis Thaliana] (GB:Q8VYI9;GB:Q8L8Q1;GB:Q9FMI9); similar to protease inhibitor/seed storage/lipid transfer protein (LTP) family protein [Arabidopsis thaliana] (TAIR:AT2G13820.1); similar to xylogen protein 1 [Zinnia elegans] (GB:BAD246…		2.14261	3.4
26.22	misc.short chain dehydrogenase/reductase (SDR)	267169_at	At2g37540	short-chain dehydrogenase/reductase (SDR) family protein similar to short-chain dehydrogenase/reductase (SDR) family protein [Arabidopsis thaliana] (TAIR:AT5G02540.1); similar to putative pod-specific dehydrogenase SAC25 [Brassica napus] (GB:CAB58175.1); contains InterPro domain Short-chain dehydrogenase/reductase SDR; (InterPro:IPR002198); contains InterPro domain Glucose/ribitol dehydrogenase; …		-2.61142
26.22	misc.short chain dehydrogenase/reductase (SDR)	266761_at	At2g47130	short-chain dehydrogenase/reductase (SDR) family protein similar to short-chain dehydrogenase/reductase (SDR) family protein [Arabidopsis thaliana] (TAIR:AT3G29260.1); similar to 3-beta hydroxysteroid dehydrogenase [Di (GB:AAV68714.1); contains InterPro domain Short-chain dehydrogenase/reductase SDR; (InterPro:IPR002198); contains InterPro domain Glucose/ribitol dehydrogenase; (InterPro:IPR002347)		-3.74692
26.22	misc.short chain dehydrogenase/reductase (SDR)	258814_at	At3g03980	short-chain dehydrogenase/reductase (SDR) family protein similar to short-chain dehydrogenase/reductase (SDR) family protein [Arabidopsis thaliana] (TAIR:AT3G04000.1); similar to short chain dehydrogenase [Solanum tuberosum] (GB:BAE46415.1); contains InterPro domain Short-chain dehydrogenase/reductase SDR; (InterPro:IPR002198); contains InterPro domain Glucose/ribitol dehydrogenase; (InterPro:IPR…		2.7531
26.22	misc.short chain dehydrogenase/reductase (SDR)	251780_s_at	At3g55310	at3g55290); at3g55310: oxidoreductase similar to short-chain dehydrogenase/reductase (SDR) family protein [Arabidopsis thaliana] (TAIR:AT3G55290.2); similar to putative short-chain type alcohol dehydrogenase [Solanum tuberosum] (GB:AAN32641.1); contains InterPro domain Short-chain dehydrogenase/reductase SDR; (InterPro:IPR002198); contains InterPro domain Glucose/ribitol dehydrogenase; (InterPro:…		3.3997
26.23	misc.rhodanese	246040_at	At5g19370	rhodanese-like domain-containing protein / PPIC-type PPIASE domain-containing protein similar to CNX5 (SIRTINOL RESISTANT 1), Mo-molybdopterin cofactor sulfurase [Arabidopsis thaliana] (TAIR:AT5G55130.2); similar to PpiC-type peptidyl-prolyl cis-trans isomerase; Rhodanese-like [Medicago truncatula] (GB:ABE77684.1); contains InterPro domain Rhodanese-like; (InterPro:IPR001763); contains InterPro d…		2.17537
26.24	misc.GCN5-related N-acetyltransferase	256336_at	At1g72030	GCN5-related N-acetyltransferase (GNAT) family protein similar to GCN5-related N-acetyltransferase (GNAT) family-like protein [Oryza sativa (japonica cultivar-group)] (GB:BAC84763.1); similar to Os07g0264800 [Oryza sativa (japonica cultivar-group)] (GB:NP_001059331.1); contains InterPro domain GCN5-related N-acetyltransferase; (InterPro:IPR000182)		2.56799
26.24	misc.GCN5-related N-acetyltransferase	265725_at	At2g32030	GCN5-related N-acetyltransferase (GNAT) family protein similar to GCN5-related N-acetyltransferase (GNAT) family protein [Arabidopsis thaliana] (TAIR:AT2G32020.1); similar to Os03g0794200 [Oryza sativa (japonica cultivar-group)] (GB:NP_001051537.1); similar to Os03g0794300 [Oryza sativa (japonica cultivar-group)] (GB:NP_001051538.1); similar to putative acetyltransferase [Oryza sativa (japonica c…		-4.11785
26.24	misc.GCN5-related N-acetyltransferase	266189_at	At2g39020	GCN5-related N-acetyltransferase (GNAT) family protein similar to GCN5-related N-acetyltransferase (GNAT) family protein [Arabidopsis thaliana] (TAIR:AT2G39030.1); similar to GCN5-related N-acetyltransferase, putative, expressed [Oryza sativa (japonica cultivar-group)] (GB:ABF94015.1); contains InterPro domain GCN5-related N-acetyltransferase; (InterPro:IPR000182)		2.11585
26.27	misc.calcineurin-like phosphoesterase family protein	261341_s_at	At1g52940	at2g18130 | at3g46120); at3g46120: ATPAP19/PAP19 (purple acid phosphatase 19); acid phosphatase/ protein serine/threonine phosphatase similar to ATPAP11/PAP11 (purple acid phosphatase 11), acid phosphatase/ protein serine/threonine phosphatase [Arabidopsis thaliana] (TAIR:AT2G18130.1); similar to purple acid phosphatase [Ipomoea batatas] (GB:CAA06921.1); contains InterPro domain Fibronectin, type…		-5.67105
26.27	misc.calcineurin-like phosphoesterase family protein	266766_at	At2g46880	ATPAP14/PAP14; acid phosphatase/ protein serine/threonine phosphatase similar to ATPAP29/PAP29 (purple acid phosphatase 29), acid phosphatase/ protein serine/threonine phosphatase [Arabidopsis thaliana] (TAIR:AT5G63140.1); similar to putative PTS protein [Cicer arietinum] (GB:CAB76911.1); contains InterPro domain Phosphoesterase At2g46880; (InterPro:IPR011230); contains InterPro domain Metallopho…		-27.2362
26.28	misc.GDSL-motif lipase	262736_at	At1g28570	GDSL-motif lipase, putative similar to GDSL-motif lipase, putative [Arabidopsis thaliana] (TAIR:AT1G28580.1); similar to lipase 1 [Brassica napus] (GB:AAX59709.1); contains InterPro domain Lipolytic enzyme, G-D-S-L; (InterPro:IPR001087)		2.59465
26.28	misc.GDSL-motif lipase	262683_at	At1g75920	| Symbols: | family II extracellular lipase 5 (EXL5) | chr1:28508273-28510684 FORWARDhighly similar to ( 608)AT1G75920| Symbols: | family II extracellular lipase 5 (EXL5) | chr1:28509237-28510684 FORWARDweakly similar to ( 157)APG_BRANAAnther-specific proline-rich protein APG - Brassica napus (Rape)SGNH_plant_lipase_like fatty_acyltransferase_like Triacylglycerol_lipase_like COG3240		5.9977
26.28	misc.GDSL-motif lipase	250180_at	At5g14450	GDSL-motif lipase/hydrolase family protein similar to GDSL-motif lipase/hydrolase family protein [Arabidopsis thaliana] (TAIR:AT3G26430.1); similar to Os07g0586200 [Oryza sativa (japonica cultivar-group)] (GB:NP_001060129.1); similar to hypothetical protein [Zea mays] (GB:BAD89850.1); contains InterPro domain Lipolytic enzyme, G-D-S-L; (InterPro:IPR001087)		4.89497
26.3	misc.gluco-, galacto- and mannosidases	259442_at	At1g02310	glycosyl hydrolase family protein 5 / cellulase family protein / (1-4)-beta-mannan endohydrolase, putative similar to (1-4)-beta-mannan endohydrolase, putative [Arabidopsis thaliana] (TAIR:AT5G66460.1); similar to (1-4)-beta-mannan endohydrolase [Coffea arabica] (GB:CAC08442.1); contains InterPro domain Glycoside hydrolase, family 5; (InterPro:IPR001547)		-2.18134
26.3	misc.gluco-, galacto- and mannosidases	262118_at	At1g02850	| Symbols: | glycosyl hydrolase family 1 protein | chr1:630569-633085 FORWARDhighly similar to ( 960)AT1G02850| Symbols: | glycosyl hydrolase family 1 protein | chr1:630569-633085 FORWARDmoderately similar to ( 353)BGLC_MAIZEBeta-glucosidase, chloroplast precursor - Zea mays (Maize)not assigned Glyco_hydro_1 BglB celA PRK09852 arb		3.2392	-2.9
26.3	misc.gluco-, galacto- and mannosidases	264433_at	At1g61810	BGLU45; hydrolase, hydrolyzing O-glycosyl compounds similar to BGLU46, hydrolase, hydrolyzing O-glycosyl compounds [Arabidopsis thaliana] (TAIR:AT1G61820.1); similar to Glycoside hydrolase, family 1 [Medicago truncatula] (GB:ABE77795.1); contains InterPro domain Glycoside hydrolase, family 1; (InterPro:IPR001360)		2.63027
26.3	misc.gluco-, galacto- and mannosidases	259736_at	At1g64390	endo-1,4-beta-glucanase, putative / cellulase, putative Identical to Endoglucanase 6 precursor (EC 3.2.1.4) (Endo-1,4-beta glucanase 6) [Arabidopsis Thaliana] (GB:Q42059;GB:Q8H160;GB:Q9C7W3); similar to endo-1,4-beta-glucanase, putative / cellulase, puta		3.58844
26.3	misc.gluco-, galacto- and mannosidases	264685_at	At1g65610	endo-1,4-beta-glucanase, putative / cellulase, putative Identical to Endoglucanase 7 (EC 3.2.1.4) (Endo-1,4-beta glucanase 7) (KOR2) [Arabidopsis Thaliana] (GB:O04478); similar to KOR1 (KORRIGAN), hydrolase, hydrolyzing O-glycosyl compounds [Arabidopsis thaliana] (TAIR:AT5G49720.1); similar to endo-1,4-beta-glucanase, putative / cellulase, putative [Arabidopsis thaliana] (TAIR:AT4G24260.1); simil…		-5.40104
26.3	misc.gluco-, galacto- and mannosidases	260181_at	At1g70710	CEL1 (cellulase 1); hydrolase, hydrolyzing O-glycosyl compounds endo-1,4-beta-glucanase. Involved in cell elongation. Identical to Endoglucanase 8 precursor (EC 3.2.1.4) (Endo-1,4-beta glucanase 8) (Cellulase 1) (AtCEL1) (CEL1) [Arabidopsis Thaliana] (GB:Q9CAC1;GB:O23696;GB:O23697); similar to glycosyl hydrolase family 9 protein [Arabidopsis thaliana] (TAIR:AT1G23210.1); similar to endo-1,4-beta-…		4.03233
26.3	misc.gluco-, galacto- and mannosidases	259897_at	At1g71380	glycosyl hydrolase family 9 protein Identical to Endoglucanase 9 precursor (EC 3.2.1.4) (Endo-1,4-beta glucanase 9) (Cellulase 3) (AtCEL3) (CEL3) [Arabidopsis Thaliana] (GB:Q9C9H5;GB:P80855;GB:Q38817;GB:Q8LDE8); similar to glycosyl hydrolase family 9 protein [Arabidopsis thaliana] (TAIR:AT1G22880.1); similar to endo-1,4-beta-glucanase [Malus x domestica] (GB:AAQ55294.1); similar to Cel9B [Populus…		13.7575
26.3	misc.gluco-, galacto- and mannosidases	264078_at	At2g28470	BGAL8 (beta-glactosidase 8); beta-galactosidase putative beta-galactosidase (BGAL8 gene) similar to BGAL1 (BETA GALACTOSIDASE 1), beta-galactosidase [Arabidopsis thaliana] (TAIR:AT3G13750.1); similar to BGAL9 (BETA GALACTOSIDASE 9), beta-galactosidase [Arabidopsis thaliana] (TAIR:AT2G32810.1); similar to BGAL3 (beta-galactosidase 3), beta-galactosidase [Arabidopsis thaliana] (TAIR:AT4G36360.1); s…		2.94814
26.3	misc.gluco-, galacto- and mannosidases	256772_at	At3g13750	BGAL1 (BETA GALACTOSIDASE 1); beta-galactosidase beta-galactosidase, glycosyl hydrolase family 35 similar to beta-galactosidase, putative / lactase, putative [Arabidopsis thaliana] (TAIR:AT5G56870.1); similar to BGAL3 (beta-galactosidase 3), beta-galactos		3.66049	-4.9
26.3	misc.gluco-, galacto- and mannosidases	257834_at	At3g26720	glycosyl hydrolase family 38 protein similar to glycosyl hydrolase family 38 protein [Arabidopsis thaliana] (TAIR:AT5G66150.1); similar to glycosyl hydrolase family 38 protein [Arabidopsis thaliana] (TAIR:AT5G13980.2); similar to Glycosyl hydrolases family 38 protein, expressed [Oryza sativa (japonica cultivar-group)] (GB:ABG22500.1); similar to Glycosyl hydrolases family 38 C-terminal domain, pu…		2.52704	-2.6
26.3	misc.gluco-, galacto- and mannosidases	253090_at	At4g36360	BGAL3 (beta-galactosidase 3); beta-galactosidase putative beta-galactosidase (BGAL3 gene) similar to beta-galactosidase, putative / lactase, putative [Arabidopsis thaliana] (TAIR:AT1G45130.1); similar to BGAL1 (BETA GALACTOSIDASE 1), beta-galactosidase [Arabidopsis thaliana] (TAIR:AT3G13750.1); similar to BGAL12 (beta-galactosidase 12), beta-galactosidase [Arabidopsis thaliana] (TAIR:AT4G26140.1)…		7.45193		-3.07
26.3	misc.gluco-, galacto- and mannosidases	247348_at	At5g63810	BGAL10 (beta-galactosidase 10); beta-galactosidase member of Glycoside Hydrolase Family 35 similar to BGAL1 (BETA GALACTOSIDASE 1), beta-galactosidase [Arabidopsis thaliana] (TAIR:AT3G13750.1); similar to beta-galactosidase, putative / lactase, putative [Arabidopsis thaliana] (TAIR:AT5G56870.1); similar to BGAL8 (beta-glactosidase 8), beta-galactosidase [Arabidopsis thaliana] (TAIR:AT2G28470.1); …		3.54908
26.3	misc.other Ferredoxins and Rieske domain	259896_at	At1g71500	Rieske (2Fe-2S) domain-containing protein similar to Rieske [2Fe-2S] domain, putative [Oryza sativa (ISS) [Ostreococcus tauri] (GB:CAL51406.1); similar to Os11g0242400 [Oryza sativa (japonica cultivar-group)] (GB:NP_001067589.1); contains InterPro domain Rieske [2Fe-2S] region; (InterPro:IPR005806)		2.67755
26.3	misc.other Ferredoxins and Rieske domain	245347_at	At4g14890	ferredoxin family protein similar to ATFD3 (FERREDOXIN 3), electron carrier [Arabidopsis thaliana] (TAIR:AT2G27510.1); similar to 2Fe-2S ferredoxin, iron-sulfur binding site [Medicago truncatula] (GB:ABE82976.1); contains InterPro domain 2Fe-2S Ferredoxin-like fold; (InterPro:IPR012675); contains InterPro domain Ferredoxin [2Fe-2S], plant; (InterPro:IPR010241); contains InterPro domain Ferredoxin…		4.93877
26.4	misc.beta 1,3 glucan hydrolases	260584_at	At2g43660	glycosyl hydrolase family protein 17 similar to glycosyl hydrolase family protein 17 [Arabidopsis thaliana] (TAIR:AT2G43670.1); similar to Os01g0243700 [Oryza sativa (japonica cultivar-group)] (GB:NP_001042566.1); similar to glucan endo-1,3-beta-glucosidase precursor (ec 3.2.1.39) ((1-3)-beta-glucan endohydrolase) ((1-3)-beta-glucanase) (beta-1,3-endoglucanase) [Oryza sativa (japonica cultivar-gr…		2.19479
26.4	misc.beta 1,3 glucan hydrolases	251804_at	At3g55430	glycosyl hydrolase family 17 protein / beta-1,3-glucanase, putative similar to glycosyl hydrolase family 17 protein [Arabidopsis thaliana] (TAIR:AT2G39640.1); similar to beta-1,3 glucanase [Pisum sativum] (GB:CAB85903.1); contains InterPro domain X8; (InterPro:IPR012946); contains InterPro domain Glycoside hydrolase, family 17; (InterPro:IPR000490)		2.5084	2.4
26.4	misc.beta 1,3 glucan hydrolases	251574_at	At3g58100	glycosyl hydrolase family protein 17 Identical to Glucan endo-1,3-beta-glucosidase-like protein 1 precursor [Arabidopsis Thaliana] (GB:Q9M2K6;GB:Q1ECG5;GB:Q8LDH7); similar to unknown protein [Arabidopsis thaliana] (TAIR:AT1G29380.1); similar to conserved hypothetical protein [Medicago truncatula] (GB:ABE91922.1); contains InterPro domain X8; (InterPro:IPR012946)		2.32493
26.4	misc.beta 1,3 glucan hydrolases	249235_at	At5g42100	glycosyl hydrolase family 17 protein encodes a plasmodesmal (Pd)-associated membrane protein involved in plasmodesmal callose degradation, i.e. beta-1,3-glucanase (EC 3.2.1.39), and functions in the gating of Pd Identical to Putative glucan endo-1,3-beta-glucosidase 10 precursor (EC 3.2.1.39) ((1->3)-beta-glucan endohydrolase 10) ((1->3)-beta-glucanase 10) (Beta-1,3-endoglucanase 10) (Beta-1,3-gl…		4.30629
26.6	misc.O- methyl transferases	261459_at	At1g21100	O-methyltransferase, putative similar to O-methyltransferase, putative [Arabidopsis thaliana] (TAIR:AT1G21120.1); similar to O-methyltransferase, putative [Arabidopsis thaliana] (TAIR:AT1G21110.1); similar to O-methyltransferase, putative [Arabidopsis thaliana] (TAIR:AT1G21130.1); similar to phloroglucinol O-methyltransferase [Rosa chinensis var. spontanea] (GB:BAD18975.1); contains InterPro doma…		-7.185	-4.4
26.6	misc.O- methyl transferases	266687_at	At2g19670	protein arginine N-methyltransferase, putative similar to protein arginine N-methyltransferase, putative [Arabidopsis thaliana] (TAIR:AT4G29510.1); similar to Os09g0359800 [Oryza sativa (japonica cultivar-group)] (GB:NP_001062975.1); similar to SAM (and some other nucleotide) binding motif [Medicago truncatula] (GB:ABE80540.1); contains InterPro domain Methyltransferase type 12; (InterPro:IPR0132…		3.52133
26.6	misc.O- methyl transferases	258549_at	At3g06930	protein arginine N-methyltransferase family protein similar to protein arginine N-methyltransferase family protein [Arabidopsis thaliana] (TAIR:AT5G49020.1); similar to Os07g0671700 [Oryza sativa (japonica cultivar-group)] (GB:NP_001060600.1); similar to ar (GB:CAL25348.1); contains InterPro domain SAM (and some other nucleotide) binding motif; (InterPro:IPR000051); contains InterPro domain Methy…		2.13035
26.6	misc.O- methyl transferases	253695_at	At4g29510	protein arginine N-methyltransferase, putative similar to protein arginine N-methyltransferase, putative [Arabidopsis thaliana] (TAIR:AT2G19670.1); similar to Os09g0359800 [Oryza sativa (japonica cultivar-group)] (GB:NP_001062975.1); similar to SAM (and some other nucleotide) binding motif [Medicago truncatula] (GB:ABE80540.1); contains InterPro domain Methyltransferase type 12; (InterPro:IPR0132…		2.36472
26.7	misc.oxidases - copper, flavone etc.	265182_at	At1g23740	oxidoreductase, zinc-binding dehydrogenase family protein Identical to Quinone oxidoreductase-like protein At1g23740, chloroplast precursor (EC 1.-.-.-) [Arabidopsis Thaliana] (GB:Q9ZUC1;GB:Q945P3); similar to oxidoreductase, zinc-binding dehydrogenase family protein [Arabidopsis thaliana] (TAIR:AT4G13010.1); similar to Os08g0379400 [Oryza sativa (japonica cultivar-group)] (GB:NP_001061691.1); si…		2.14968	2.9
26.7	misc.oxidases - copper, flavone etc.	262933_at	At1g65840	ATPAO4 (POLYAMINE OXIDASE 4); amine oxidase similar to ATPAO2 (POLYAMINE OXIDASE 2), amine oxidase [Arabidopsis thaliana] (TAIR:AT2G43020.1); similar to H0215F08.3 [Oryza sativa (indica cultivar-group)] (GB:CAH66792.1); similar to OSJNBb0004A17.1 [Oryza sativa (japonica cultivar-group)] (GB:CAE03599.2); similar to Os04g0671300 [Oryza sativa (japonica cultivar-group)] (GB:NP_001054219.1); contains…		-2.39318
26.7	misc.oxidases - copper, flavone etc.	264592_at	At2g17720	oxidoreductase, 2OG-Fe(II) oxygenase family protein similar to oxidoreductase, 2OG-Fe(II) oxygenase family protein [Arabidopsis thaliana] (TAIR:AT4G35810.1); similar to 2OG-Fe(II) oxygenase [Medicago truncatula] (GB:ABE81866.1); contains InterPro domain Prolyl 4-hydroxylase, alpha subunit; (InterPro:IPR006620); contains InterPro domain 2OG-Fe(II) oxygenase; (InterPro:IPR005123)		-3.42805
26.7	misc.oxidases - copper, flavone etc.	254833_s_at	At4g12290	at4g12280); at4g12290: copper amine oxidase, putative similar to copper amine oxidase, putative [Arabidopsis thaliana] (TAIR:AT3G43670.1); similar to copper amine oxidase, putative [Arabidopsis thaliana] (TAIR:AT1G62810.1); similar to amine oxidase [Canavalia lineata] (GB:AAD49420.1); similar to copper-containing amine oxidase [Solanum lycopersicum] (GB:CAI39243.1); similar to Os04g0269600 [Oryza…		-7.9426	-6.2
26.7	misc.oxidases - copper, flavone etc.	254109_at	At4g25240	SKS1 (SKU5 SIMILAR 1); copper ion binding Encodes GPI-anchored SKU5-like protein. Identical to Monocopper oxidase-like protein SKS1 precursor (SKS1) [Arabidopsis Thaliana] (GB:Q8VXX5;GB:Q9SB39); similar to SKU5 (skewed 5), copper ion binding [Arabidopsis		3.09315
26.7	misc.oxidases - copper, flavone etc.	252989_at	At4g38420	SKS9 (SKU5 Similar 9); copper ion binding / oxidoreductase similar to SKS6 (SKU5 Similar 6), pectinesterase [Arabidopsis thaliana] (TAIR:AT1G41830.1); similar to SKS8 (SKU5 Similar 8), copper ion binding / oxidoreductase [Arabidopsis thaliana] (TAIR:AT1G21850.1); similar to SKS10 (SKU5 Similar 10), copper ion binding / oxidoreductase [Arabidopsis thaliana] (TAIR:AT4G28090.1); similar to pectinest…		-5.41464
26.7	misc.oxidases - copper, flavone etc.	246464_at	At5g16980	NADP-dependent oxidoreductase, putative similar to AT-AER (ALKENAL REDUCTASE), 2-alkenal reductase [Arabidopsis thaliana] (TAIR:AT5G16970.1); similar to allyl alcohol dehydrogenase [Nicotiana tabacum] (GB:BAA89423.1); contains InterPro domain GroES-like; (InterPro:IPR011032); contains InterPro domain Alcohol dehydrogenase superfamily, zinc-containing; (InterPro:IPR002085); contains InterPro domai…		2.63381
26.7	misc.oxidases - copper, flavone etc.	246417_at	At5g16990	NADP-dependent oxidoreductase, putative Identical to Probable NADP-dependent oxidoreductase P2 (EC 1.3.1.74) (P2) [Arabidopsis Thaliana] (GB:Q39173;GB:Q9LFK3); similar to NADP-dependent oxidoreductase, putative [Arabidopsis thaliana] (TAIR:AT5G17000.1); similar to AT-AER (ALKENAL REDUCTASE), 2-alkenal reductase [Arabidopsis thaliana] (TAIR:AT5G16970.1); similar to allyl alcohol dehydrogenase [Nic…		2.31898
26.7	misc.oxidases - copper, flavone etc.	249957_at	At5g18900	oxidoreductase, 2OG-Fe(II) oxygenase family protein similar to AT-P4H-2 (A. THALIANA P4H ISOFORM 2), oxidoreductase, acting on paired donors, with incorporation or reduction of molecular oxygen, 2-oxoglutarate as one donor, and incorporation of one atom each of oxygen into both donors / procollagen-proline 4-dioxygenase [Arabidopsis thaliana] (TAIR:AT3G06300.1); similar to prolyl 4-hydroxylase [D…		-2.06845
26.7	misc.oxidases - copper, flavone etc.	249601_at	At5g37980	NADP-dependent oxidoreductase, putative similar to NADP-dependent oxidoreductase, putative [Arabidopsis thaliana] (TAIR:AT5G37940.1); similar to NADP-dependent oxidoreductase, putative [Arabidopsis thaliana] (TAIR:AT5G38000.1); similar to allyl alcohol dehydrogenase [Nicotiana tabacum] (GB:BAA89423.1); contains InterPro domain GroES-like; (InterPro:IPR011032); contains InterPro domain Alcohol deh…		2.46183
26.7	misc.oxidases - copper, flavone etc.	248405_at	At5g51480	SKS2 (SKU5 SIMILAR 2); copper ion binding Identical to Monocopper oxidase-like protein SKS2 precursor (SKS2) [Arabidopsis Thaliana] (GB:Q9FHN6); similar to SKS1 (SKU5 SIMILAR 1), copper ion binding [Arabidopsis thaliana] (TAIR:AT4G25240.1); similar to SK		2.15953	7.6
26.7	misc.oxidases - copper, flavone etc.	247069_at	At5g66920	SKS17 (SKU5 Similar 17); copper ion binding / oxidoreductase similar to SKS15 (SKU5 Similar 15), copper ion binding [Arabidopsis thaliana] (TAIR:AT4G37160.1); similar to SKS4 (SKU5 Similar 4), copper ion binding / oxidoreductase [Arabidopsis thaliana] (TAIR:AT4G22010.1); similar to SKS16 (SKU5 Similar 16), copper ion binding / pectinesterase [Arabidopsis thaliana] (TAIR:AT2G23630.1); similar to P…		2.05091
26.8	misc.nitrilases, *nitrile lyases, berberine bridge enzymes, reticuline oxidases, troponine reductases	264653_at	At1g08980	ATAMI1 (AMIDASE-LIKE PROTEIN 1); amidase Encodes an enzyme with similarity to bacterial acylamidohydrolases and exhibits indole-3-acetamide amidohydrolase activity in vitro. This enzyme may be involved in the in vivo biosynthesis of indole-acetic acid from indole-3-acetamide, a native metabolite of A. thaliana. similar to chloroplast outer membrane translocon subunit, putative [Arabidopsis thalia…		2.49071
26.8	misc.nitrilases, *nitrile lyases, berberine bridge enzymes, reticuline oxidases, troponine reductases	262768_at	At1g12990	glycosyl transferase family 17 protein similar to glycosyl transferase family 17 protein [Arabidopsis thaliana] (TAIR:AT3G27540.1); similar to glycosyl transferase family 17 protein [Arabidopsis thaliana] (TAIR:AT1G67880.1); similar to putative N-acetylglucosaminyltransferase III [Cucumis sativus] (GB:CAF33485.2); similar to beta 1,4 N-acetylglucosaminyltransferase [Populus alba x Populus tremula…		-2.27696
26.8	misc.nitrilases, *nitrile lyases, berberine bridge enzymes, reticuline oxidases, troponine reductases	255983_at	At1g33990	hydrolase, alpha/beta fold family protein similar to hydrolase, alpha/beta fold family protein [Arabidopsis thaliana] (TAIR:AT4G09900.1); similar to Os08g0110000 [Oryza sativa (japonica cultivar-group)] (GB:NP_001060815.1); similar to Os07g0603600 [Oryza sativa (japonica cultivar-group)] (GB:NP_001060214.1); similar to Avr9/Cf-9 rapidly elicited protein 246 [Nicotiana tabacum] (GB:AAV92904.1); co…		-3.37273
26.8	misc.nitrilases, *nitrile lyases, berberine bridge enzymes, reticuline oxidases, troponine reductases	267126_s_at	At2g23600	at2g23590); at2g23590: hydrolase, alpha/beta fold family protein similar to ACL (ACETONE-CYANOHYDRIN LYASE), hydrolase [Arabidopsis thaliana] (TAIR:AT2G23600.1); similar to ethylene-induced esterase [Citrus sinensis] (GB:AAK58599.1); contains InterPro domain Esterase/lipase/thioesterase; (InterPro:IPR000379); contains InterPro domain Alpha/beta hydrolase fold-1; (InterPro:IPR000073);		8.29859
26.8	misc.nitrilases, *nitrile lyases, berberine bridge enzymes, reticuline oxidases, troponine reductases	255118_at	At4g08790	nitrilase, putative similar to carbon-nitrogen hydrolase family protein [Arabidopsis thaliana] (TAIR:AT5G12040.1); similar to Nitrilase/cyanide hydratase and apolipoprotein N-acyltransferase [Medicago truncatula] (GB:ABE91350.1); contains InterPro domain Nitrilase/cyanide hydratase and apolipoprotein N-acyltransferase; (InterPro:IPR003010)		2.6781
26.8	misc.nitrilases, *nitrile lyases, berberine bridge enzymes, reticuline oxidases, troponine reductases	245349_at	At4g16690	esterase/lipase/thioesterase family protein similar to hydrolase, alpha/beta fold family protein [Arabidopsis thaliana] (TAIR:AT5G58310.1); similar to hypothetical protein [Capsella rubella] (GB:CAC82615.1); contains InterPro domain Esterase/lipase/thioesterase; (InterPro:IPR000379); contains InterPro domain Alpha/beta hydrolase fold-1; (InterPro:IPR000073)		5.27538
26.8	misc.nitrilases, *nitrile lyases, berberine bridge enzymes, reticuline oxidases, troponine reductases	249942_at	At5g22300	NIT4 (NITRILASE 4) encodes a nitrilase isomer. The purified enzyme shows a strong substrate specificity for beta-cyano-L-alanine, a intermediate product of the cyanide detoxification pathway. Identical to Nitrilase 4 (EC 3.5.5.1) (NIT4) [Arabidopsis Thaliana] (GB:P46011); similar to NIT3 (NITRILASE 3) [Arabidopsis thaliana] (TAIR:AT3G44320.1); similar to NIT2 (NITRILASE 2) [Arabidopsis thaliana] …		3.5429
26.8	misc.nitrilases, *nitrile lyases, berberine bridge enzymes, reticuline oxidases, troponine reductases	249045_at	At5g44380	FAD-binding domain-containing protein similar to FAD-binding domain-containing protein [Arabidopsis thaliana] (TAIR:AT5G44390.1); similar to EDA28/MEE23 (embryo sac development arrest 28, maternal effect embryo arrest 23), electron carrier [Arabidopsis thaliana] (TAIR:AT2G34790.1); similar to FAD-binding domain-containing protein [Arabidopsis thaliana] (TAIR:AT5G44400.1); similar to Berberine and…		-2.87594
26.9	misc.glutathione S transferases	264436_at	At1g10370	ATGSTU17/ERD9/GST30/GST30B (EARLY-RESPONSIVE TO DEHYDRATION 9, GLUTATHIONE S-TRANSFERASE 30, GLUTATHIONE S-TRANSFERASE 30B); glutathione transferase similar to ATGSTU18 (GLUTATHIONE S-TRANSFERASE 29), glutathione transferase [Arabidopsis thaliana] (TAIR:AT1G10360.1); similar to glutathione S-transferase 1 [Papaver somniferum] (GB:AAF22517.1); contains InterPro domain Thioredoxin-like fold; (Inter…		2.67619
26.9	misc.glutathione S transferases	261474_at	At1g14540	anionic peroxidase, putative Identical to Peroxidase 4 precursor (EC 1.11.1.7) (Atperox P4) (ATP46) (PER4) [Arabidopsis Thaliana] (GB:Q9LE15); similar to anionic peroxidase, putative [Arabidopsis thaliana] (TAIR:AT1G14550.1); similar to Lignin-forming anionic peroxidase precursor (GB:Q02200); similar to peroxidase (EC 1.11.1.7), anionic, precursor - wood tobacco (GB:B56555); contains InterPro dom…		-2.71274		-4.78
26.9	misc.glutathione S transferases	260405_at	At1g69930	ATGSTU11 (Arabidopsis thaliana Glutathione S-transferase (class tau) 11); glutathione transferase Encodes glutathione transferase belonging to the tau class of GSTs. Naming convention according to Wagner et al. (2002). similar to ATGSTU13 (GLUTATHIONE S-TRANSFERASE 12), glutathione transferase [Arabidopsis thaliana] (TAIR:AT1G27130.1); similar to glutathione S-transferase [Gossypium hirsutum] (GB…		-3.29149
26.9	misc.glutathione S transferases	260225_at	At1g74590	ATGSTU10 (Arabidopsis thaliana Glutathione S-transferase (class tau) 10); glutathione transferase Encodes glutathione transferase belonging to the tau class of GSTs. Naming convention according to Wagner et al. (2002). similar to ATGSTU9 (GLUTATHIONE S-TRANSFERASE TAU 9), glutathione transferase [Arabidopsis thaliana] (TAIR:AT5G62480.1); similar to glutathione S-transferase 12 [Capsicum chinense]…		-2.99374
26.9	misc.glutathione S transferases	266271_at	At2g29440	ATGSTU6 (GLUTATHIONE S-TRANSFERASE 24); glutathione transferase Encodes glutathione transferase belonging to the tau class of GSTs. Naming convention according to Wagner et al. (2002). similar to ATGSTU5 (Arabidopsis thaliana Glutathione S-transferase (class tau) 5), glutathione transferase [Arabidopsis thaliana] (TAIR:AT2G29450.1); similar to glutathione S-transferase [Euphorbia esula] (GB:AAF64…		4.57561
26.9	misc.glutathione S transferases	266299_at	At2g29450	ATGSTU5 (Arabidopsis thaliana Glutathione S-transferase (class tau) 5); glutathione transferase Encodes a member of the TAU glutathione S-transferase gene family. Gene expression is induced by exposure to auxin, pathogen and herbicides. Naming convention		2.59091
26.9	misc.glutathione S transferases	252712_at	At3g43800	ATGSTU27 (Arabidopsis thaliana Glutathione S-transferase (class tau) 27); glutathione transferase Encodes glutathione transferase belonging to the tau class of GSTs. Naming convention according to Wagner et al. (2002). similar to ATGSTU19 (GLUTATHIONE TRANSFERASE 8), glutathione transferase [Arabidopsis thaliana] (TAIR:AT1G78380.1); similar to Probable glutathione S-transferase (Auxin-induced pro…		-3.06164
26.9	misc.glutathione S transferases	250983_at	At5g02780	| Symbols: | In2-1 protein, putative | chr5:630955-632483 FORWARDmoderately similar to ( 459)AT5G02780| Symbols: | In2-1 protein, putative | chr5:630955-632483 FORWARDmoderately similar to ( 236)IN21_MAIZEProtein IN2-1 - Zea mays (Maize)not assigned not assigned not assigned not assigned GST_C_Lambda Gst GST_N_Omega GST_N_family ECM4		-4.12969
27.1	RNA.processing	259582_at	At1g28060	small nuclear ribonucleoprotein family protein / snRNP family protein similar to RNA splicing factor-related [Arabidopsis thaliana] (TAIR:AT3G55930.1); similar to Putative u4/u6 small nuclear ribonucleoprotein (ISS) [Ostreococcus tauri] (GB:CAL53657.1); similar to Os09g0249600 [Oryza sativa (japonica cultivar-group)] (GB:NP_001062673.1); contains domain U4/U6-ASSOCIATED RNA SPLICING FACTOR-RELATE…		2.0705
27.1	RNA.processing	260934_at	At1g45100	polyadenylate-binding protein, putative / PABP, putative similar to RNA binding [Arabidopsis thaliana] (TAIR:AT5G41690.1); similar to poly(A)-binding protein [Nicotiana tabacum] (GB:AAF66823.1); contains InterPro domain Nucleotide-binding, alpha-beta plait; (InterPro:IPR012677); contains InterPro domain Nucleotidyltransferase/Poly(A) polymerase; (InterPro:IPR012277); contains InterPro domain RNA-…		4.55641
27.1	RNA.processing	261511_at	At1g71770	PAB5 (POLY(A)-BINDING PROTEIN); RNA binding Encodes a Class I polyA-binding protein. Expressed in floral organs. Binds polyA sepharose in vitro. Identical to Polyadenylate-binding protein 5 (Poly(A)-binding protein 5) (PABP 5) (PAB5) [Arabidopsis Thaliana		6.01771	5.3
27.1	RNA.processing	266579_at	At2g23930	small nuclear ribonucleoprotein G, putative / snRNP-G, putative / Sm protein G, putative Identical to Probable small nuclear ribonucleoprotein G (snRNP-G) (Sm protein G) (Sm-G) (SmG) [Arabidopsis Thaliana] (GB:O82221); similar to small nuclear ribonucleoprotein G, putative / snRNP-G, putative / Sm protein G, putative [Arabidopsis thaliana] (TAIR:AT3G11500.1); similar to TonB box, N-terminal; Like…		2.06023	5.2
27.1	RNA.processing	257932_at	At3g17040	HCF107 (HIGH CHLOROPHYLL FLUORESCENT 107); binding It is a RNA tetratricopeptide repeat-containing protein required for normal processing of transcripts from the polycistronic chloroplast psbB-psbT-psbH-petB-petD operon coding for proteins of the photosys		2.06877
27.1	RNA.processing	251184_at	At3g62840	similar to small nuclear ribonucleoprotein D2, putative / snRNP core protein D2, putative / Sm protein D2, putative [Arabidopsis thaliana] (TAIR:AT2G47640.4); similar to Os05g0314100 [Oryza sativa (japonica cultivar-group)] (GB:NP_001055168.1); similar to putative small nuclear ribonucleoprotein D2 [Oryza sativa (japonica cultivar-group)] (GB:AAV32147.1); contains InterPro domain Like-Sm ribonucl…		2.10365
27.1	RNA.processing	255458_at	At4g02840	small nuclear ribonucleoprotein D1, putative / snRNP core protein D1, putative / Sm protein D1, putative similar to small nuclear ribonucleoprotein D1, putative / snRNP core protein D1, putative / Sm protein D1, putative [Arabidopsis thaliana] (TAIR:AT3G07590.1); similar to Like-Sm ribonucleoprotein-related, core [Medicago truncatula] (GB:ABE77444.1); contains InterPro domain Like-Sm ribonucleopr…		2.02182
27.1	RNA.processing	245404_at	At4g17610	tRNA/rRNA methyltransferase (SpoU) family protein similar to RNA methyltransferase, TrmH family protein, expressed [Oryza sativa (japonica cultivar-group)] (GB:ABF93471.1); contains InterPro domain Armadillo-like helical; (InterPro:IPR011989); contains InterPro domain tRNA/rRNA methyltransferase, SpoU; (InterPro:IPR001537)		5.26237
27.1	RNA.processing	254475_at	At4g20440	SMB similar to small nuclear ribonucleoprotein associated protein B, putative / snRNP-B, putative / Sm protein B, putative [Arabidopsis thaliana] (TAIR:AT5G44500.2); similar to Small nuclear ribonucleoprotein-associated protein B' (snRNP-B') (Sm protein B') (Sm-B') (SmB') (snRPB') (GB:Q9N1Q0); similar to small nuclear ribonucleoprotein polypeptide B/B' isoform B' [Bos taurus] (GB:NP_001029903.1);…		2.38733
27.1	RNA.processing	254080_at	At4g25630	FIB2 (FIBRILLARIN 2) encodes a fibrillarin, a key nucleolar protein in eukaryotes which associates with box C/D small nucleolar RNAs (snoRNAs) directing 2'-O-ribose methylation of the rRNA. This gene also encodes a novel box C/D snoRNA, U60.2f in its fifth intron that accumulates in seedlings and that their targeted residue on the 25 S rRNA is methylated. Identical to rRNA 2'-O-methyltransferase …		10.195
27.1	RNA.processing	253668_at	At4g30220	small nuclear ribonucleoprotein F, putative / snRNP-F, putative / Sm protein F, putative Identical to Probable small nuclear ribonucleoprotein F (snRNP-F) (Sm protein F) (Sm-F) (SmF) [Arabidopsis Thaliana] (GB:Q9SUM2); similar to unknown protein [Arabidopsis thaliana] (TAIR:AT2G14285.1); similar to Like-Sm ribonucleoprotein-related, core [Medicago truncatula] (GB:ABE82177.1); contains InterPro do…		2.72405
27.1	RNA.processing	253607_at	At4g30330	small nuclear ribonucleoprotein E, putative / snRNP-E, putative / Sm protein E, putative similar to small nuclear ribonucleoprotein E, putative / snRNP-E, putative / Sm protein E, putative [Arabidopsis thaliana] (TAIR:AT2G18740.1); similar to PREDICTED: similar to SM protein G, putative isoform 1 [Strongylocentrotus purpuratus] (GB:XP_779936.1); similar to Os02g0126700 [Oryza sativa (japonica cul…		3.79045
27.1	RNA.processing	250528_at	At5g08600	U3 ribonucleoprotein (Utp) family protein similar to unknown protein [Arabidopsis thaliana] (TAIR:AT4G02400.1); similar to hypothetical protein DEHA0A03355g [Debaryomyces hansenii CBS767] (GB:XP_456468.1); similar to Os03g0343300 [Oryza sativa (japonica cultivar-group)] (GB:NP_001050076.1); contains InterPro domain Utp14 protein; (InterPro:IPR006709)		3.47517
27.1	RNA.processing	250196_at	At5g14580	polyribonucleotide nucleotidyltransferase, putative similar to RIF10 (RESISTANT TO INHIBITION WITH FSM 10), 3'-5'-exoribonuclease/ RNA binding / nucleic acid binding [Arabidopsis thaliana] (TAIR:AT3G03710.1); similar to Peptidase S8 and S53, subtilisin, kexin, sedolisin; Acylphosphatase; Transcription termination factor NusA; Polyribonucleotide nucleotidyltransferase [Medicago truncatula] (GB:ABE…		2.46701
27.1	RNA.processing	249821_at	At5g23690	polynucleotide adenylyltransferase family protein similar to polynucleotide adenylyltransferase family protein / RNA recognition motif (RRM)-containing protein [Arabidopsis thaliana] (TAIR:AT3G48830.1); similar to Os03g0131400 [Oryza sativa (japonica cultivar-group)] (GB:NP_001048863.1); similar to Putative poly(A) polymerase [Oryza sativa (japonica cultivar-group)] (GB:AAM22707.1); similar to Os…		3.18828
27.1	RNA.processing	248362_at	At5g52470	| Symbols: FBR1, ATFIB1, ATFBR1, SKIP7, FIB1 | FIB1 (FIBRILLARIN 1) | chr5:21311516-21313635 FORWARDmoderately similar to ( 334)AT5G52470| Symbols: FBR1, ATFIB1, ATFBR1, SKIP7, FIB1 | FIB1 (FIBRILLARIN 1) | chr5:21311516-21313735 FORWARDnot assigned Fibrillarin NOP1 PRK04266		2.99764
27.2	RNA.transcription	260049_at	At1g29940	NRPA2 (nuclear RNA polymerase A 2); DNA-directed RNA polymerase Encodes a subunit of RNA polymerase 1 (aka RNA polymerase A). similar to NRPC2 (nuclear RNA polymerase C 2), DNA binding / DNA-directed RNA polymerase [Arabidopsis thaliana] (TAIR:AT5G45140.1		2.0971	-4.7
27.2	RNA.transcription	259908_at	At1g60850	ATRPAC42 (Arabidopsis thaliana RNA polymerase I subunit 42); DNA binding / DNA-directed RNA polymerase similar to ATRPAC43 (Arabidopsis thaliana RNA polymerase I subunit 43), DNA binding / DNA-directed RNA polymerase [Arabidopsis thaliana] (TAIR:AT1G60620.1); similar to RNA polymerase subunit (GB:AAB00528.1); contains InterPro domain RNA polymerase, RpoA/D/Rpb3-type; (InterPro:IPR011263); contain…		2.72858
27.2	RNA.transcription	266237_at	At2g29540	ATRPC14 (Arabidopsis thaliana RNA polymerase I(A) and III(C) 14 kDa subunit); DNA binding / DNA-directed RNA polymerase RNA polymerase I(A) and III(C) 14 kDa subunit similar to ATRPB13.6 (Arabidopsis thaliana RNA polymerase II 13.6 kDa subunit), DNA binding / DNA-directed RNA polymerase [Arabidopsis thaliana] (TAIR:AT3G52090.1); similar to Os12g0194700 [Oryza sativa (japonica cultivar-group)] (GB…		2.51185
27.2	RNA.transcription	263846_at	At2g36990	SIGF (RNA POLYMERASE SIGMA-70 FACTOR); DNA binding / DNA-directed RNA polymerase/ transcription factor Encodes a general sigma factor in chloroplasts and is probably responsible for the recognition of sigma 70 type standard bacteria-type multi-subunit RNA		2.67752
27.2	RNA.transcription	267351_at	At2g40030	NRPD1b (nuclear RNA polymerase D 1b); DNA binding / DNA-directed RNA polymerase Encodes one of two alternative largest subunits of a putative plant-specific RNA polymerase IV (aka RNA polymerase D). Required for normal RNA-directed DNA methylation at non		2.00789
27.2	RNA.transcription	266135_at	At2g45100	RNA polymerase II transcription factor similar to RNA polymerase II transcription factor [Arabidopsis thaliana] (TAIR:AT3G09360.1); similar to IMP dehydrogenase/GMP reductase [Medicago truncatula] (GB:ABE92419.1); similar to Os05g0305100 [Oryza sativa (japonica cultivar-group)] (GB:NP_001055147.1); contains InterPro domain Transcription factor TFIIB related; (InterPro:IPR000812); contains InterPr…		2.05369
27.2	RNA.transcription	256780_at	At3g13640	ATRLI1 (Arabidopsis thaliana RNase L inhibitor protein 1) member of RLI subfamily similar to ATRLI2 (Arabidopsis thaliana RNase L inhibitor protein 2) [Arabidopsis thaliana] (TAIR:AT4G19210.1); similar to RNase L inhibitor-like protein [Oryza sativa (japonica cultivar-group)] (GB:AAM19067.1); similar to 68 kDa protein HP68 [Triticum aestivum] (GB:AAL26702.1); similar to PREDICTED: similar to CG56…		3.9365	8.4
27.2	RNA.transcription	257929_at	At3g16980	DNA-directed RNA polymerase II, putative similar to DNA-directed RNA polymerase II, putative [Arabidopsis thaliana] (TAIR:AT4G16265.1); similar to DNA-directed RNA polymerase, subunit C11/M/9 [Medicago truncatula] (GB:ABD32320.1); contains InterPro domain Zinc finger TFIIS-type 2; (InterPro:IPR013138); contains InterPro domain DNA-directed RNA polymerase, subunit C11/M/9; (InterPro:IPR012164); co…		3.901
27.2	RNA.transcription	256837_at	At3g22900	RNA polymerase Rpb7 N-terminal domain-containing protein similar to RNA polymerase Rpb7 N-terminal domain-containing protein [Arabidopsis thaliana] (TAIR:AT4G14660.1); similar to putative receptor kinase [Oryza sativa (japonica cultivar-group)] (GB:AAS98454.2); similar to Os05g0157100 [Oryza sativa (japonica cultivar-group)] (GB:NP_001054703.1); contains InterPro domain Nucleic acid-binding, OB-f…		2.12617
27.2	RNA.transcription	252261_at	At3g49500	RDR6 (RNA-DEPENDENT RNA POLYMERASE 6); nucleic acid binding Encodes RNA-dependent RNA polymerase. Involved in trans-acting siRNA and other siRNA biogenesis. Required for post-transcriptional gene silencing and natural virus resistance. similar to RDR1 (RNA-DEPENDENT RNA POLYMERASE 1), RNA-directed RNA polymerase/ nucleic acid binding [Arabidopsis thaliana] (TAIR:AT1G14790.1); similar to putative …		2.21985
27.2	RNA.transcription	251868_at	At3g54490	eukaryotic rpb5 RNA polymerase subunit family protein similar to eukaryotic rpb5 RNA polymerase subunit family protein [Arabidopsis thaliana] (TAIR:AT3G57080.1); similar to RNA polymerase Rpb5, N-terminal domain containing protein, expressed [Oryza sativa (japonica cultivar-group)] (GB:ABA96407.2); similar to Os12g0139500 [Oryza sativa (japonica cultivar-group)] (GB:NP_001066119.1); contains Inte…		2.18927	4.3
27.2	RNA.transcription	251593_at	At3g57660	NRPA1 (nuclear RNA polymerase A 1); DNA binding / DNA-directed RNA polymerase Encodes a subunit of RNA polymerase I (aka RNA polymerase A). similar to NRPC1 (nuclear RNA polymerase C 1), DNA binding / DNA-directed RNA polymerase [Arabidopsis thaliana] (TA		2.77158
27.2	RNA.transcription	249426_at	At5g39840	ATP-dependent RNA helicase, mitochondrial, putative similar to ATSUV3 (embryo sac development arrest 15) [Arabidopsis thaliana] (TAIR:AT4G14790.1); similar to PREDICTED: suppressor of var1, 3-like 1 [Pan troglodytes] (GB:XP_521497.2); similar to suppressor of var1, 3-like 1 [Homo sapiens] (GB:NP_003162.2); similar to OSJNBa0072F16.4 [Oryza sativa (japonica cultivar-group)] (GB:CAD40979.2); contai…		2.08501
27.2	RNA.transcription	247893_at	At5g57980	eukaryotic rpb5 RNA polymerase subunit family protein similar to ATRPABC24.3 ("Arabidopsis thaliana RNA polymerase I, II and III 24.3 kDa subunit"), DNA binding / DNA-directed RNA polymerase [Arabidopsis thaliana] (TAIR:AT3G22320.1); similar to OJ991113_30.8 [Oryza sativa (japonica cultivar-group)] (GB:CAD41325.2); contains InterPro domain RNA polymerase subunit, RPB5/RPB6-like; (InterPro:IPR0090…		4.81657
27.2	RNA.transcription	244997_at	Atcg00170	RNA polymerase beta' subunit-2 Identical to DNA-directed RNA polymerase beta'' chain (EC 2.7.7.6) (PEP) (Plastid- encoded RNA polymerase beta'' subunit) (RNA polymerase beta'' subunit) (rpoC2) [Arabidopsis Thaliana] (GB:P56764); similar to NRPA1 (nuclear		8.11288
27.2	RNA.transcription	244998_at	Atcg00180	RNA polymerase beta' subunit-1 Identical to DNA-directed RNA polymerase beta' chain (EC 2.7.7.6) (PEP) (Plastid- encoded RNA polymerase beta' subunit) (RNA polymerase beta' subunit) (rpoC1) [Arabidopsis Thaliana] (GB:P56763); similar to NRPB1 (RNA POLYMER		4.15021
27.2	RNA.transcription	244978_at	Atcg00740	RNA polymerase alpha subunit Identical to DNA-directed RNA polymerase alpha chain (EC 2.7.7.6) (PEP) (Plastid- encoded RNA polymerase subunit alpha) (RNA polymerase subunit alpha) (rpoA) [Arabidopsis Thaliana] (GB:P56762); similar to DNA-directed RNA polymerase alpha chain (PEP) (Plastid-encoded RNA polymerase subunit alpha) (RNA polymerase subunit alpha) (GB:Q9XQN8); contains InterPro domain RNA…		3.85791
27.3	RNA.regulation of transcription	266957_at	At2g34640	PTAC12 (PLASTID TRANSCRIPTIONALLY ACTIVE12) Present in transcriptionally active plastid chromosomes. Involved in plastid gene expression. similar to hypothetical protein MtrDRAFT_AC144478g3v1 [Medicago truncatula] (GB:ABE93314.1)		2.07675
27.4	RNA.RNA binding	261577_at	At1g01080	33 kDa ribonucleoprotein, chloroplast, putative / RNA-binding protein cp33, putative similar to CP33 (PIGMENT DEFECTIVE 322), RNA binding [Arabidopsis thaliana] (TAIR:AT3G52380.1); similar to RNA-binding re (GB:ABD32708.1); similar to Os08g0117100 [Oryza sativa (japonica cultivar-group)] (GB:NP_001060859.1); contains InterPro domain Nucleotide-binding, alpha-beta plait; (InterPro:IPR012677); cont…		2.09918
27.4	RNA.RNA binding	263736_at	At1g60000	29 kDa ribonucleoprotein, chloroplast, putative / RNA-binding protein cp29, putative similar to 31 kDa ribonucleoprotein, chloroplast, putative / RNA-binding protein RNP-T, putative / RNA-binding protein 1/2/3, putative / RNA-binding protein cp31, putative [Arabidopsis thaliana] (TAIR:AT5G50250.1); similar to Os02g0815200 [Oryza sativa (japonica cultivar-group)] (GB:NP_001048500.1); similar to ch…		5.48394
27.4	RNA.RNA binding	263371_at	At2g20490	EDA27/NOP10 (embryo sac development arrest 27); RNA binding Identical to H/ACA ribonucleoprotein complex subunit 3-like protein [Arabidopsis Thaliana] (GB:Q93XX8;GB:Q9SIM0); similar to nucleolar RNA-binding Nop10p-like protein [Oryza sativa (japonica cultivar-group)] (GB:BAD21599.1); contains InterPro domain Nucleolar RNA-binding protein Nop10p; (InterPro:IPR007264)		2.11804
27.4	RNA.RNA binding	265966_at	At2g37220	29 kDa ribonucleoprotein, chloroplast, putative / RNA-binding protein cp29, putative Identical to Putative ribonucleoprotein At2g37220, chloroplast precursor [Arabidopsis Thaliana] (GB:Q9ZUU4); similar to CP29 (chloroplast 29 kDa ribonucleoprotein), RNA binding [Arabidopsis thaliana] (TAIR:AT3G53460.2); similar to 29 kDa ribonucleoprotein A, chloroplast precursor (CP29A) (GB:Q08935); contains Int…		2.84255
27.4	RNA.RNA binding	265964_at	At2g37510	RNA-binding protein, putative similar to RNA recognition motif (RRM)-containing protein [Arabidopsis thaliana] (TAIR:AT5G54580.1); similar to RNA-binding re (GB:ABE82094.1); contains InterPro domain Nucleotide-binding, alpha-beta plait; (InterPro:IPR012677); contains InterPro domain RNA-binding region RNP-1 (RNA recognition motif); (InterPro:IPR000504)		3.01899
27.4	RNA.RNA binding	259347_at	At3g03920	Gar1 RNA-binding region family protein Identical to Putative H/ACA ribonucleoprotein complex subunit 1-like protein 1 [Arabidopsis Thaliana] (GB:Q8VZT0;GB:Q8LG22;GB:Q9S715); similar to Gar1 RNA-binding region family protein [Arabidopsis thaliana] (TAIR:AT5G18180.1); similar to Os11g0579800 [Oryza sativa (japonica cultivar-group)] (GB:NP_001068150.1); similar to PREDICTED: hypothetical protein [St…		3.89239
27.4	RNA.RNA binding	256890_at	At3g23830	GR-RBP4/GRP4 (GLYCINE-RICH RNA-BINDING PROTEIN 4); RNA binding / double-stranded DNA binding / single-stranded DNA binding encodes a glycine-rich RNA binding protein. Gene expression is induced by cold and reduced by ionic (salt) and non-ionic (mannitol) osmotic stress. Lines overexpressing the gene are slightly more tolerant to osmotic stress during germination. similar to ATGRP2 (GLYCINE-RICH R…		10.8289
27.4	RNA.RNA binding	256678_at	At3g52380	CP33 (PIGMENT DEFECTIVE 322); RNA binding chloroplast RNA-binding protein similar to RBP31 (31-KDA RNA BINDING PROTEIN), RNA binding [Arabidopsis thaliana] (TAIR:AT4G24770.1); similar to 33 kd chloroplast ribonucleoprotein [Nicotiana sylvestris] (GB:CAA41253.1); contains InterPro domain Nucleotide-binding, alpha-beta plait; (InterPro:IPR012677); contains InterPro domain RNA-binding region RNP-1 (…		2.98658
27.4	RNA.RNA binding	251956_at	At3g53460	CP29 (chloroplast 29 kDa ribonucleoprotein); RNA binding / poly(U) binding Encodes a nuclear gene with a consensus RNA-binding domain that is localized to the chloroplast. Identical to 29 kDa ribonucleoprotein, chloroplast precursor (RBP29) [Arabidopsis Thaliana] (GB:Q43349;GB:Q94BT1;GB:Q9LFH2); similar to 29 kDa ribonucleoprotein, chloroplast, putative / RNA-binding protein cp29, putative [Arabi…		5.8122
27.4	RNA.RNA binding	254684_at	At4g13850	ATGRP2 (GLYCINE-RICH RNA-BINDING PROTEIN 2); RNA binding / double-stranded DNA binding / single-stranded DNA binding Encodes a glycine-rich RNA-binding protein. Gene expression is induced by cold. Identical to Glycine-rich RNA-binding protein 2, mitochondrial precursor (AtGRP2) (GRP2) [Arabidopsis Thaliana] (GB:Q9SVM8;GB:Q39105;GB:Q41988); similar to GR-RBP4/GRP4 (GLYCINE-RICH RNA-BINDING PROTEIN…		2.25306		2.56
27.4	RNA.RNA binding	245387_at	At4g17520	nuclear RNA-binding protein, putative similar to nuclear RNA-binding protein, putative [Arabidopsis thaliana] (TAIR:AT5G47210.1); similar to nuclear RNA binding protein, putative [Brassica oleracea] (GB:ABD65067.1); contains InterPro domain Hyaluronan/mRNA binding protein; (InterPro:IPR006861)		3.42989
27.4	RNA.RNA binding	254126_at	At4g24770	RBP31 (31-KDA RNA BINDING PROTEIN); RNA binding encodes a chloroplast RNA-binding protein Identical to 31 kDa ribonucleoprotein, chloroplast precursor (RNA-binding protein RNP-T) (RNA-binding protein 1/2/3) (AtRBP33) (RNA-binding protein cp31) (RBP31) [Arabidopsis Thaliana] (GB:Q04836;GB:P92871;GB:Q03394;GB:Q43350); similar to 31 kDa ribonucleoprotein, chloroplast, putative / RNA-binding protein …		3.48399
27.4	RNA.RNA binding	250845_at	At5g04600	RNA recognition motif (RRM)-containing protein similar to RNA recognition motif (RRM)-containing protein [Arabidopsis thaliana] (TAIR:AT3G47120.1); similar to RNA binding protein-like protein [Solanum tuberosum] (GB:ABB87134.1); contains InterPro domain Nucleotide-binding, alpha-beta plait; (InterPro:IPR012677); contains InterPro domain RNA-binding region RNP-1 (RNA recognition motif); (InterPro:…		2.68885
27.4	RNA.RNA binding	248797_at	At5g47210	nuclear RNA-binding protein, putative similar to nuclear RNA-binding protein, putative [Arabidopsis thaliana] (TAIR:AT4G17520.1); similar to nuclear RNA binding protein, putative [Brassica oleracea] (GB:ABD64914.1); contains InterPro domain Hyaluronan/mRNA binding protein; (InterPro:IPR006861)		3.35521
27.4	RNA.RNA binding	248362_at	At5g52470	FIB1 (FIBRILLARIN 1) encodes a fibrillarin, a key nucleolar protein in eukaryotes which associates with box C/D small nucleolar RNAs (snoRNAs) directing 2'-O-ribose methylation of the rRNA. This gene also encodes a novel box C/D snoRNA, U60.1f in its fifth intron that accumulates in seedlings and that their targeted residue on the 25 S rRNA is methylated. Identical to rRNA 2'-O-methyltransferase …		2.99764
27.4	RNA.RNA binding	248173_at	At5g54580	RNA recognition motif (RRM)-containing protein similar to RNA-binding protein, putative [Arabidopsis thaliana] (TAIR:AT2G37510.1); similar to Os07g0549800 [Oryza sativa (japonica cultivar-group)] (GB:NP_001059935.1); similar to Os08g0139000 [Oryza sativa (japonica cultivar-group)] (GB:NP_001060964.1); similar to RNA-binding re (GB:ABE82094.1); contains InterPro domain Nucleotide-binding, alpha-be…		2.44009
27.4	RNA.RNA binding	247575_at	At5g61030	GR-RBP3 (glycine-rich RNA-binding protein 3); RNA binding encodes a glycine-rich RNA binding protein. Gene expression is induced by cold. similar to GR-RBP5 (glycine-rich RNA-binding protein 5), RNA binding [Arabidopsis thaliana] (TAIR:AT1G74230.1); similar to RNA-binding protein precursor [Solanum tuberosum] (GB:AAL07519.1); contains InterPro domain Nucleotide-binding, alpha-beta plait; (InterPr…		3.96674
27.1.1	RNA.processing.splicing	252256_at	At3g49430	SRP34A (SER/ARG-RICH PROTEIN 34A); RNA binding similar to SR1 (splicing factor 2), RNA binding [Arabidopsis thaliana] (TAIR:AT1G02840.3); similar to pre-mRNA splicing factor-like protein [Solanum tuberosum] (GB:ABA46766.1); contains InterPro domain Nucleotide-binding, alpha-beta plait; (InterPro:IPR012677); contains InterPro domain RNA-binding region RNP-1 (RNA recognition motif); (InterPro:IPR00…		2.19716
27.1.1	RNA.processing.splicing	255501_at	At4g02400	similar to U3 ribonucleoprotein (Utp) family protein [Arabidopsis thaliana] (TAIR:AT5G08600.1); similar to hypothetical protein DEHA0A03355g [Debaryomyces hansenii CBS767] (GB:XP_456468.1); similar to Os03g0343300 [Oryza sativa (japonica cultivar-group)] (GB:NP_001050076.1); contains InterPro domain Utp14 protein; (InterPro:IPR006709)		3.07592
27.1.1	RNA.processing.splicing	246257_at	At4g36690	ATU2AF65A; RNA binding similar to U2 snRNP auxiliary factor large subunit, putative [Arabidopsis thaliana] (TAIR:AT1G60900.1); similar to transposon protein, putative, CACTA, En/Spm sub-class, expressed [Oryza sativa (japonica cultivar-group)] (GB:ABA95281.2); similar to U2 snRNP auxiliary factor, large subunit [Nicotiana plumba (GB:CAA77136.1); similar to U2 snRNP auxiliary factor, large subunit…		2.13629
27.1.1	RNA.processing.splicing	249036_at	At5g44200	CBP20 (CAP-BINDING PROTEIN 20); RNA binding Encodes a nuclear cap-binding protein that forms a heterodimeric complex with ABH1 (ATCBP80) and is likely to participate in RNA metabolism. Its mRNA is ubiquitously expressed. similar to RNA and export factor-binding protein, putative [Arabidopsis thaliana] (TAIR:AT5G37720.1); similar to cap-binding protein [Mirabilis jalapa] (GB:AAT07459.1); similar t…		2.1065
27.1.19	RNA.processing.ribonucleases	263729_at	At1g60080	3' exoribonuclease family domain 1-containing protein similar to 3' exoribonuclease family protein [Arabidopsis thaliana] (TAIR:AT3G60500.2); similar to 3'-5'-exoribonuclease/RNA binding protein-like protein [Solanum tuberosum] (GB:ABC01886.1); contains InterPro domain Exoribonuclease; (InterPro:IPR001247)		2.26287
27.1.19	RNA.processing.ribonucleases	259227_at	At3g07750	3' exoribonuclease family domain 1-containing protein similar to 3'-5'-exoribonuclease/ RNA binding [Arabidopsis thaliana] (TAIR:AT3G12990.2); similar to Os12g0403800 [Oryza sativa (japonica cultivar-group)] (GB:NP_001066622.1); similar to hypothetical protein LOC550247 [Danio rerio] (GB:NP_001017585.1); contains InterPro domain Exoribonuclease; (InterPro:IPR001247)		2.47461
27.1.19	RNA.processing.ribonucleases	252508_at	At3g46210	3' exoribonuclease family domain 1-containing protein similar to unknown protein [Arabidopsis thaliana] (TAIR:AT2G07110.1); similar to Peptidase S8 and S53, subtilisin, kexin, sedolisin; 3 exoribonuclease [Medicago truncatula] (GB:ABD33427.1); contains InterPro domain Exoribonuclease; (InterPro:IPR001247)		2.1804
27.1.19	RNA.processing.ribonucleases	249928_at	At5g22250	CCR4-NOT transcription complex protein, putative similar to CCR4-NOT transcription complex protein, putative [Arabidopsis thaliana] (TAIR:AT3G44260.1); similar to CCR4 associated factor 1-related protein [Capsicum annuum] (GB:ABG66307.1); contains InterPro domain Ribonuclease CAF1; (InterPro:IPR006941); contains InterPro domain Polynucleotidyl transferase, Ribonuclease H fold; (InterPro:IPR012337)		-3.02271
27.1.2	RNA.processing.RNA helicase	261381_at	At1g05460	SDE3 (SILENCING DEFECTIVE) Encodes a protein with similarity to RNA helicases. Mutants are defective in post-transcriptional gene silencing. Identical to Probable RNA helicase SDE3 (EC 3.6.1.-) (Silencing defective protein 3) (SDE3) [Arabidopsis Thaliana] (GB:Q8GYD9;GB:Q94KS1;GB:Q9LR48); similar to LBA1/UPF1 (LOW-LEVEL BETA-AMYLASE 1), RNA helicase [Arabidopsis thaliana] (TAIR:AT5G47010.1); simil…		2.03816		-2.53
27.1.2	RNA.processing.RNA helicase	266932_s_at	At1g63250	at2g07750); at1g63250: DEAD box RNA helicase, putative Identical to Probable DEAD-box ATP-dependent RNA helicase 48 (EC 3.6.1.-) (RH48) [Arabidopsis Thaliana] (GB:Q9C8S9); similar to DEAD box RNA helicase, putative [Arabidopsis thaliana] (TAIR:AT2G07750.		2.30857	3.7
27.1.2	RNA.processing.RNA helicase	260525_at	At2g47250	RNA helicase, putative Identical to Probable pre-mRNA-splicing factor ATP-dependent RNA helicase (EC 3.6.1.-) [Arabidopsis Thaliana] (GB:O22899); similar to ATP-dependent RNA helicase, putative [Arabidopsis thaliana] (TAIR:AT3G26560.1); similar to RNA he		2.1323
27.1.2	RNA.processing.RNA helicase	251534_at	At3g58510	DEAD box RNA helicase, putative (RH11) Identical to DEAD-box ATP-dependent RNA helicase 11 (EC 3.6.1.-) (RH11) [Arabidopsis Thaliana] (GB:Q8LA13;GB:Q8W4P3;GB:Q9M2G5;GB:Q9ZS09); similar to DEAD box RNA helicase, putative [Arabidopsis thaliana] (TAIR:AT2G42520.1); similar to DEAD box RNA helicase, putative [Arabidopsis thaliana] (TAIR:AT3G58570.1); similar to Os07g0202100 [Oryza sativa (japonica cu…		2.14458
27.1.2	RNA.processing.RNA helicase	251265_at	At3g62310	RNA helicase, putative similar to RNA helicase, putative [Arabidopsis thaliana] (TAIR:AT2G47250.1); similar to ATP-dependent RNA helicase, putative [Arabidopsis thaliana] (TAIR:AT3G26560.1); similar to EMB2733/ESP3 (EMBRYO DEFECTIVE 2733), ATP-dependent		2.44628
27.1.2	RNA.processing.RNA helicase	250529_at	At5g08610	DEAD box RNA helicase (RH26) Identical to DEAD-box ATP-dependent RNA helicase 26 (EC 3.6.1.-) (RH26) [Arabidopsis Thaliana] (GB:Q9FNM7;GB:Q9ZRZ9); similar to DEAD box RNA helicase, putative [Arabidopsis thaliana] (TAIR:AT5G63630.1); similar to DEAD box RNA helicase (RH25) [Arabidopsis thaliana] (TAIR:AT5G08620.1); similar to myc-regulated DEAD/H box 18 RNA helicase-like [Oryza sativa (japonica cu…		3.02249
27.1.2	RNA.processing.RNA helicase	250538_at	At5g08620	DEAD box RNA helicase (RH25) Identical to DEAD-box ATP-dependent RNA helicase 25 (EC 3.6.1.-) (RH25) [Arabidopsis Thaliana] (GB:Q94C75;GB:Q9ZS00); similar to DEAD box RNA helicase (RH26) [Arabidopsis thaliana] (TAIR:AT5G08610.1); similar to DEAD box RNA helicase, putative [Arabidopsis thaliana] (TAIR:AT5G63630.1); similar to myc-regulated DEAD/H box 18 RNA helicase-like [Oryza sativa (japonica cu…		2.14258
27.1.2	RNA.processing.RNA helicase	250138_at	At5g14610	ATP binding / ATP-dependent helicase similar to DRH1 (DEAD box RNA helicase 1) [Arabidopsis thaliana] (TAIR:AT3G01540.1); similar to P72 DEAD box protein [Pisum sativum] (GB:AAF04377.1); similar to WW/Rsp5/WWP; Helicase, C-terminal [Medicago truncatula] (GB:ABE92110.1); similar to Probable DEAD-box ATP-dependent RNA helicase 46 (GB:Q9LYJ9); contains InterPro domain DEAD/DEAH box helicase; (InterP…		2.82726	3.6
27.1.2	RNA.processing.RNA helicase	247606_at	At5g61000	replication protein, putative similar to replication protein, putative [Arabidopsis thaliana] (TAIR:AT5G08020.1); similar to Os03g0214100 [Oryza sativa (japonica cultivar-group)] (GB:NP_001049369.1); similar to replication protein A1 [Oryza sativa] (GB:AAB71836.1); similar to replication protein A 70b [Oryza sativa (japonica cultivar-group)] (GB:BAC77529.1); contains InterPro domain Nucleic acid-…		4.52269
27.3.11	RNA.regulation of transcription.C2H2 zinc finger family	256528_at	At1g66140	ZFP4 (ZINC FINGER PROTEIN 4); nucleic acid binding / transcription factor/ zinc ion binding Encodes a zinc finger protein containing only a single zinc finger. Identical to Zinc finger protein 4 (ZFP4) [Arabidopsis Thaliana] (GB:Q39263;GB:Q9C8D2); similar to ZFP7 (ZINC FINGER PROTEIN 7), nucleic acid binding / transcription factor/ zinc ion binding [Arabidopsis thaliana] (TAIR:AT1G24625.1); simil…		2.06029	-4.6	3.41
27.3.11	RNA.regulation of transcription.C2H2 zinc finger family	263411_at	At2g28710	zinc finger (C2H2 type) family protein similar to RHL41 (RESPONSIVE TO HIGH LIGHT 41), nucleic acid binding / transcription factor/ zinc ion binding [Arabidopsis thaliana] (TAIR:AT5G59820.1); similar to C2H2-type zinc finger protein [Brassica napus] (GB:ABB52061.1); contains InterPro domain Zinc finger, C2H2-type; (InterPro:IPR007087)		-4.39777
27.3.11	RNA.regulation of transcription.C2H2 zinc finger family	258623_at	At3g02790	zinc finger (C2H2 type) family protein similar to zinc finger (C2H2 type) family protein [Arabidopsis thaliana] (TAIR:AT5G16470.1); similar to hypothetical protein MtrDRAFT_AC148171g28v1 [Medicago truncatula] (GB:ABE89815.1); contains domain C2H2 and C2HC zinc fingers (SSF57667)		3.25197
27.3.11	RNA.regulation of transcription.C2H2 zinc finger family	258089_at	At3g14740	PHD finger family protein similar to ATX1 (ARABIDOPSIS HOMOLOGUE OF TRITHORAX), histone-lysine N-methyltransferase/ phosphatidylinositol-5-phosphate binding [Arabidopsis thaliana] (TAIR:AT2G31650.1); similar to PHD finger protein 17 [Danio rerio] (GB:NP_956099.1); contains InterPro domain Zinc finger, FYVE/PHD-type; (InterPro:IPR011011); contains InterPro domain Zinc finger, PHD-type; (InterPro:I…		2.68612
27.3.11	RNA.regulation of transcription.C2H2 zinc finger family	257022_at	At3g19580	AZF2 (ARABIDOPSIS ZINC-FINGER PROTEIN 2); nucleic acid binding / transcription factor/ zinc ion binding Encodes zinc finger protein. mRNA levels are upregulated in response to ABA, high salt, and mild dessication. The protein is localized to the nucleus and acts as a transcriptional repressor. similar to STZ (SALT TOLERANCE ZINC FINGER), nucleic acid binding / transcription factor/ zinc ion bindi…		-3.99145
27.3.11	RNA.regulation of transcription.C2H2 zinc finger family	256576_at	At3g28210	PMZ; zinc ion binding Encodes a putative zinc finger protein (PMZ). Identical to Zinc finger AN1 domain-containing stress-associated protein 12 (AtSAP12) (SAP12) [Arabidopsis Thaliana] (GB:Q67YE6;GB:Q9XH76); similar to zinc finger (C2H2 type, AN1-like) family protein [Arabidopsis thaliana] (TAIR:AT2G41835.1); similar to Os09g0385700 [Oryza sativa (japonica cultivar-group)] (GB:NP_001063070.1); si…		-2.29013
27.3.11	RNA.regulation of transcription.C2H2 zinc finger family	252009_at	At3g52800	zinc finger (AN1-like) family protein Identical to Zinc finger A20 and AN1 domain-containing stress-associated protein 6 (AtSAP6) (SAP6) [Arabidopsis Thaliana] (GB:Q94B40;GB:Q9LXI5); similar to zinc finger (AN1-like) family protein [Arabidopsis thaliana] (TAIR:AT2G36320.1); similar to Zinc finger, AN1-type; Zinc finger, A20-type; Antihaemostatic protein [Medicago truncatula] (GB:ABE93196.1); cont…		-2.15091	-2.8
27.3.11	RNA.regulation of transcription.C2H2 zinc finger family	254428_at	At4g21160	ZAC (ARF-GAP DOMAIN 12); ARF GTPase activator ADP-ribosylation factor GTPase-activating protein containing zinc finger and C2 domains and a novel PI-3-P-binding protein region. Binds PI-3-P. Highest expression levels in flowering tissue, rosettes and roots. A member of ARF GAP domain (AGD), A thaliana has 15 members, grouped into four classes. similar to AGD13 (ARF-GAP DOMAIN 13) [Arabidopsis tha…		-2.08369
27.3.11	RNA.regulation of transcription.C2H2 zinc finger family	247998_at	At5g56200	zinc finger (C2H2 type) family protein similar to zinc finger (C2H2 type) family protein [Arabidopsis thaliana] (TAIR:AT2G26940.1); similar to tapetum-specific zinc finger protein 1 [Petunia x hybrida] (GB:BAA19113.1); contains InterPro domain Zinc finger, C2H2-type; (InterPro:IPR007087)		-2.16832
27.3.11	RNA.regulation of transcription.C2H2 zinc finger family	247655_at	At5g59820	RHL41 (RESPONSIVE TO HIGH LIGHT 41); nucleic acid binding / transcription factor/ zinc ion binding Encodes a zinc finger protein involved in high light and cold acclimation. Overexpression of this putative transcription factor increases the expression level of 9 cold-responsive genes and represses the expression level of 15 cold-responsive genes, including CBF genes. Also, lines overexpressing th…		-3.71702
27.3.11	RNA.regulation of transcription.C2H2 zinc finger family	247633_at	At5g60470	zinc finger (C2H2 type) family protein similar to zinc finger (C2H2 type) family protein [Arabidopsis thaliana] (TAIR:AT3G45260.1); similar to Zinc finger, C2H2-type [Medicago truncatula] (GB:ABD28501.1); contains InterPro domain Zinc finger, C2H2-type; (InterPro:IPR007087)		-2.14964
27.3.12	RNA.regulation of transcription.C3H zinc finger family	251745_at	At3g55980	zinc finger (CCCH-type) family protein similar to CZF1/ZFAR1 [Arabidopsis thaliana] (TAIR:AT2G40140.2); similar to Cys-3-His zinc finger protein [Capsicum annuum] (GB:ABI30334.1); contains InterPro domain Ankyrin; (InterPro:IPR002110); contains InterPro domain Zinc finger, CCCH-type; (InterPro:IPR000571)		-2.11515
27.3.13	RNA.regulation of transcription.CCAAT box binding factor family, DR1	260425_at	At1g72440	EDA25 (embryo sac development arrest 25); binding similar to unnamed protein product [Vitis vinifera] (GB:CAO45569.1); similar to hypothetical protein [Vitis vinifera] (GB:CAN61791.1); contains InterPro domain Armadillo-type fold; (InterPro:IPR016024); contains InterPro domain CBF (InterPro:IPR005612)		3.00565
27.3.13	RNA.regulation of transcription.CCAAT box binding factor family, DR1	249878_at	At5g23090	TATA-binding protein-associated phosphoprotein Dr1 protein, putative (DR1) Identical to Dr1 protein homolog (DR1) [Arabidopsis Thaliana] (GB:P49592); similar to TATA-binding protein-associated phosphoprotein Dr1 protein, putative [Arabidopsis thaliana] (TAIR:AT5G08190.1); similar to repressor protein [Glycine max] (GB:AAL73489.1); contains InterPro domain Histone-fold; (InterPro:IPR009072); conta…		-2.41272
27.3.14	RNA.regulation of transcription.CCAAT box binding factor family, HAP2	261803_at	At1g30500	CCAAT-binding transcription factor (CBF-B/NF-YA) family protein Identical to Nuclear transcription factor Y subunit A-7 (AtNF-YA-7) (NFYA7) [Arabidopsis Thaliana] (GB:Q84JP1;GB:Q9S9P9); similar to CCAAT-binding transcription factor (CBF-B/NF-YA) family protein [Arabidopsis thaliana] (TAIR:AT2G34720.1); similar to CCAAT-box transcription factor complex WHAP5, putative, expressed [Oryza sativa (jap…		-5.35075
27.3.17	RNA.regulation of transcription.CPP(Zn),CPP1-related transcription factor family	258324_at	At3g22780	TSO1 (CHINESE FOR 'UGLY'); transcription factor putative DNA binding protein (tso1) mRNA, tso1-3 allele, similar to tesmin/TSO1-like CXC domain-containing protein [Arabidopsis thaliana] (TAIR:AT4G14770.1); similar to Calcium-binding EF-hand; Tesmin/TSO1-like, CXC [Medicago truncatula] (GB:ABE82953.1); contains InterPro domain Tesmin/TSO1-like, CXC; (InterPro:IPR005172)		2.78297
27.3.18	RNA.regulation of transcription.E2F/DP transcription factor family	257524_at	At3g01330	DEL3 (DP-E2F-like 3); transcription factor Member of the E2F transcription factors, (cell cycle genes), key components of the cyclin D/retinoblastoma/E2F pathway. similar to DEL2/E2FD/E2L1 (DP-E2F-LIKE 2), DNA binding / transcription factor [Arabidopsis thaliana] (TAIR:AT5G14960.1); similar to Transcription factor E2F/dimerisation partner (TDP) [Medicago truncatula] (GB:ABE82375.1); contains Inte…		2.16711
27.3.19	RNA.regulation of transcription.EIN3-like(EIL) transcription factor family	266302_at	At2g27050	EIL1 (ETHYLENE-INSENSITIVE3-LIKE 1); transcription factor ethylene-insensitive3-like1 (EIL1) Identical to ETHYLENE-INSENSITIVE3-like 1 protein (EIL1) [Arabidopsis Thaliana] (GB:Q9SLH0;GB:O23114); similar to EIN3 (ETHYLENE-INSENSITIVE3), transcription factor [Arabidopsis thaliana] (TAIR:AT3G20770.1); similar to EIN3-like protein [Cucumis melo] (GB:BAB64344.1); similar to Ethylene insensitive 3 [Me…		-3.54998
27.3.20	RNA.regulation of transcription.G2-like transcription factor family, GARP	259365_at	At1g13300	myb family transcription factor similar to myb family transcription factor [Arabidopsis thaliana] (TAIR:AT3G25790.1); similar to myb DNA-binding domain-containing protein [Musa acuminata] (GB:ABF70013.1); similar to Os02g0325600 [Oryza sativa (japonica cultivar-group)] (GB:NP_001046702.1); similar to Os01g0176700 [Oryza sativa (japonica cultivar-group)] (GB:NP_001042183.1); contains InterPro doma…		-7.00434	-3.1
27.3.20	RNA.regulation of transcription.G2-like transcription factor family, GARP	255734_at	At1g25550	myb family transcription factor similar to myb family transcription factor [Arabidopsis thaliana] (TAIR:AT1G68670.1); similar to myb DNA-binding domain-containing protein [Musa acuminata] (GB:ABF70013.1); similar to Os02g0325600 [Oryza sativa (japonica cultivar-group)] (GB:NP_001046702.1); similar to Os01g0176700 [Oryza sativa (japonica cultivar-group)] (GB:NP_001042183.1); contains InterPro doma…		-2.63788
27.3.20	RNA.regulation of transcription.G2-like transcription factor family, GARP	262284_at	At1g68670	myb family transcription factor similar to myb family transcription factor [Arabidopsis thaliana] (TAIR:AT1G25550.1); similar to myb DNA-binding domain-containing protein [Musa acuminata] (GB:ABF70013.1); similar to Os02g0325600 [Oryza sativa (japonica cultivar-group)] (GB:NP_001046702.1); similar to Os01g0176700 [Oryza sativa (japonica cultivar-group)] (GB:NP_001042183.1); contains InterPro doma…		-2.52743
27.3.20	RNA.regulation of transcription.G2-like transcription factor family, GARP	246215_at	At4g37180	myb family transcription factor myb family transcription factor, contains Pfam domain, PF00249: Myb-like DNA-binding domain l; also isolated as a putative cytoskeletal protein in a yeast screen similar to myb family transcription factor [Arabidopsis thaliana] (TAIR:AT2G03500.1); similar to myb DNA-binding domain-containing protein [Musa acuminata] (GB:ABF70013.1); similar to Os03g0764600 [Oryza s…		2.37153	-3.8
27.3.21	RNA.regulation of transcription.GRAS transcription factor family	261062_at	At1g07530	scarecrow-like transcription factor 14 (SCL14) similar to scarecrow transcription factor family protein [Arabidopsis thaliana] (TAIR:AT2G29060.1); similar to SCARECROW-like protein [Lilium lon (GB:BAC77269.2); contains InterPro domain GRAS transcription factor; (InterPro:IPR005202)		-2.48086	-2.2
27.3.21	RNA.regulation of transcription.GRAS transcription factor family	259686_at	At1g63100	scarecrow transcription factor family protein similar to SCR (SCARECROW), transcription factor [Arabidopsis thaliana] (TAIR:AT3G54220.1); similar to Os06g0127800 [Oryza sativa (japonica cultivar-group)] (GB:NP_001056667.1); similar to GRAS family transcription factor containing protein [Oryza sativa (japonica cultivar-group)] (GB:ABA93922.1); contains InterPro domain GRAS transcription factor; (I…		6.33823
27.3.22	RNA.regulation of transcription.HB,Homeobox transcription factor family	265060_at	At1g52150	ATHB-15 (INCURVATA 4); DNA binding / transcription factor Member of the class III HD-ZIP protein family. Contains homeodomain and leucine zipper domain. Critical for vascular development and negatively regulates vascular cell differentiation. similar to R		2.17313
27.3.22	RNA.regulation of transcription.HB,Homeobox transcription factor family	261120_at	At1g75410	BLH3 (BLH3); DNA binding / transcription factor BEL1-like homeodomain 3 (BLH3) similar to BEL10 (BEL1-LIKE HOMEODOMAIN 10), DNA binding / transcription factor [Arabidopsis thaliana] (TAIR:AT1G19700.1); similar to BEL1-related homeotic protein 30 [Solanum tuberosum] (GB:AAN03627.1); contains InterPro domain Homeodomain-related; (InterPro:IPR012287); contains InterPro domain Homeobox; (InterPro:IPR…		-4.5092
27.3.22	RNA.regulation of transcription.HB,Homeobox transcription factor family	267316_at	At2g34710	PHB (PHABULOSA); DNA binding / transcription factor Dominant PHB mutations cause transformation of abaxial leaf fates into adaxial leaf fates. Encodes a member of HD-Zip family which contains homeodomain-leucine zipper domains and domain similar to a mamm		2.10616
27.3.22	RNA.regulation of transcription.HB,Homeobox transcription factor family	263956_at	At2g35940	BLH1 (BLH1); DNA binding / transcription factor BEL1-like homeodomain 1 (BLH1) similar to BLH4 (BLH4), DNA binding [Arabidopsis thaliana] (TAIR:AT2G23760.3); similar to BEL1-like homeodomain transcription factor [Trifolium pratense] (GB:BAE71188.1); contains InterPro domain Homeodomain-related; (InterPro:IPR012287); contains InterPro domain Homeobox; (InterPro:IPR001356); contains InterPro domain…		-3.28772		2.59
27.3.22	RNA.regulation of transcription.HB,Homeobox transcription factor family	266327_at	At2g46680	ATHB-7 (ARABIDOPSIS THALIANA HOMEOBOX 7); transcription factor encodes a putative transcription factor that contains a homeodomain closely linked to a leucine zipper motif. Transcript is detected in all tissues examined. Is transcriptionally regulated in		-3.18623	-7.1
27.3.22	RNA.regulation of transcription.HB,Homeobox transcription factor family	245276_at	At4g16780	ATHB-2 (Homeobox-leucine zipper protein HAT4); DNA binding / transcription factor Identical to Homeobox-leucine zipper protein HAT4 (Homeodomain-leucine zipper protein HAT4) (HD-ZIP protein 4) (Homeodomain transcription factor ATHB-2) (HD-ZIP protein ATHB-2) (HAT4) [Arabidopsis Thaliana] (GB:Q05466); similar to HAT2, transcription factor [Arabidopsis thaliana] (TAIR:AT5G47370.1); similar to hypot…		2.84828
27.3.22	RNA.regulation of transcription.HB,Homeobox transcription factor family	245362_at	At4g17460	HAT1 (homeobox-leucine zipper protein 1); DNA binding / transcription factor Encodes homeobox protein HAT1. Identical to Homeobox-leucine zipper protein HAT1 (Homeodomain-leucine zipper protein HAT1) (HD-ZIP protein 1) (HAT1) [Arabidopsis Thaliana] (GB:P46600;GB:Q546G7;GB:Q8LBA8); similar to HAT2, transcription factor [Arabidopsis thaliana] (TAIR:AT5G47370.1); similar to homeobox-leucine zipper p…		3.34644
27.3.22	RNA.regulation of transcription.HB,Homeobox transcription factor family	245239_at	At4g25530	FWA (FWA); DNA binding / transcription factor encodes a homeodomain-containing transcription factor that controls flowering. Identical to Homeobox protein FWA (FWA) [Arabidopsis Thaliana] (GB:Q9FVI6;GB:O65608;GB:Q9M0K7); similar to homeobox-leucine zipper family protein / lipid-binding START domain-containing protein [Arabidopsis thaliana] (TAIR:AT5G52170.1); similar to START domain, putative [Me…		3.04195	86.7
27.3.22	RNA.regulation of transcription.HB,Homeobox transcription factor family	253402_at	At4g32880	ATHB-8 (HOMEOBOX GENE 8); DNA binding / transcription factor member of homeodomain-leucine zipper family, acting as a differentiation-promoting transcription factor of the vascular meristems. similar to REV (REVOLUTA), DNA binding / lipid binding / transc		2.54504		7.09
[truncated: 2,317 more rows]
